# Supplementary material for: Incorporating the direct derivation method and molecular scattering power method into the Rietveld quantitative phase analysis routine in TOPAS
Source: J Appl Crystallogr. 2025 Jun 16;58(Pt 4):1159–73. doi: 10.1107/S1600576725004054 (PMC12321032; doi:10.1107/S1600576725004054)
Supplement: Supplementary file 2 [file j-58-01159-sup2.zip]

Archive with 30 entries (30 files):
- CAL_Ag2Te_Li2CO3_mixture_XRD.INP
- CAL_Ag2Te_Li2CO3_mixture_XRD.xy
- KGa-2_Al2O3.brml
- KGa-2_Al2O3_DDM.pro
- KGa-2_Al2O3_Rietveld.inp
- cal_mol_f_cpd-1h.inp
- KGa-2_Al2O3_mol_f2.pro
- extract_Is.inp
- extract_numerical_area.inp
- Cpd-1a.inp
- Cpd-1b.inp
- Cpd-1c.inp
- Cpd-1d.inp
- Cpd-1e.inp
- Cpd-1f.inp
- Cpd-1g.inp
- Cpd-1h.inp
- Ag2Te_Li2CO3_mixture.INP
- Cpd-1a_xo_Is.inp
- Cpd-1b_xo_Is.inp
- Cpd-1c_xo_Is.inp
- Cpd-1d_xo_Is.inp
- Cpd-1e_xo_Is.inp
- Cpd-1f_xo_Is.inp
- Cpd-1g_xo_Is.inp
- Cpd-1h_xo_Is.inp
- cal_mol_f2_CCa-2_Co.inp
- CCa-2_Al2O3.brml
- CCa-2_20Std.pro
- Cpd-1g_MSP_xo_Is.pro
