# Supplementary material for: Incorporating the direct derivation method and molecular scattering power method into the Rietveld quantitative phase analysis routine in TOPAS
Source: J Appl Crystallogr. 2025 Jun 16;58(Pt 4):1159–73. doi: 10.1107/S1600576725004054 (PMC12321032; doi:10.1107/S1600576725004054)
Supplement: Supplementary file 2 [file j-58-01159-sup2.zip › CAL_Ag2Te_Li2CO3_mixture_XRD.INP]

'---------------Dummy data enabling calculation-------------
yobs_eqn !aac.xy = 1;
min 10 max 180 del 0.01

'---------------Change to your wavelength------------ 
   r_exp 0 r_exp_dash 0 r_wp 0 r_wp_dash 0 r_p 0 r_p_dash 0 weighted_Durbin_Watson 0 gof 0
   bkg  0 0 0 0
   LP_Factor( 0)
   One_on_X(, 1000)
   Rp 280
   Rs 280
   lpsd_th2_angular_range_degrees  2.945
      lpsd_equitorial_divergence_degrees  0.3
      lpsd_equitorial_sample_length_mm  10
         lpsd_beam_spill_correct_intensity 1
   axial_conv 
      filament_length  12
      sample_length  15
      receiving_slit_length  17.3
      primary_soller_angle  2.5
      secondary_soller_angle  2.5
      axial_n_beta  30
   lam
      ymin_on_ymax  0.0001
      la  0.0159 lo  1.534753 lh  3.6854
      la  0.5691 lo  1.540596 lh  0.437
      la  0.0762 lo  1.541058 lh  0.6
      la  0.2517 lo  1.54441 lh  0.52
      la  0.0871 lo  1.544721 lh  0.62
      
STR(P21/c) ' Lattice: Monoclinic
      LVol_FWHM_CS_G_L( 1, 112.6009399, 0.89, 157.4170971,,,, 100)
      e0_from_Strain( 2.835023026e-05,,,, 0.05)
   a 8.164
   b 4.468
   c 8.977
   al 90
   be 124.16
   ga 90
   scale 0.001
   MVW(1,1,1)
phase_name "Hessite" ' Formula: Ag2 Te
site Ag_1 num_posns 1  x 0.0188   y 0.1507   z 0.37099   occ Ag 1.0   beq 1	
site Ag_2 num_posns 1  x 0.6673   y 0.1617   z 0.00434   occ Ag 1.0   beq 1	
site Te_1 num_posns 1  x 0.27179  y 0.1584   z 0.24247   occ Te 1.0   beq 1 	

STR("C12/c1") ' Lattice: Monoclinic
      LVol_FWHM_CS_G_L( 1, 112.6009399, 0.89, 157.4170971,,,, 100)
      e0_from_Strain( 2.835023026e-05,,,,0.05)
   a  8.361
   b  4.976
   c  6.193
   al 90
   be 114.69
   ga 90
   scale 0.00538
   MVW(1,1,1)
   phase_name "Zabuyelite, syn"   ' Formula: C Li2 O3
   ' Atomic parameters are cross-referenced from PDF entry 04-008-5839
   site Li_1 num_posns 1 x  -0.3042   y  0.0533   z  0.3335   occ Li  1.0   beq 1  
   site C_1  num_posns 1 x =0;   y  0.0671   z =1/4;   occ C  1.0   beq 1          
   site O_1  num_posns 1 x  0.1464   y  -0.0637   z  0.3128   occ O  1.0   beq 1   
   site O_2  num_posns 1 x =0;   y  0.3222   z =1/4;   occ O  1.0   beq 1          
                                                                                   
