# Supplementary material for: Incorporating the direct derivation method and molecular scattering power method into the Rietveld quantitative phase analysis routine in TOPAS
Source: J Appl Crystallogr. 2025 Jun 16;58(Pt 4):1159–73. doi: 10.1107/S1600576725004054 (PMC12321032; doi:10.1107/S1600576725004054)
Supplement: Supplementary file 2 [file j-58-01159-sup2.zip › CAL_Ag2Te_Li2CO3_mixture_XRD.xy]

10	101.25855
10.01	101.166817
10.02	101.075363
10.03	100.984189
10.04	100.893296
10.05	100.802683
10.06	100.712352
10.07	100.622303
10.08	100.532536
10.09	100.443052
10.1	100.353852
10.11	100.264937
10.12	100.176306
10.13	100.087961
10.14	99.9999016
10.15	99.9121297
10.16	99.8246454
10.17	99.7374497
10.18	99.6505432
10.19	99.5639268
10.2	99.4776013
10.21	99.3915676
10.22	99.3058266
10.23	99.2203792
10.24	99.1352263
10.25	99.050369
10.26	98.9658081
10.27	98.8815449
10.28	98.7975803
10.29	98.7139154
10.3	98.6305513
10.31	98.5474893
10.32	98.4647305
10.33	98.382276
10.34	98.3001273
10.35	98.2182856
10.36	98.1367522
10.37	98.0555284
10.38	97.9746158
10.39	97.8940156
10.4	97.8137295
10.41	97.7337589
10.42	97.6541054
10.43	97.5747705
10.44	97.495756
10.45	97.4170635
10.46	97.3386947
10.47	97.2606514
10.48	97.1829355
10.49	97.1055487
10.5	97.0284931
10.51	96.9517705
10.52	96.875383
10.53	96.7993327
10.54	96.7236216
10.55	96.6482519
10.56	96.5732259
10.57	96.4985459
10.58	96.4242141
10.59	96.3502329
10.6	96.2766049
10.61	96.2033325
10.62	96.1304183
10.63	96.057865
10.64	95.9856752
10.65	95.9138517
10.66	95.8423974
10.67	95.7713152
10.68	95.7006081
10.69	95.6302791
10.7	95.5603314
10.71	95.4907682
10.72	95.4215927
10.73	95.3528084
10.74	95.2844187
10.75	95.2164272
10.76	95.1488374
10.77	95.0816531
10.78	95.0148782
10.79	94.9485164
10.8	94.8825719
10.81	94.8170488
10.82	94.7519512
10.83	94.6872834
10.84	94.6230499
10.85	94.5592552
10.86	94.4959039
10.87	94.4330009
10.88	94.370551
10.89	94.3085591
10.9	94.2470304
10.91	94.1859703
10.92	94.125384
10.93	94.0652771
10.94	94.0056555
10.95	93.9465256
10.96	93.8878955
10.97	93.8297751
10.98	93.7721777
10.99	93.7151202
11	93.658625
11.01	93.6027208
11.02	93.5474456
11.03	93.4928486
11.04	93.4389951
11.05	93.3859713
11.06	93.3338939
11.07	93.2829207
11.08	93.2332684
11.09	93.1852398
11.1	93.1392679
11.11	93.0959923
11.12	93.0563956
11.13	93.0220596
11.14	92.9958136
11.15	92.9831001
11.16	92.9912995
11.17	93.0223543
11.18	93.0544709
11.19	93.0458864
11.2	93.0158382
11.21	92.9831238
11.22	92.9538277
11.23	92.9298461
11.24	92.9139724
11.25	92.9116016
11.26	92.9300492
11.27	92.971138
11.28	93.0128082
11.29	93.0128541
11.3	92.9901495
11.31	92.9629387
11.32	92.9363801
11.33	92.9108382
11.34	92.8863369
11.35	92.8628967
11.36	92.8405385
11.37	92.8192843
11.38	92.7991563
11.39	92.7801776
11.4	92.762372
11.41	92.7457639
11.42	92.7303786
11.43	92.716242
11.44	92.7033811
11.45	92.6918233
11.46	92.6815973
11.47	92.6727324
11.48	92.6652589
11.49	92.6592082
11.5	92.6546125
11.51	92.6515051
11.52	92.6499206
11.53	92.6498944
11.54	92.6514632
11.55	92.654665
11.56	92.6595389
11.57	92.6661253
11.58	92.6744662
11.59	92.6846048
11.6	92.6965859
11.61	92.7104556
11.62	92.7262618
11.63	92.7440541
11.64	92.7638837
11.65	92.7858037
11.66	92.8098689
11.67	92.8361363
11.68	92.8646648
11.69	92.8955155
11.7	92.9287517
11.71	92.9644389
11.72	93.0026452
11.73	93.0434412
11.74	93.0869
11.75	93.1330976
11.76	93.182113
11.77	93.2340278
11.78	93.2889273
11.79	93.3468997
11.8	93.4080368
11.81	93.4724341
11.82	93.5401908
11.83	93.6114101
11.84	93.6861993
11.85	93.7646702
11.86	93.8469393
11.87	93.9331277
11.88	94.0233625
11.89	94.117777
11.9	94.2165125
11.91	94.3197188
11.92	94.4275559
11.93	94.5401953
11.94	94.657822
11.95	94.7806373
11.96	94.9088616
11.97	95.0427395
11.98	95.182545
11.99	95.3285906
12	95.4812389
12.01	95.6409193
12.02	95.8081568
12.03	95.9836153
12.04	96.1681752
12.05	96.3630702
12.06	96.5701455
12.07	96.7925082
12.08	97.0359019
12.09	97.3080547
12.1	97.6113315
12.11	97.9243922
12.12	98.2056592
12.13	98.4738727
12.14	98.7473507
12.15	99.0316027
12.16	99.327447
12.17	99.6353925
12.18	99.9559724
12.19	100.28975
12.2	100.63732
12.21	100.999312
12.22	101.376393
12.23	101.769268
12.24	102.178684
12.25	102.605434
12.26	103.05036
12.27	103.514353
12.28	103.998365
12.29	104.503404
12.3	105.030543
12.31	105.580929
12.32	106.155779
12.33	106.756397
12.34	107.38417
12.35	108.040584
12.36	108.727228
12.37	109.445801
12.38	110.198128
12.39	110.986162
12.4	111.812004
12.41	112.67791
12.42	113.586308
12.43	114.539816
12.44	115.541254
12.45	116.593669
12.46	117.700354
12.47	118.864874
12.48	120.091094
12.49	121.383205
12.5	122.745765
12.51	124.183733
12.52	125.702513
12.53	127.308006
12.54	129.006663
12.55	130.805546
12.56	132.712406
12.57	134.735759
12.58	136.884979
12.59	139.17041
12.6	141.603484
12.61	144.196863
12.62	146.964603
12.63	149.922345
12.64	153.087531
12.65	156.479662
12.66	160.120603
12.67	164.034931
12.68	168.250356
12.69	172.798216
12.7	177.714067
12.71	183.038388
12.72	188.817435
12.73	195.104262
12.74	201.959979
12.75	209.455276
12.76	217.672305
12.77	226.707013
12.78	236.672046
12.79	247.700381
12.8	259.949915
12.81	273.609258
12.82	288.90508
12.83	306.111405
12.84	325.561285
12.85	347.661241
12.86	372.908786
12.87	401.913235
12.88	435.420019
12.89	474.338898
12.9	519.776688
12.91	573.075277
12.92	635.855604
12.93	710.067943
12.94	798.047864
12.95	902.575435
12.96	1026.93165
12.97	1174.93992
12.98	1350.96986
12.99	1559.8626
13	1806.70612
13.01	2096.33677
13.02	2432.35535
13.03	2815.322
13.04	3239.70968
13.05	3689.44607
13.06	4133.03416
13.07	4521.62619
13.08	4795.50475
13.09	4901.86051
13.1	4816.74011
13.11	4554.96144
13.12	4159.95452
13.13	3685.60304
13.14	3184.5741
13.15	2702.03463
13.16	2269.59423
13.17	1902.09913
13.18	1600.28566
13.19	1356.7702
13.2	1161.39595
13.21	1004.32005
13.22	877.223272
13.23	773.503984
13.24	688.070327
13.25	617.035671
13.26	557.435668
13.27	506.999478
13.28	463.975179
13.29	426.999834
13.3	395.00367
13.31	367.139493
13.32	342.730488
13.33	321.23139
13.34	302.199383
13.35	285.272108
13.36	270.150912
13.37	256.587981
13.38	244.376373
13.39	233.342237
13.4	223.338698
13.41	214.24101
13.42	205.942687
13.43	198.352404
13.44	191.39148
13.45	184.991849
13.46	179.094383
13.47	173.647531
13.48	168.606178
13.49	163.930713
13.5	159.586239
13.51	155.541919
13.52	151.770422
13.53	148.247457
13.54	144.951374
13.55	141.862831
13.56	138.964503
13.57	136.240834
13.58	133.677827
13.59	131.262858
13.6	128.984522
13.61	126.832488
13.62	124.797385
13.63	122.870696
13.64	121.044665
13.65	119.312218
13.66	117.666891
13.67	116.102769
13.68	114.614433
13.69	113.196907
13.7	111.845617
13.71	110.556353
13.72	109.325235
13.73	108.148682
13.74	107.023384
13.75	105.94628
13.76	104.914531
13.77	103.925506
13.78	102.976759
13.79	102.066013
13.8	101.191146
13.81	100.350177
13.82	99.5412508
13.83	98.7626278
13.84	98.0126709
13.85	97.289833
13.86	96.5926445
13.87	95.9196988
13.88	95.269636
13.89	94.641122
13.9	94.0328185
13.91	93.4433385
13.92	92.8711719
13.93	92.3145563
13.94	91.7712342
13.95	91.2378382
13.96	90.708593
13.97	90.1760582
13.98	89.6383968
13.99	89.1170992
14	88.652602
14.01	88.224612
14.02	87.8140986
14.03	87.4153826
14.04	87.0276415
14.05	86.6504207
14.06	86.2832925
14.07	85.925851
14.08	85.5777105
14.09	85.2385044
14.1	84.9078841
14.11	84.5855182
14.12	84.2710909
14.13	83.9643017
14.14	83.6648643
14.15	83.3725057
14.16	83.0869656
14.17	82.8079957
14.18	82.5353589
14.19	82.2688289
14.2	82.0081895
14.21	81.7532341
14.22	81.5037651
14.23	81.2595936
14.24	81.0205387
14.25	80.7864274
14.26	80.557094
14.27	80.3323797
14.28	80.1121324
14.29	79.8962063
14.3	79.6844615
14.31	79.4767639
14.32	79.2729847
14.33	79.0730003
14.34	78.8766921
14.35	78.683946
14.36	78.4946525
14.37	78.3087063
14.38	78.1260062
14.39	77.9464548
14.4	77.7699591
14.41	77.5964317
14.42	77.4257946
14.43	77.2579844
14.44	77.092959
14.45	76.9307062
14.46	76.7712576
14.47	76.6147122
14.48	76.4612742
14.49	76.3113192
14.5	76.1655232
14.51	76.0251377
14.52	75.8926891
14.53	75.7738131
14.54	75.6785049
14.55	75.6128022
14.56	75.5525528
14.57	75.4454726
14.58	75.3159915
14.59	75.1848891
14.6	75.0554012
14.61	74.9276272
14.62	74.8015245
14.63	74.6770515
14.64	74.5541682
14.65	74.4328356
14.66	74.3130163
14.67	74.1946738
14.68	74.0777727
14.69	73.9622787
14.7	73.8481579
14.71	73.7353764
14.72	73.6238991
14.73	73.5136892
14.74	73.4047071
14.75	73.2969094
14.76	73.1902476
14.77	73.0846655
14.78	72.9800973
14.79	72.8764635
14.8	72.7736663
14.81	72.6715814
14.82	72.570049
14.83	72.4688577
14.84	72.3677194
14.85	72.2662286
14.86	72.1637903
14.87	72.0594906
14.88	71.9518515
14.89	71.8382046
14.9	71.7133678
14.91	71.5703755
14.92	71.4078299
14.93	71.2479207
14.94	71.13222
14.95	71.04112
14.96	70.9560337
14.97	70.8716565
14.98	70.7874895
14.99	70.7033263
15	70.6188872
15.01	70.533775
15.02	70.447403
15.03	70.3588662
15.04	70.266697
15.05	70.1682393
15.06	70.0583258
15.07	69.9300072
15.08	69.7819014
15.09	69.6362121
15.1	69.5345444
15.11	69.4573902
15.12	69.3862661
15.13	69.3159795
15.14	69.2461746
15.15	69.1768395
15.16	69.1079663
15.17	69.0395476
15.18	68.971576
15.19	68.9040442
15.2	68.8369452
15.21	68.7702721
15.22	68.7040182
15.23	68.638177
15.24	68.5727421
15.25	68.5077071
15.26	68.4430661
15.27	68.3788129
15.28	68.3149419
15.29	68.2514472
15.3	68.1883234
15.31	68.1255649
15.32	68.0631665
15.33	68.001123
15.34	67.9394292
15.35	67.8780802
15.36	67.8170712
15.37	67.7563973
15.38	67.696054
15.39	67.6360367
15.4	67.5763409
15.41	67.5169623
15.42	67.4578967
15.43	67.3991399
15.44	67.3406878
15.45	67.2825364
15.46	67.2246819
15.47	67.1671203
15.48	67.1098481
15.49	67.0528616
15.5	66.996157
15.51	66.9397311
15.52	66.8835803
15.53	66.8277013
15.54	66.7720909
15.55	66.7167457
15.56	66.6616627
15.57	66.6068388
15.58	66.5522709
15.59	66.4979561
15.6	66.4438916
15.61	66.3900745
15.62	66.336502
15.63	66.2831714
15.64	66.23008
15.65	66.1772253
15.66	66.1246048
15.67	66.0722158
15.68	66.0200559
15.69	65.9681229
15.7	65.9164143
15.71	65.8649278
15.72	65.8136611
15.73	65.7626122
15.74	65.7117787
15.75	65.6611586
15.76	65.6107499
15.77	65.5605505
15.78	65.5105584
15.79	65.4607716
15.8	65.4111884
15.81	65.3618067
15.82	65.3126247
15.83	65.2636408
15.84	65.2148531
15.85	65.1662599
15.86	65.1178595
15.87	65.0696503
15.88	65.0216306
15.89	64.9737991
15.9	64.9261546
15.91	64.8786997
15.92	64.8314465
15.93	64.784428
15.94	64.7377103
15.95	64.6914117
15.96	64.6457342
15.97	64.6010143
15.98	64.5578122
15.99	64.5170853
16	64.4805559
16.01	64.4516311
16.02	64.4381126
16.03	64.4554058
16.04	64.5153083
16.05	64.5825869
16.06	64.5773927
16.07	64.53839
16.08	64.4955242
16.09	64.4526871
16.1	64.4100205
16.11	64.3675233
16.12	64.3251948
16.13	64.2830341
16.14	64.2410403
16.15	64.1992127
16.16	64.1575506
16.17	64.1160537
16.18	64.0747242
16.19	64.0335699
16.2	63.9926096
16.21	63.951879
16.22	63.9114387
16.23	63.8713879
16.24	63.8318864
16.25	63.7931921
16.26	63.7557255
16.27	63.7201967
16.28	63.6878781
16.29	63.6612983
16.3	63.6460693
16.31	63.6521301
16.32	63.6854549
16.33	63.7218794
16.34	63.7090691
16.35	63.670943
16.36	63.6276319
16.37	63.5814913
16.38	63.5311831
16.39	63.4740203
16.4	63.4047701
16.41	63.3163794
16.42	63.2073869
16.43	63.1001356
16.44	63.0366466
16.45	62.9974203
16.46	62.9639078
16.47	62.9308992
16.48	62.8980453
16.49	62.8653424
16.5	62.8327907
16.51	62.8003906
16.52	62.7681424
16.53	62.7360465
16.54	62.7041032
16.55	62.6723129
16.56	62.640676
16.57	62.6091929
16.58	62.5778641
16.59	62.5466901
16.6	62.5156713
16.61	62.4848082
16.62	62.4541014
16.63	62.4235513
16.64	62.3931586
16.65	62.3629238
16.66	62.3328476
16.67	62.3029305
16.68	62.2731732
16.69	62.2435764
16.7	62.2141407
16.71	62.1848669
16.72	62.1557557
16.73	62.1268078
16.74	62.0980241
16.75	62.0694053
16.76	62.0409522
16.77	62.0126657
16.78	61.9845466
16.79	61.9565959
16.8	61.9288145
16.81	61.9012033
16.82	61.8737632
16.83	61.8464953
16.84	61.8194006
16.85	61.7924802
16.86	61.765735
16.87	61.7391662
16.88	61.712775
16.89	61.6865624
16.9	61.6605298
16.91	61.6346781
16.92	61.6090088
16.93	61.5835231
16.94	61.5582222
16.95	61.5331076
16.96	61.5081805
16.97	61.4834424
16.98	61.4588948
16.99	61.4345389
17	61.4103764
17.01	61.3864088
17.02	61.3626376
17.03	61.3390645
17.04	61.315691
17.05	61.2925188
17.06	61.2695497
17.07	61.2467854
17.08	61.2242277
17.09	61.2018783
17.1	61.1797393
17.11	61.1578123
17.12	61.1360996
17.13	61.1146029
17.14	61.0933243
17.15	61.072266
17.16	61.0514301
17.17	61.0308186
17.18	61.0104339
17.19	60.9902782
17.2	60.9703539
17.21	60.9506632
17.22	60.9312086
17.23	60.9119927
17.24	60.8930178
17.25	60.8742866
17.26	60.8558018
17.27	60.837566
17.28	60.819582
17.29	60.8018526
17.3	60.7843806
17.31	60.7671691
17.32	60.750221
17.33	60.7335394
17.34	60.7171275
17.35	60.7009883
17.36	60.6851253
17.37	60.6695418
17.38	60.6542411
17.39	60.6392269
17.4	60.6245026
17.41	60.6100719
17.42	60.5959386
17.43	60.5821065
17.44	60.5685795
17.45	60.5553616
17.46	60.5424569
17.47	60.5298695
17.48	60.5176038
17.49	60.505664
17.5	60.4940548
17.51	60.4827805
17.52	60.471846
17.53	60.461256
17.54	60.4510154
17.55	60.4411292
17.56	60.4316025
17.57	60.4224406
17.58	60.4136488
17.59	60.4052334
17.6	60.3972026
17.61	60.3895709
17.62	60.3823644
17.63	60.3756273
17.64	60.3694307
17.65	60.3638875
17.66	60.3591748
17.67	60.3555736
17.68	60.3535344
17.69	60.3538092
17.7	60.3577299
17.71	60.3679141
17.72	60.390104
17.73	60.4344479
17.74	60.5073262
17.75	60.5854248
17.76	60.6177214
17.77	60.6291672
17.78	60.6412081
17.79	60.6584762
17.8	60.6860295
17.81	60.733552
17.82	60.819475
17.83	60.9666123
17.84	61.164822
17.85	61.3265711
17.86	61.3899128
17.87	61.4103085
17.88	61.4248531
17.89	61.439592
17.9	61.4548201
17.91	61.4704565
17.92	61.4863807
17.93	61.5024256
17.94	61.5183559
17.95	61.5338338
17.96	61.5483586
17.97	61.5611591
17.98	61.5709973
17.99	61.5756608
18	61.571023
18.01	61.5524924
18.02	61.5210511
18.03	61.4937116
18.04	61.4995247
18.05	61.5256775
18.06	61.5584367
18.07	61.5935784
18.08	61.6321223
18.09	61.6753249
18.1	61.720823
18.11	61.7621773
18.12	61.8016439
18.13	61.8417813
18.14	61.8831324
18.15	61.9257762
18.16	61.9697697
18.17	62.015191
18.18	62.0621549
18.19	62.1108416
18.2	62.161557
18.21	62.2148817
18.22	62.2721413
18.23	62.3362682
18.24	62.4102135
18.25	62.4876858
18.26	62.5532114
18.27	62.6145096
18.28	62.6769719
18.29	62.7412033
18.3	62.807265
18.31	62.8752045
18.32	62.9450713
18.33	63.0169164
18.34	63.0907935
18.35	63.1667608
18.36	63.2448862
18.37	63.3252527
18.38	63.4079683
18.39	63.4931805
18.4	63.5811026
18.41	63.6720644
18.42	63.766619
18.43	63.8658054
18.44	63.9719983
18.45	64.0904034
18.46	64.2262618
18.47	64.3685164
18.48	64.4899231
18.49	64.6039012
18.5	64.7201373
18.51	64.8400293
18.52	64.9641938
18.53	65.093531
18.54	65.2283112
18.55	65.3664537
18.56	65.5058318
18.57	65.6486841
18.58	65.7966502
18.59	65.9507174
18.6	66.1123452
18.61	66.2842631
18.62	66.4722896
18.63	66.6866053
18.64	66.9336805
18.65	67.1905422
18.66	67.4063318
18.67	67.6045006
18.68	67.8052845
18.69	68.0120602
18.7	68.2251914
18.71	68.4449137
18.72	68.6714741
18.73	68.9051312
18.74	69.1461564
18.75	69.3948341
18.76	69.6514632
18.77	69.9163573
18.78	70.1898458
18.79	70.4722751
18.8	70.7640095
18.81	71.065432
18.82	71.3769463
18.83	71.6989773
18.84	72.0319729
18.85	72.3764053
18.86	72.7327729
18.87	73.1016019
18.88	73.483448
18.89	73.8788987
18.9	74.2885756
18.91	74.7131363
18.92	75.1532775
18.93	75.6097374
18.94	76.0832992
18.95	76.5747939
18.96	77.0851041
18.97	77.615168
18.98	78.1659838
18.99	78.7386136
19	79.3341896
19.01	79.9539185
19.02	80.5990884
19.03	81.2710752
19.04	81.9713495
19.05	82.7014852
19.06	83.463168
19.07	84.2582051
19.08	85.088536
19.09	85.9562442
19.1	86.8635701
19.11	87.8129261
19.12	88.8069118
19.13	89.8483324
19.14	90.940219
19.15	92.0858531
19.16	93.2887983
19.17	94.552938
19.18	95.8825196
19.19	97.2822076
19.2	98.7571549
19.21	100.313097
19.22	101.956492
19.23	103.694751
19.24	105.53667
19.25	107.493431
19.26	109.581393
19.27	111.825416
19.28	114.247894
19.29	116.825762
19.3	119.492818
19.31	122.301752
19.32	125.29881
19.33	128.50712
19.34	131.94988
19.35	135.656936
19.36	139.668507
19.37	144.024481
19.38	148.721627
19.39	153.71629
19.4	159.087345
19.41	164.911032
19.42	171.24464
19.43	178.149804
19.44	185.697566
19.45	193.970344
19.46	203.064178
19.47	213.091485
19.48	224.184492
19.49	236.499499
19.5	250.222209
19.51	265.574428
19.52	282.822501
19.53	302.28799
19.54	324.361204
19.55	349.518409
19.56	378.343715
19.57	411.556879
19.58	450.048331
19.59	494.922493
19.6	547.54983
19.61	609.628494
19.62	683.255732
19.63	771.001644
19.64	875.987737
19.65	1001.96418
19.66	1153.36676
19.67	1335.29727
19.68	1553.29523
19.69	1812.65324
19.7	2116.87349
19.71	2464.7968
19.72	2846.30758
19.73	3237.57446
19.74	3598.934
19.75	3880.48111
19.76	4038.21563
19.77	4054.05411
19.78	3943.40691
19.79	3740.92116
19.8	3477.40436
19.81	3170.0084
19.82	2830.34157
19.83	2475.66201
19.84	2129.45103
19.85	1813.09391
19.86	1538.90548
19.87	1309.51896
19.88	1121.29051
19.89	967.999111
19.9	843.144717
19.91	740.981383
19.92	656.802676
19.93	586.888427
19.94	528.339438
19.95	478.903594
19.96	436.837083
19.97	400.780942
19.98	369.665944
19.99	342.644828
20	319.041305
20.01	298.31134
20.02	280.013942
20.03	263.78907
20.04	249.340876
20.05	236.425192
20.06	224.840341
20.07	214.417734
20.08	205.006509
20.09	196.468724
20.1	188.707715
20.11	181.639682
20.12	175.188824
20.13	169.28969
20.14	163.886419
20.15	158.932319
20.16	154.391456
20.17	150.240982
20.18	146.459348
20.19	142.982493
20.2	139.705001
20.21	136.640916
20.22	133.798804
20.23	131.164115
20.24	128.720705
20.25	126.454203
20.26	124.352132
20.27	122.404315
20.28	120.603926
20.29	118.94648
20.3	117.419481
20.31	115.99511
20.32	114.661351
20.33	113.423129
20.34	112.279619
20.35	111.226344
20.36	110.259219
20.37	109.374738
20.38	108.568182
20.39	107.832834
20.4	107.165597
20.41	106.565257
20.42	106.029873
20.43	105.557275
20.44	105.145498
20.45	104.792818
20.46	104.497738
20.47	104.258974
20.48	104.075451
20.49	103.946285
20.5	103.870782
20.51	103.848433
20.52	103.878903
20.53	103.962035
20.54	104.097844
20.55	104.286516
20.56	104.52841
20.57	104.82406
20.58	105.174174
20.59	105.579641
20.6	106.04153
20.61	106.56109
20.62	107.139755
20.63	107.779144
20.64	108.48106
20.65	109.247477
20.66	110.080527
20.67	110.982448
20.68	111.955486
20.69	113.001659
20.7	114.12212
20.71	115.315454
20.72	116.576568
20.73	117.90481
20.74	119.32909
20.75	120.905302
20.76	122.615147
20.77	124.445037
20.78	126.399434
20.79	128.486743
20.8	130.716544
20.81	133.099736
20.82	135.649105
20.83	138.380956
20.84	141.319028
20.85	144.491414
20.86	147.893573
20.87	151.485587
20.88	155.317738
20.89	159.431113
20.9	163.853099
20.91	168.612671
20.92	173.74237
20.93	179.278869
20.94	185.263615
20.95	191.743584
20.96	198.772183
20.97	206.410331
20.98	214.727748
20.99	223.80452
21	233.73298
21.01	244.620014
21.02	256.589865
21.03	269.787592
21.04	284.383345
21.05	300.577686
21.06	318.608022
21.07	338.756214
21.08	361.358806
21.09	386.821811
21.1	415.635307
21.11	448.39364
21.12	485.821534
21.13	528.806629
21.14	578.438252
21.15	636.052736
21.16	703.298683
21.17	782.231044
21.18	875.388591
21.19	985.9018
21.2	1117.62232
21.21	1275.26592
21.22	1464.55241
21.23	1692.2793
21.24	1966.1801
21.25	2294.2595
21.26	2683.07199
21.27	3134.38836
21.28	3639.84564
21.29	4174.20742
21.3	4690.37619
21.31	5122.65951
21.32	5404.63651
21.33	5497.88464
21.34	5411.51305
21.35	5191.77963
21.36	4888.31948
21.37	4528.5391
21.38	4120.28835
21.39	3672.10467
21.4	3206.5869
21.41	2755.53408
21.42	2346.21722
21.43	1992.95787
21.44	1697.75953
21.45	1455.22237
21.46	1257.13824
21.47	1095.20368
21.48	962.166342
21.49	852.101455
21.5	760.317062
21.51	683.153951
21.52	617.769327
21.53	561.947709
21.54	513.952979
21.55	472.407026
21.56	436.204224
21.57	404.478971
21.58	376.531906
21.59	351.790719
21.6	329.786485
21.61	310.133215
21.62	292.512194
21.63	276.657541
21.64	262.336878
21.65	249.343309
21.66	237.521105
21.67	226.734724
21.68	216.860544
21.69	207.786635
21.7	199.418903
21.71	191.704748
21.72	184.6289
21.73	178.108473
21.74	172.072323
21.75	166.474608
21.76	161.280174
21.77	156.455471
21.78	151.954768
21.79	147.730418
21.8	143.769872
21.81	140.058477
21.82	136.577116
21.83	133.308498
21.84	130.238467
21.85	127.355103
21.86	124.639724
21.87	122.053652
21.88	119.561448
21.89	117.191126
21.9	114.993363
21.91	112.935924
21.92	110.990678
21.93	109.148138
21.94	107.402256
21.95	105.745269
21.96	104.168293
21.97	102.667292
21.98	101.239372
21.99	99.8808826
22	98.5882729
22.01	97.3587345
22.02	96.190648
22.03	95.0823683
22.04	94.026985
22.05	93.0130645
22.06	92.0424901
22.07	91.1160326
22.08	90.2318548
22.09	89.3879409
22.1	88.5824052
22.11	87.8134944
22.12	87.0795807
22.13	86.3791576
22.14	85.71084
22.15	85.0733698
22.16	84.4656343
22.17	83.8867129
22.18	83.3360007
22.19	82.8136043
22.2	82.3210531
22.21	81.8599109
22.22	81.4239859
22.23	80.9992895
22.24	80.591211
22.25	80.2032614
22.26	79.8348535
22.27	79.4848042
22.28	79.1506956
22.29	78.8237812
22.3	78.4841309
22.31	78.1192763
22.32	77.7664605
22.33	77.5036177
22.34	77.2917391
22.35	77.1010124
22.36	76.9274361
22.37	76.7707762
22.38	76.6310362
22.39	76.5083769
22.4	76.4032653
22.41	76.3169424
22.42	76.2522842
22.43	76.2122596
22.44	76.190796
22.45	76.1727066
22.46	76.1654984
22.47	76.1745483
22.48	76.200707
22.49	76.2445011
22.5	76.3067975
22.51	76.3890987
22.52	76.494123
22.53	76.6272277
22.54	76.8010185
22.55	77.0487403
22.56	77.4187089
22.57	77.8453815
22.58	78.1293809
22.59	78.3739592
22.6	78.6370187
22.61	78.9242737
22.62	79.2372173
22.63	79.5778705
22.64	79.9496722
22.65	80.3590181
22.66	80.8126256
22.67	81.3016821
22.68	81.8015878
22.69	82.3271731
22.7	82.8914223
22.71	83.5018393
22.72	84.1713125
22.73	84.9162169
22.74	85.7191107
22.75	86.5235545
22.76	87.3587493
22.77	88.2478845
22.78	89.1983001
22.79	90.2151587
22.8	91.3039191
22.81	92.4706774
22.82	93.722283
22.83	95.0664577
22.84	96.5119357
22.85	98.0686321
22.86	99.7478448
22.87	101.562499
22.88	103.527443
22.89	105.659809
22.9	107.979449
22.91	110.509476
22.92	113.276922
22.93	116.313548
22.94	119.65685
22.95	123.351291
22.96	127.449846
22.97	132.01592
22.98	137.125751
22.99	142.87144
23	149.364765
23.01	156.741929
23.02	165.169238
23.03	174.849255
23.04	186.026158
23.05	198.987732
23.06	214.060021
23.07	231.589546
23.08	251.908439
23.09	275.284076
23.1	301.873559
23.11	331.735309
23.12	364.962754
23.13	401.926747
23.14	443.425276
23.15	490.423566
23.16	543.266928
23.17	600.643083
23.18	658.807038
23.19	711.654134
23.2	752.196176
23.21	775.389147
23.22	780.818484
23.23	772.887842
23.24	757.89271
23.25	740.416779
23.26	722.026048
23.27	702.776038
23.28	683.629542
23.29	667.578957
23.3	658.910926
23.31	661.733591
23.32	678.909393
23.33	711.948267
23.34	761.175379
23.35	825.477459
23.36	901.605328
23.37	983.409185
23.38	1061.88658
23.39	1127.15863
23.4	1172.44695
23.41	1197.67057
23.42	1209.06101
23.43	1214.1896
23.44	1216.38964
23.45	1213.01495
23.46	1198.34762
23.47	1168.55315
23.48	1125.08819
23.49	1074.46861
23.5	1025.0411
23.51	983.259527
23.52	952.212784
23.53	932.493603
23.54	924.24148
23.55	928.622422
23.56	947.667685
23.57	982.72574
23.58	1032.54245
23.59	1091.82283
23.6	1150.92279
23.61	1197.5624
23.62	1221.06788
23.63	1217.44399
23.64	1191.24787
23.65	1151.88288
23.66	1107.26398
23.67	1060.2673
23.68	1010.12732
23.69	956.473873
23.7	902.127053
23.71	852.640493
23.72	813.85804
23.73	790.026182
23.74	783.52574
23.75	795.607681
23.76	827.225657
23.77	879.512558
23.78	953.788487
23.79	1051.04784
23.8	1170.90134
23.81	1310.01108
23.82	1460.06697
23.83	1606.55771
23.84	1730.20773
23.85	1812.59978
23.86	1844.32183
23.87	1829.7717
23.88	1783.47559
23.89	1720.15081
23.9	1646.65381
23.91	1561.49231
23.92	1460.57752
23.93	1343.53957
23.94	1215.90142
23.95	1086.72782
23.96	964.646089
23.97	855.032276
23.98	759.344873
23.99	676.19314
24	603.142896
24.01	538.219756
24.02	480.467444
24.03	429.627526
24.04	385.54014
24.05	347.792825
24.06	315.71005
24.07	288.507768
24.08	265.429992
24.09	245.726453
24.1	228.653553
24.11	213.807438
24.12	200.840537
24.13	189.444044
24.14	179.367436
24.15	170.408684
24.16	162.402131
24.17	155.212079
24.18	148.726848
24.19	142.853788
24.2	137.515625
24.21	132.649457
24.22	128.211976
24.23	124.18558
24.24	120.56895
24.25	117.37697
24.26	114.617218
24.27	112.133642
24.28	109.507861
24.29	106.951045
24.3	104.565561
24.31	102.354858
24.32	100.31823
24.33	98.4223371
24.34	96.5978872
24.35	94.864143
24.36	93.2298983
24.37	91.6883363
24.38	90.2312999
24.39	88.8500635
24.4	87.5367714
24.41	86.2921795
24.42	85.1256022
24.43	84.0282902
24.44	82.9964127
24.45	82.0375953
24.46	81.1803156
24.47	80.4679308
24.48	79.832192
24.49	79.0756033
24.5	78.300553
24.51	77.5583566
24.52	76.8498885
24.53	76.1731394
24.54	75.5263439
24.55	74.9078561
24.56	74.3161265
24.57	73.7496776
24.58	73.2070692
24.59	72.6868327
24.6	72.187323
24.61	71.7062633
24.62	71.2399226
24.63	70.7846761
24.64	70.3459401
24.65	69.9379166
24.66	69.5521466
24.67	69.1826331
24.68	68.8281594
24.69	68.4880882
24.7	68.1618345
24.71	67.8488489
24.72	67.5486147
24.73	67.2606459
24.74	66.9844852
24.75	66.7197002
24.76	66.465879
24.77	66.2226231
24.78	65.9895363
24.79	65.7662057
24.8	65.5521721
24.81	65.3468846
24.82	65.1496297
24.83	64.9593807
24.84	64.7743328
24.85	64.5908785
24.86	64.4042126
24.87	64.2173399
24.88	64.0511914
24.89	63.9256312
24.9	63.845412
24.91	63.7564191
24.92	63.5651492
24.93	63.4145679
24.94	63.2951287
24.95	63.173177
24.96	63.0368242
24.97	62.8827715
24.98	62.733254
24.99	62.6390992
25	62.5753365
25.01	62.5209488
25.02	62.4725796
25.03	62.4300496
25.04	62.3933623
25.05	62.3625893
25.06	62.3379166
25.07	62.3197338
25.08	62.308824
25.09	62.3068278
25.1	62.317741
25.11	62.3516673
25.12	62.4216374
25.13	62.5068171
25.14	62.5496262
25.15	62.5797314
25.16	62.6142391
25.17	62.6542425
25.18	62.6994846
25.19	62.7493463
25.2	62.8024089
25.21	62.8571317
25.22	62.9162751
25.23	62.9884485
25.24	63.0743483
25.25	63.1744418
25.26	63.2961724
25.27	63.4579849
25.28	63.7061772
25.29	64.176158
25.3	65.1000361
25.31	66.2250803
25.32	66.6390676
25.33	66.8099866
25.34	66.9716061
25.35	67.1409244
25.36	67.3175451
25.37	67.5008994
25.38	67.6894568
25.39	67.8795557
25.4	68.0674492
25.41	68.2613144
25.42	68.4823457
25.43	68.7232135
25.44	68.9758139
25.45	69.2385506
25.46	69.5110055
25.47	69.7925555
25.48	70.0840742
25.49	70.3910937
25.5	70.7204392
25.51	71.0754464
25.52	71.4722238
25.53	71.9407785
25.54	72.4492194
25.55	72.8805861
25.56	73.2954739
25.57	73.7239611
25.58	74.1679431
25.59	74.6255885
25.6	75.0948971
25.61	75.581019
25.62	76.0952196
25.63	76.6291162
25.64	77.1854356
25.65	77.779893
25.66	78.4054286
25.67	79.0570859
25.68	79.7361005
25.69	80.448861
25.7	81.2033392
25.71	82.0041002
25.72	82.8605316
25.73	83.7633199
25.74	84.6777749
25.75	85.6254229
25.76	86.6190567
25.77	87.6624144
25.78	88.7586431
25.79	89.9110258
25.8	91.122857
25.81	92.3969894
25.82	93.7349769
25.83	95.13856
25.84	96.6184235
25.85	98.1931303
25.86	99.8567369
25.87	101.609679
25.88	103.473917
25.89	105.477305
25.9	107.616981
25.91	109.896215
25.92	112.326539
25.93	114.92177
25.94	117.69753
25.95	120.672333
25.96	123.87106
25.97	127.328184
25.98	131.089301
25.99	135.242115
26	139.919097
26.01	145.068581
26.02	150.395842
26.03	156.093868
26.04	162.166169
26.05	168.763475
26.06	176.006713
26.07	184.014346
26.08	192.947274
26.09	202.877928
26.1	213.732192
26.11	225.765563
26.12	239.226669
26.13	254.350027
26.14	271.41022
26.15	290.736236
26.16	312.72547
26.17	337.85987
26.18	366.723223
26.19	400.049608
26.2	438.762543
26.21	483.820991
26.22	536.13678
26.23	597.3053
26.24	669.548559
26.25	755.581815
26.26	858.803183
26.27	983.358139
26.28	1133.93922
26.29	1315.17542
26.3	1530.36328
26.31	1779.24678
26.32	2054.73224
26.33	2339.22213
26.34	2602.964
26.35	2808.4999
26.36	2923.6724
26.37	2937.96154
26.38	2869.05582
26.39	2751.45014
26.4	2615.44703
26.41	2473.07448
26.42	2318.95859
26.43	2142.20131
26.44	1939.4043
26.45	1719.69601
26.46	1499.75493
26.47	1295.13246
26.48	1115.03928
26.49	962.156396
26.5	834.943769
26.51	729.988468
26.52	643.491945
26.53	571.972588
26.54	512.49901
26.55	462.701424
26.56	420.69942
26.57	385.010253
26.58	354.461891
26.59	328.119799
26.6	305.24277
26.61	285.283451
26.62	267.852807
26.63	252.531821
26.64	238.980428
26.65	226.940149
26.66	216.200339
26.67	206.585828
26.68	197.949965
26.69	190.169275
26.7	183.139229
26.71	176.770884
26.72	170.988192
26.73	165.725827
26.74	160.927431
26.75	156.544167
26.76	152.533519
26.77	148.858284
26.78	145.485917
26.79	142.38852
26.8	139.54244
26.81	136.926123
26.82	134.521844
26.83	132.316831
26.84	130.306459
26.85	128.50669
26.86	126.967948
26.87	125.692068
26.88	124.485655
26.89	123.210607
26.9	121.986
26.91	120.860376
26.92	119.831418
26.93	118.893206
26.94	118.04034
26.95	117.267925
26.96	116.57152
26.97	115.947084
26.98	115.390936
26.99	114.899705
27	114.470272
27.01	114.099698
27.02	113.785063
27.03	113.523046
27.04	113.309186
27.05	113.139287
27.06	113.017245
27.07	112.954861
27.08	112.944193
27.09	112.979441
27.1	113.059057
27.11	113.181316
27.12	113.343429
27.13	113.544585
27.14	113.787978
27.15	114.078669
27.16	114.4131
27.17	114.789022
27.18	115.206211
27.19	115.664933
27.2	116.166109
27.21	116.711953
27.22	117.30716
27.23	117.961384
27.24	118.695554
27.25	119.562066
27.26	120.705594
27.27	122.346738
27.28	124.195328
27.29	125.357819
27.3	126.317814
27.31	127.325805
27.32	128.395377
27.33	129.52946
27.34	130.740175
27.35	132.022977
27.36	133.357329
27.37	134.787383
27.38	136.293084
27.39	137.769593
27.4	139.25994
27.41	140.812338
27.42	142.488601
27.43	144.262482
27.44	146.119946
27.45	148.06374
27.46	150.098835
27.47	152.231429
27.48	154.470391
27.49	156.83222
27.5	159.345486
27.51	162.015343
27.52	164.773636
27.53	167.593511
27.54	170.539387
27.55	173.660393
27.56	176.983768
27.57	180.551612
27.58	184.32834
27.59	188.17433
27.6	192.179992
27.61	196.400746
27.62	200.858613
27.63	205.581354
27.64	210.613404
27.65	216.011402
27.66	221.751489
27.67	227.706446
27.68	233.981109
27.69	240.646884
27.7	247.741941
27.71	255.306685
27.72	263.389156
27.73	272.05084
27.74	281.384049
27.75	291.532247
27.76	302.592109
27.77	314.39666
27.78	326.799827
27.79	340.09507
27.8	354.481557
27.81	370.103248
27.82	387.140414
27.83	405.839184
27.84	426.421085
27.85	448.864982
27.86	473.177635
27.87	499.848498
27.88	529.305628
27.89	561.955426
27.9	598.268608
27.91	638.800728
27.92	684.209002
27.93	735.272179
27.94	792.914071
27.95	858.231719
27.96	932.530985
27.97	1017.3782
27.98	1114.65559
27.99	1226.52563
28	1355.50711
28.01	1505.04626
28.02	1679.47477
28.03	1884.38827
28.04	2127.13362
28.05	2417.24093
28.06	2766.63833
28.07	3189.35499
28.08	3700.2754
28.09	4312.29305
28.1	5030.9676
28.11	5845.88819
28.12	6719.33996
28.13	7576.84796
28.14	8310.22335
28.15	8805.29881
28.16	8991.8375
28.17	8884.40167
28.18	8575.45941
28.19	8179.92916
28.2	7774.56159
28.21	7372.46546
28.22	6939.04503
28.23	6431.75227
28.24	5837.57111
28.25	5184.64821
28.26	4524.85189
28.27	3906.71034
28.28	3359.52862
28.29	2892.71614
28.3	2502.63261
28.31	2179.64186
28.32	1912.65809
28.33	1691.35491
28.34	1506.94772
28.35	1352.2831
28.36	1221.65555
28.37	1110.55257
28.38	1015.41063
28.39	933.409182
28.4	862.306928
28.41	800.319079
28.42	746.025369
28.43	698.2599
28.44	656.031908
28.45	618.543711
28.46	585.009208
28.47	554.967144
28.48	528.020159
28.49	503.819036
28.5	482.00311
28.51	462.170075
28.52	444.146556
28.53	427.76101
28.54	412.839985
28.55	399.230889
28.56	386.80061
28.57	375.433034
28.58	365.030162
28.59	355.514301
28.6	346.821174
28.61	338.905652
28.62	331.771949
28.63	325.430917
28.64	319.676508
28.65	314.168651
28.66	309.051363
28.67	304.376677
28.68	300.12033
28.69	296.25485
28.7	292.755552
28.71	289.600257
28.72	286.769008
28.73	284.243784
28.74	282.008175
28.75	280.04682
28.76	278.344666
28.77	276.888606
28.78	275.675825
28.79	274.714651
28.8	273.998965
28.81	273.535416
28.82	273.364075
28.83	273.6149
28.84	274.515934
28.85	275.8145
28.86	276.605291
28.87	277.364764
28.88	278.337827
28.89	279.585001
28.9	281.241524
28.91	283.540094
28.92	286.234222
28.93	288.421811
28.94	290.566212
28.95	292.901109
28.96	295.44848
28.97	298.213781
28.98	301.202581
28.99	304.419896
29	307.871889
29.01	311.575249
29.02	315.557288
29.03	319.823809
29.04	324.385049
29.05	329.260011
29.06	334.473809
29.07	340.065564
29.08	346.085409
29.09	352.523802
29.1	359.304076
29.11	366.519382
29.12	374.23878
29.13	382.515617
29.14	391.418605
29.15	401.033188
29.16	411.391123
29.17	422.458444
29.18	434.38078
29.19	447.28634
29.2	461.286936
29.21	476.492573
29.22	493.022455
29.23	511.132485
29.24	531.237526
29.25	553.503343
29.26	578.207593
29.27	605.74292
29.28	636.569735
29.29	671.1896
29.3	710.164349
29.31	754.446731
29.32	805.237466
29.33	864.064849
29.34	932.868008
29.35	1013.99742
29.36	1110.08793
29.37	1223.73307
29.38	1356.78041
29.39	1509.08473
29.4	1676.81204
29.41	1850.53843
29.42	2014.28498
29.43	2147.98098
29.44	2234.52161
29.45	2268.61048
29.46	2260.5181
29.47	2230.4232
29.48	2197.39069
29.49	2171.07868
29.5	2150.29131
29.51	2127.36972
29.52	2095.2277
29.53	2053.04579
29.54	2007.28248
29.55	1968.10674
29.56	1944.83062
29.57	1943.45399
29.58	1966.77116
29.59	2016.02887
29.6	2091.89094
29.61	2195.34846
29.62	2328.36031
29.63	2494.28607
29.64	2698.11095
29.65	2946.62685
29.66	3248.81629
29.67	3615.10998
29.68	4056.19383
29.69	4580.55998
29.7	5190.09165
29.71	5873.23482
29.72	6596.37532
29.73	7299.0329
29.74	7903.23078
29.75	8337.76834
29.76	8574.47052
29.77	8648.66184
29.78	8642.30997
29.79	8641.16055
29.8	8698.22525
29.81	8823.66612
29.82	8999.56217
29.83	9207.96325
29.84	9456.96622
29.85	9789.68723
29.86	10271.9667
29.87	10969.9685
29.88	11930.7994
29.89	13168.1082
29.9	14646.6604
29.91	16263.554
29.92	17836.4593
29.93	19122.9383
29.94	19891.6351
29.95	20026.8034
29.96	19594.5438
29.97	18805.8272
29.98	17897.5096
29.99	17018.9142
[truncated: 15,001 more rows]
