# Supplementary material for: Incorporating the direct derivation method and molecular scattering power method into the Rietveld quantitative phase analysis routine in TOPAS
Source: J Appl Crystallogr. 2025 Jun 16;58(Pt 4):1159–73. doi: 10.1107/S1600576725004054 (PMC12321032; doi:10.1107/S1600576725004054)
Supplement: Supplementary file 2 [file j-58-01159-sup2.zip › KGa-2_Al2O3_Rietveld.inp]

 do_errors
 continue_after_convergence
xdd KGa-2_Al2O3.brml 
   r_exp  3.00699782 r_exp_dash  3.84261894 r_wp  8.0323566 r_wp_dash  10.2644855 r_p  6.16037822 r_p_dash  8.1119414 weighted_Durbin_Watson  0.318908954 gof  2.67122129
   x_calculation_step 0.01 
   bkg @  261.314141`_3.57104756  299.390124`_5.8818192 '-24.3634631_30.5262908  39.5052089_20.0745886
   start_X  5 
   finish_X 90 
   LP_Factor( 0) 
   One_on_X(@, 943.951806`_35.9449952) 
   Specimen_Displacement(@, 0.0320598565`_0.00131708262) 
   Mixture_LAC_1_on_cm( 143.034314`_0.151585507) 
   mixture_MAC  51.4496142`_0.0196071297
   mixture_density_g_on_cm3  2.78008525`_0.00189201123
   Rp 280 
   Rs 280 
   lpsd_th2_angular_range_degrees  2.945 
      lpsd_equitorial_divergence_degrees  10 
      lpsd_equitorial_sample_length_mm  10 
         lpsd_beam_spill_correct_intensity 1 
   'Full_Axial_Model(12, 20, 17.3, 2.5, 2.5) 
         Simple_Axial_Model(@, 14.082598`_0.20942854) 
   lam 
      ymin_on_ymax  0.0001 
      la  0.378 lo  1.7889847 lh  0.4633522 
      la  0.144 lo  1.7892524 lh  0.6958819 
      la  0.127 lo  1.7896946 lh  1.176738 
      la  0.088 lo  1.7888515 lh  0.208542 
      la  0.197 lo  1.7927905 lh  0.6237179 
      la  0.095 lo  1.7930637 lh  0.7190761 
      la  0.05 lo  1.7934738 lh  1.1578452 
   str  
      LVol_FWHM_CS_G_L( 1, 31.8161182`_0.341415734, 0.89, 44.4792111`_0.477302177,,,@, 49.9766417`_0.536294581 min =5; max =2000;) 
      e0_from_Strain( 0.000992560599`_1.73427755e-05,@, 0.454956266`_0.00794934272,,) 
      'Stephens_triclinic(@, 0.869434895_18.4505624,@, -11972804_3.56156614e+11,@, 269217.046_42520406,@, -8184890.85_6.53916742e+09,@, -40439037_2.51177206e+11,@, 4727372.18_9.76618687e+09,@, 3401638.35_1.43149552e+09,@, -33295592.7_5.68872783e+11,@, 5376229.75_8.28068994e+09,@, -1774943.03_470460312,@, -1908388.08_3.20710923e+10,@, 10014244.1_1.52290216e+11,@, 6485617.99_4.06387901e+09,@, 761449.805_1.95212624e+11,@, 6764565.52_4.88144769e+10,@, -31890267.3_1.89096862e+10) 
      r_bragg  3.7721627 
      phase_MAC  48.9126685 
      phase_name "Kaolinite_Stacking-fault" 
      MVW( 10204.303, 6627.255`_0.653, 76.806`_0.179) 
      space_group C1 
      scale @  0.00036602097`_3.691e-06
      Phase_LAC_1_on_cm( 125.060569`_0.0123192561) 
      Phase_Density_g_on_cm3( 2.55681346`_0.000251862279) 
      a a_COD_9017766_  5.163525`_0.000240 min =5.12882714271545; max =5.18037314414978;          
      b b_COD_9017766_  8.968251`_0.000617 min =8.89778761386871; max =8.98721261501312;          
      prm lpc  7.40106868`_0.000336099831 min =7.36628330945969; max =7.44031630754471;                   
      c =lpc Nc;	                                                                        
      al al_COD_9017766_  91.67887`_0.00570 min =91.2454823684692; max =92.1625223922729;        
      be be_COD_9017766_  104.69592`_0.00594 min =104.2113256073; max =105.258675613403;          
      ga ga_COD_9017766_  90.00520`_0.00480 min =89.4027373886108; max =90.3012573623657;        
      site Al num_posns  2 x  0.2984 y  0.4955 z  =0.4753/Nc; occ Al  0.996 beq  1.234884903    
      occ Fe  0.008 beq  1.234884903    
      occ Mg  0.004 beq  1.234884903    
      occ Ca  0.006 beq  1.234884903   layer A 
      site Al num_posns  2 x  0.7931 y  0.3309 z  =0.4735/Nc; occ Al  0.996 beq  1.405431667    
      occ Fe  0.008 beq  1.405431667    
      occ Mg  0.004 beq  1.405431667    
      occ Ca  0.006 beq  1.405431667   layer A 
      site Si num_posns  2 x  0.9951 y  0.3381 z  =0.0924/Nc; occ Si  0.978 beq  1.084866916    
      occ Ti  0.009 beq  1.084866916   layer A 
      site Si num_posns  2 x  0.5106 y  0.1672 z  =0.0944/Nc; occ Si  0.978 beq  1.221462241    
      occ Ti  0.009 beq  1.221462241   layer A 
      site O num_posns  2 x  0.0499 y  0.3531  z  =0.3172/Nc; occ O  1 beq  1.162244614        layer A 
      site O num_posns  2 x  0.1211 y  0.6616  z  =0.3183/Nc; occ O  1 beq  1.215935262        layer A 
      site O num_posns  2 x  0 y  0.5          z  =0     /Nc; occ O  1 beq  1.584663683        layer A 
      site O num_posns  2 x  0.2091 y  0.2311  z  =0.0254/Nc; occ O  1 beq  1.654145698        layer A 
      site O num_posns  2 x  0.2041 y  0.7639  z  =0.0012/Nc; occ O  1 beq  1.329633105        layer A 
      site O num_posns  2 x  0.0497 y  0.9689  z  =0.3249/Nc; occ O  1 beq  1.979447859        layer A 
      site O num_posns  2 x  0.9598 y  0.1649  z  =0.6061/Nc; occ O  1 beq  1.851537786        layer A 
      site O num_posns  2 x  0.0375 y  0.4741  z  =0.6052/Nc; occ O  1 beq  2.60162772         layer A 
      site O num_posns  2 x  0.0366 y  0.8569  z  =0.6077/Nc; occ O  1 beq  1.732312964        layer A 
      PO_Spherical_Harmonics(sh_674b2e30_18, 6 load sh_Cij_prm { y00 !sh_674b2e30_18_c00 1 y20 sh_674b2e30_18_c20 -0.15915`_0.01739 y21m sh_674b2e30_18_c21p -1.29820`_0.04932 y21p sh_674b2e30_18_c21m -0.45015`_0.05054 y22m sh_674b2e30_18_c22p  0.31251`_0.04819 y22p sh_674b2e30_18_c22m  2.46174`_0.05657 y40 sh_674b2e30_18_c40  0.02384`_0.02200 y41m sh_674b2e30_18_c41p -0.91264`_0.05363 y41p sh_674b2e30_18_c41m -0.40374`_0.06514 y42m sh_674b2e30_18_c42p -2.11161`_0.04009 y42p sh_674b2e30_18_c42m -0.57856`_0.05059 y43m sh_674b2e30_18_c43p  0.19868`_0.03381 y43p sh_674b2e30_18_c43m -0.14425`_0.02730 y44m sh_674b2e30_18_c44p  1.85808`_0.05100 y44p sh_674b2e30_18_c44m -0.46008`_0.05733 y60 sh_674b2e30_18_c60  0.20483`_0.02368 y61m sh_674b2e30_18_c61p  2.56675`_0.07680 y61p sh_674b2e30_18_c61m  0.32468`_0.07936 y62m sh_674b2e30_18_c62p  1.44137`_0.05471 y62p sh_674b2e30_18_c62m  1.48016`_0.06100 y63m sh_674b2e30_18_c63p  0.76012`_0.03947 y63p sh_674b2e30_18_c63m -0.39810`_0.01936 y64m sh_674b2e30_18_c64p  1.01050`_0.04425 y64p sh_674b2e30_18_c64m -0.05158`_0.04459 y65m sh_674b2e30_18_c65p  0.71614`_0.05849 y65p sh_674b2e30_18_c65m -0.92278`_0.06004 y66m sh_674b2e30_18_c66p  2.33414`_0.19043 y66p sh_674b2e30_18_c66m -0.15421`_0.00772 } ) 
      'Preferred_Orientation(PO_, 0.84823 min 0.6 max 1.2, !ang, 0 0 2 ) 
      macro Stack(ze, sxc, sxv, syc, syv, szc, szv) 
         {  #m_argu sxc 
            #m_argu syc 
            #m_argu szc 
            If_Prm_Eqn_Rpt(szc, szv, min = Val - .1; max = Val + .1; val_on_continue = Val + Rand(-.01, .01) T;) 
 
            stack A 
               sx sxc sxv VV(a) 
               sy syc syv VV(b) 
               sz = (ze + CeV(szc, szv)) / Nc; 
						generate_these "*" 
							generate_name_append _##ze 
         } 
      macro VV(a) 
         {  min = Val - .5/Constant(Get(a)); 
            max = Val + .5/Constant(Get(a)); 
            val_on_continue = Val + Rand(-1, 1) T / Constant(Get(a)); 
         }  
		 
      prm !Nc 20 
      Stack(0,   ,0, ,0, , 0) 
	   Stack(1,   @,-0.04027`_0.00522, @, 0.03661`_0.00239, @, 0.00821547178`_0.00425652503) 
	   Stack(2,   @, 0.01741`_0.00555, @,-0.21679`_0.00292, @,-0.00197237124`_0.00344426735) 
      Stack(3,   @,-0.43098`_0.00490, @,-0.09394`_0.00263, @,-0.0134031031`_0.00322815588) 
      Stack(4,   @,-0.25942`_0.00449, @,-0.29872`_0.00292, @,-0.00654880338`_0.00347424879) 
      Stack(5,   @,-0.04801`_0.00600, @,-0.24762`_0.00261, @,-0.04700305`_0.00343246558) 
      Stack(6,   @, 0.15988`_0.00507, @,-0.16061`_0.00275, @,-0.0297587614`_0.00405536402) 
      Stack(7,   @,-0.59083`_0.00503, @,-0.36802`_0.00309, @,-0.0131783404`_0.0028318779) 
      Stack(8,   @,-0.54722`_0.00541, @,-0.06497`_0.00309, @,-0.0137368696`_0.00377101643) 
      Stack(9,   @,-0.06443`_0.00540, @,-0.18330`_0.00303, @, 0.00726801309`_0.00371595629) 
	   Stack(10,  @, 0.16017`_0.00516, @,-0.14411`_0.00286, @,-0.039510072`_0.00376979749) 
      Stack(11,  @, 0.52012`_0.00501, @, 0.03487`_0.00279, @,-0.00105024705`_0.00355782605) 
      Stack(12,  @, 0.07823`_0.00500, @,-0.13306`_0.00235, @, 0.0163809738`_0.00312595383) 
      Stack(13,  @,-0.08093`_0.00523, @, 0.41507`_0.00364, @, 0.00787681707`_0.00315300183) 
      Stack(14,  @, 0.41989`_0.00524, @,-0.14441`_0.00233, @,-0.0538111942`_0.00327832628) 
      Stack(15,  @,-0.01696`_0.00589, @,-0.28910`_0.00295, @,-0.0326429453`_0.00338265105) 
      Stack(16,  @,-0.00312`_0.00440, @,-0.22401`_0.00303, @,-0.0119478101`_0.00333687141) 
      Stack(17,  @, 0.06807`_0.00449, @,-0.13280`_0.00299, @, 0.0300160294`_0.00319751051) 
      Stack(18,  @, 0.02806`_0.00497, @,-0.07477`_0.00210, @, 0.00694964074`_0.00408530402) 
      Stack(19,  @, 0.09435`_0.00413, @,-0.12787`_0.00281, @,-0.000545747878`_0.00274365607) 
       
      view_structure 
       
      str  
      LVol_FWHM_CS_G_L( 1, 31.0440384, 0.89, 43.3998368,,,, 48.76386155 min =30; max =2000;) 
      r_bragg  2.1968592 
      phase_MAC  222.185175 
      phase_name "Anatase" 
      MVW( 255.466, 136.846, 1.479`_0.011) 
      space_group I41 
      scale  0.01363633979 
      Phase_LAC_1_on_cm( 688.75465) 
      Phase_Density_g_on_cm3( 3.09991273) 
      Tetragonal(!a_COD_9009086_ 3.791357366 min =3.76607508540154; max =3.80392508625984;,!c_COD_9009086_ 9.5201307 min =9.46642993927002; max =9.56156993865967;) 
      site Ti num_posns  4 x  0 y  0 z  0 occ Ti  1 beq  0.5 
      site O num_posns  4 x  0 y  0 z  0.2066 occ O  1 beq  0.5 
   str  
      LVol_FWHM_CS_G_L( 1, 91.1085719, 0.89, 127.370579,,,!cs_9009783, 143.1130101 min =30;) 
      e0_from_Strain( 2.18048578e-07,,,, 0.0001) 
      r_bragg  3.16029809 
      phase_MAC  48.7922752 
      phase_name "Corundum" 
      MVW( 203.923, 85.038, 21.715`_0.168) 
      space_group R_-3_cr 
      scale !sc_9009783 0.4035607666 
      Phase_LAC_1_on_cm( 194.291311) 
      Phase_Density_g_on_cm3( 3.98200965) 
      Rhombohedral(!a_9009783 5.130781075,!al_9009783 55.28319251) 
      site al_1 num_posns  4 x !x_al_1_9009783 0.355 y =!x_al_1_9009783; :  0.35500 z =!x_al_1_9009783; :  0.35500 occ al !occ_al_1_9009783 1 beq @  2.01032`_0.03548
      site o_1 num_posns  6 x !x_o_1_9009783 0.553 y =-!x_o_1_9009783+1/2; :  -0.05300 z =1/4; :  0.25000 occ o !occ_o_1_9009783 1 beq !beq_o_1_9009783 1
C_matrix_normalized
{
                             1   2   3   4   5   6   7   8   9  10  11  12  13  14  15  16  17  18  19  20  21  22  23  24  25  26  27  28  29  30  31  32  33  34  35  36  37  38  39  40  41  42  43  44  45  46  47  48  49  50  51  52  53  54  55  56  57  58  59  60  61  62  63  64  65  66  67  68  69  70  71  72  73  74  75  76  77  78  79  80  81  82  83  84  85  86  87  88  89  90  91  92  93  94  95  96  97  98  99
bkg937952080           1:  100  74   7  -5   5 -82   1  -5  -2  -8   4 -61 -23 -19  27  35  54  -1   7 -31 -32   5 -37  26   3  29  41  10   7  25   4  -8  14  -0  19 -24  13 -23  14   7  -6   5  12  -2  -1  14   5   7   5   0  13  12   2  12   9  -0   5   1   9  -3   2   3   7   3   1  -2  -8   7  14   0  12   4  11  -1   0  -1  10  11  19  11  10  -4   7  15  -1   3  -4  10  10   6   5   4   2  -1  -7   4   1  -0   1
bkg937952296           2:   74 100  68   0  -4 -84   3  -7  -3  -8   3 -63 -18 -25  33  38  56   7  13 -28 -36   6 -45  25   3  32  46   9   5  32   6  -2  12  -4  23 -31  17 -24  -7  -6  -2   2  12  -2  -9  13  -0   6   8  -6  16   8   1  10   8  -3   9   0   9  -7   2   3   8   3   4  -1 -10  11  15   3  13   3   9  -1   1  -0   9  17  24  12  12  -1   6  15   1   9  -4  11  10  10   8   6   1   4  -8   3   2   2   3
m674d575a_318          3:    7  68 100   3  -8 -38   5  -6  -2  -2  -1 -34  -3 -16  22  19  24  11  12  -9 -22   2 -24  10   1  19  24   3   1  21   6   9   3  -8  15 -20  12 -10 -15 -11   2  -3   9   2 -13  10  -5   5  13 -12  18   0   2  -0  10  -2  12  -3   4  -6  -2  -1   3   3   2   1  -9  10   5   4   5   2  -2  -1   1   0  -1  14  16   5   8   4  -0   6  -2  14  -5   8  -0   8   2   5  -4   7  -8   0  -4   2   3
m674d575a_355          4:   -5   0   3 100 -65   1 -13  -6   0  -3  -4   4   4  -1  -1   4   4  -4   1  -1  -3   0  -5   5  -1  -5   1  -2   6   4   2  -1   4  -1  -6  -1   1  -1 -31  -8  -4  -3   1   2   0   4   3   0  -3   4   3  -1  -1   1  -2  -1  -2  -1  -2  -3   7   2   5   1   5   3   2   2   6  -1   4   3   2   6   5   4   6   1   2   4   3   3   2   3   3  -1   6   2   5  -0   5  -3   7   5   4   2   6   1   5
m674d575a_319          5:    5  -4  -8 -65 100   0   3   0   4   7   1  -3   1  -0  -1  -8  -5   1  -5   2   1  -0   6  -3   2   4  -2   3   1  -6  -2   4  -0  -4  -2   1  -5   1  46  13 -31   3   2  -2   1  -2  -1  -3   4  -1  -1   3   0  -0   2   2   2   3   4   1  -5   1  -0  -1  -4  -3  -3  -3  -8   4  -4  -1  -1  -1  -5  -3  -7   4  -3  -3  -3  -2  -1  -2  -5   3  -6   0  -4   3  -2   2  -4  -3  -2   0  -3   2  -7
scale899913600_        6:  -82 -84 -38   1   0 100   4   6   2   6  -2  44  13  38 -36 -33 -78  -3 -20  25  46  -6  72 -32   6  -5 -48 -16 -20 -43   3  10 -29   8 -10  36  -5  22  -2  -3   2  -4 -11   9  10 -10  -2  -3  -2   1 -15  -9  -1 -10  -3   5  -7   2  -6  12  -9 -10 -12  -4  -7  -7  13  -9 -17   2  -9  -7 -15  -1  -8   1 -13 -23 -20 -15 -13   5  -7 -20   2  -5  -3 -15 -14 -15 -14  -0 -12   1   5 -14  -5  -8   3
a_COD_9017766_         7:    1   3   5 -13   3   4 100  -3 -41 -12  49 -10   8  -3  -7  16 -19   2  -3   1 -11   5  16   8 -10  22  -9  -5  11  10  14   5  -1  -7  -2  -3   2  -2   2 -11  -8  -2  -2   3  -4   1   1   3   6  -1  -0   5  -0  -2   4   6   6   3   1  -1 -15  -7  -0 -15   1 -10 -13  -2 -14 -12   2 -18  -7   4 -10  -8 -10  -9  -8 -10 -12 -10  -7  -5  -3  -5 -13 -17 -17  12 -17  -8 -19  10  -8  -8   1  -5  -7
b_COD_9017766_         8:   -5  -7  -6  -6   0   6  -3 100   2  24  -4   7 -14  13  -3 -10  -5   7   5   5  18  -3   2 -25  34  -2  -4  -1 -13 -25 -12 -13  -1  -1  15  14 -14   4 -10   7  13   4  -7   2   3   2   0  10   8   1  -8   3  -9  -3  -3  -3  -0   3   5   1   3   2 -11  12   3  -0   9   1  -5  -1   3  -6  -4 -12   0   4  -3 -15  -1  10  10  -1  -6   2   1 -11   7 -13   0   2   1   9   1   4   4   0   9  -5   3
al_COD_9017766_        9:   -2  -3  -2   0   4   2 -41   2 100  -4 -74   6 -13  13   2   1  -2   3   3  -8 -18   8   4   1 -11  -5   2  -9  -8   8  12  -8   6 -16  10   7  15  14  -1  -9  -3 -19  -8  -1  -4  -4  -8   3  -2  -8 -10  -7   4 -10  -7   5  -8  -7 -17   7 -11  -6 -11   4  -1  12   3  16   2   4  -9   1  -8   0  -1   7 -12  -6 -16  -5  -9  -6  -3   8   1   6  -5   5   2  14  -3   5  -3   8 -10  -6  -2  14   1
be_COD_9017766_       10:   -8  -8  -2  -3   7   6 -12  24  -4 100 -16  12  -4  17   5  -5  -2   3  -6   6   8   3   2 -13   6 -10  -5   2  -8 -11   1   3  -3  -1  -2  16   0   7  -2 -11  51  -5  -2  -1  -3   3  -5  -1   1   3   3  -3  -0  -5  -5  -4  -6  -3   0   3   1   9   1  -6   1   4  -2   5  -1   6  -7  -3  -0  -4 -13  -3  -2   1  -6   4  -6   1  -3  -1 -11   1  -0   3   0   3 -11   8  -5  11   4   2   7   3  -4
ga_COD_9017766_       11:    4   3  -1  -4   1  -2  49  -4 -74 -16 100  -8   3 -10 -12 -20  -1  -1  -3  -0  15 -14  -0  -2   8   9   1  11   7  -6 -18   1   4   0   3  -0 -17 -15   6  11 -13  15  -5  -7  -2  -4   6  -0  -1  -1  -2   3  -6   0   5  -6   0   5   6 -11   6   5   0  -3  -6  -6  -4 -26 -13  -2   5  -7   6  -9   4 -13   0  -1  13  -8  -3  -4  -3 -16 -13 -11  -0  -6  -9 -14   3  -6  -0 -19  11   0   1 -14  -7
sh_674b2e30_18_c20    12:  -61 -63 -34   4  -3  44 -10   7   6  12  -8 100  16   3 -17 -22 -11 -23  -4  13  11   3  -6 -11 -14 -78 -17   0  -5  -2  -9 -11  12  -1 -38  22 -19  27  -7   4   9  -5 -19 -13  -3 -19  -1  -9 -22   1 -20 -16 -10  -8 -26  -8  -7 -11 -16  -2  10   3  -3   1  -1  20   2   2  -4 -11 -16   4   0   1   1   1   1  -4 -23   1 -10  -7  -6  -4  -2 -12  12   5   7   0  -3 -12  14  -5  17  12  10  12   5
sh_674b2e30_18_c21p   13:  -23 -18  -3   4   1  13   8 -14 -13  -4   3  16 100 -20 -41  -7  -1 -19 -11  37   3 -10   1  32  -8 -16 -49   8  53  10 -24  31  22   7 -78  16 -25  16   3  -2  -3   2  14   2  -1   7   7  -4   5   8   4   0   2   4  -2   7  13   3   4 -12  17   1   8 -11  -5   3 -24   5  15 -16  21  -2   5   6   9  -4   9  10  -5   4  -5  -1  -3   6  -1   5   3  15  10  11  14 -16  15  -3  15   9 -10   5  -0
sh_674b2e30_18_c21m   14:  -19 -25 -16  -1  -0  38  -3  13  13  17 -10   3 -20 100  -1   1 -38  12 -20   3  23   6  48 -27  20  15 -28 -26 -47 -56   8  16 -40  23  10  65   9  17   5  -4  17   0  -7  12  20  -1  -9   5  -1  -4 -13  -5  -9  -2   5   1 -16  -9   8  23 -13 -11 -22  -8  -4 -13  17  -9  -5   7  -7  -9 -18  -6 -18  -3  -6 -44 -10 -17 -14  -4  -5  -7   3   0 -15 -18   1 -15 -15   0 -25  -2  -6 -18  -1 -13   0
sh_674b2e30_18_c22p   15:   27  33  22  -1  -1 -36  -7  -3   2   5 -12 -17 -41  -1 100  43  45  28  -9  -4 -39  17 -22 -41   2 -14  30   8 -27  26  19  26 -25  -7  34  -7   9  16  -9   7   3   6   7  12   1   4   1  17  -1   6  22   4   1   8   7  -2   4  -8   7   7 -11  16  11  10   7  21  -9  -4   2   6 -15  22 -15   3   1   1   9   6   5  12  20   1  -4   2   2  22  -7  -0  -0   8  -5 -10  -1  -4 -14   5  -4   4  -1
sh_674b2e30_18_c22m   16:   35  38  19   4  -8 -33  16 -10   1  -5 -20 -22  -7   1  43 100  34   2 -22 -23 -34  24 -21  23   7  -0  10  11  -4  25  34   3  -4  35   0  -3  42   4 -13  11   1   9  17  17  10  20  13  13   3  12  23   6   2  23   3   6   9  -1  17   8  -1   1  -0  11   6   3 -16  12   8 -10   4   7 -10   6 -14   6   9   8  -7  17   9  -4 -15   9  11   1  -7   6  15  -9 -20 -10   2   4  -9  -3   0   2   8
sh_674b2e30_18_c40    17:   54  56  24   4  -5 -78 -19  -5  -2  -2  -1 -11  -1 -38  45  34 100 -12   3 -22 -47   3 -81  30   2 -46  46  24  27  49 -10   2  39  -5 -13 -19   2  -3 -12   7   1   3   6  -9 -14   3   5  -3 -10   1  12  -0  -5   9  -8 -10   4  -6  -3  -9  16  18  18  13   9  20 -20   4  20  -3   4  16  15   3  15  -0  19  28  13  18  19  -7   2  13  -4   6   6  22  18  13  18 -10  24  -8  -3  18   7  16   4
sh_674b2e30_18_c41p   18:   -1   7  11  -4   1  -3   2   7   3   3  -1 -23 -19  12  28   2 -12 100 -11  33   9  -6   7 -37  10  31 -40   8 -14 -13  12  14 -40 -10  43  -6  11  10   1  -9   1  -9  -3   5  10 -10 -26   1  13   2  -4   0   2 -11   4   2  -7  -8   7  -7 -24  14  -9   2  -1  -6  11   2 -12  11 -18  10 -16  -7  -2   8 -11  -8  -1  -4  -3  18  -4   9  -3  17 -12  -6  -8  10  -5  15 -19   7 -12   7  -7  -7  -4
sh_674b2e30_18_c41m   19:    7  13  12   1  -5 -20  -3   5   3  -6  -3  -4 -11 -20  -9 -22   3 -11 100 -12 -27  26 -26   7 -20  10  27 -57  12   7  -5 -34  21 -33  24 -45  -9 -24  -2  -3   4   5   6  -5 -11   2  -2   3   4  -3   5  10   5  -4  11   2   4  19  -4  -4   8 -11  -6 -14   5   0  18  -0  11   5   5 -12  15  -1   5  11   2  15  17   2   3   1   8   8   9  -6   4  -2  -8   7  12   5  11  -4   1  -3  11  15  -2
sh_674b2e30_18_c42p   20:  -31 -28  -9  -1   2  25   1   5  -8   6  -0  13  37   3  -4 -23 -22  33 -12 100  20  -7  25 -25   7   1 -54   2  16 -16 -10  47 -36  -5 -11  28 -14  44   4 -10   2  10  17   4  10   3  -2   1  14  12   4  12  11 -10   1  11  17  11   8 -13  -7   8  -3  -1 -15  12  -5   1  -5   6  -1   2 -17   2   4   0 -12   4 -10   3  -2  11  -8   6  -9  23 -12   0  -6  17   6  -4  -7   5   6   4 -11   4   6
sh_674b2e30_18_c42m   21:  -32 -36 -22  -3   1  46 -11  18 -18   8  15  11   3  23 -39 -34 -47   9 -27  20 100 -37  33 -17  33  15 -30  21 -24 -50  -9  -7 -28  45  -3  13  -5 -18   7  -6   4  -4 -17 -14   6 -17 -10 -20 -17  -7 -22 -16 -14 -12 -15 -19 -19  -9  -7 -15  10  -5  -0  -2  -1 -36  17  -4  -0  -1  17 -18   4 -14  -7  -9   5 -17   4  -1  -1   8   9 -13  11 -19  12 -15  14 -31   3  22  -7   1  17  -9  -2 -23   3
sh_674b2e30_18_c43p   22:    5   6   2   0  -0  -6   5  -3   8   3 -14   3 -10   6  17  24   3  -6  26  -7 -37 100  -1   9 -24  -3  19 -52 -14  -7  23  -3   6 -19  13  10  -3   8  -2   5   1  29  28  21  21  25  25  27  25  26  27  24  22  32  25  27  18  25  31  21 -11 -11 -17 -17  -4   9  -2  -9  -8  -8 -21  -7 -13  -5 -11  -1  -9 -10 -12 -18 -12 -16 -12  -2   2  -6 -11  -2 -14   8 -12 -27 -14 -17  -4  -3   4   2  -1
sh_674b2e30_18_c43m   23:  -37 -45 -24  -5   6  72  16   2   4   2  -0  -6   1  48 -22 -21 -81   7 -26  25  33  -1 100 -40   8  45 -41 -17 -35 -43  10  25 -48   5  11  41  -1  27  10  -6  -1   1   2  16  16   1  -1  11  14  -1  -6   4   8  -5  12  17   1   8   7  17 -24 -13 -18  -8 -16  -9   7  -6 -21  10  -7  -8 -21  -1 -17  -2 -22 -27 -15 -16 -16   4  -8 -15  -5  10 -20 -14 -23  -5 -22   7 -31   5  -4 -19 -19 -12  -5
sh_674b2e30_18_c44p   24:   26  25  10   5  -3 -32   8 -25   1 -13  -2 -11  32 -27 -41  23  30 -37   7 -25 -17   9 -40 100 -43  -6  21  -5  45  34  16 -20  43  12 -44 -30  15 -38  -2  12  -7  -7   7  -9  -6   7   4 -20  -7  -0  -4  -3  -2   6  -3  -6   1  -8  -4 -10  27  -5  17  -0   4  -2  -2  11  25 -18  23  -3  25   8  11   2  17  19  14  -1  -3  -1  10  14  11 -15  11  10  25  -8  18 -16  21   0  12   7  17  -4   8
sh_674b2e30_18_c44m   25:    3   3   1  -1   2   6 -10  34 -11   6   8 -14  -8  20   2   7   2  10 -20   7  33 -24   8 -43 100   7  -8  18 -18 -41 -30   4  -6  17  19  33   7  16   4 -14   1   8  -4  -2   1   3  -0   6   0  -5   1  -6 -14  -4  -6  -4  -4   9   8  -1  -5  -4 -17   8   1 -20  -7  -4  -9  11   5  -6 -15 -13 -11   5  -8  -9  -6  14  12   1 -13  -8  -0  -2  -9  -0   3 -10 -10  23  -9  -2  -8 -11  -5  -6   7
sh_674b2e30_18_c60    26:   29  32  19  -5   4  -5  22  -2  -5 -10   9 -78 -16  15 -14  -0 -46  31  10   1  15  -3  45  -6   7 100  -9 -16 -12 -25  15   2 -32   2  43 -15  14 -27   9 -11  -7   2  10  11   9  11  -5   8  23  -2   5  14  10   1  22  10   3  13  16   2 -16 -12  -9 -11  -3 -29  11  -1  -7  11  13 -14  -6  -1 -11   0 -10 -10  14  -8  -5   9   5  -0   7   5 -13 -19 -14  -5  -6  18 -26  11 -11 -19  -9 -18  -9
sh_674b2e30_18_c61p   27:   41  46  24   1  -2 -48  -9  -4   2  -5   1 -17 -49 -28  30  10  46 -40  27 -54 -30  19 -41  21  -8  -9 100 -14  -4  36   8 -25  32 -20  28 -33  10 -24  -5   9  -4   2  -6 -17 -19  -3   3  -2 -13 -12   6   2  -5   2  -0 -13  -2  -4 -12  -2   6   1  16   5   9   4   3  -2   5   9  -1  -1  21   9   3   3   9  15  24   3  13  -6  13   1  -0  -9   7   5  -3  -2  10   0   5  -0  -9   2  13   4   3
sh_674b2e30_18_c61m   28:   10   9   3  -2   3 -16  -5  -1  -9   2  11   0   8 -26   8  11  24   8 -57   2  21 -52 -17  -5  18 -16 -14 100   7  18 -17   5  -4  30 -18  -5   7  -0  -0  -1  -5 -12 -10  -6  -4  -5   0 -11 -13  -1   0 -11  -2  -2 -19 -10  -2 -20 -10 -12   3  13   8  22 -12   1 -23   9  -8  -2   0  10  -7  -4  -2 -11  -3  14 -11  23   4   1  -9  -6 -20  -1   0   4  10  -5  -8   7  10   4  -3  11 -13   1  -0
sh_674b2e30_18_c62p   29:    7   5   1   6   1 -20  11 -13  -8  -8   7  -5  53 -47 -27  -4  27 -14  12  16 -24 -14 -35  45 -18 -12  -4   7 100  41 -11   3  62 -24 -46 -23 -10   0  -0   7  -7 -15   3 -14 -26  -3  -1 -14  -5  -4  -1   3  -1  -9  -7  -8   2  -2 -21 -22  16  12  20  -1   3   7 -13   2  11 -12  14   3  15  16  22   9   7  22  12   1   4   8   3  13  -1  -8   6  10  -5  12  24 -18  19   7  -3  13   7   5   4
sh_674b2e30_18_c62m   30:   25  32  21   4  -6 -43  10 -25   8 -11  -6  -2  10 -56  26  25  49 -13   7 -16 -50  -7 -43  34 -41 -25  36  18  41 100  12   4  34 -33  -9 -34  20   1 -10  11  -1 -19  -0 -10 -25 -10  -5  -6 -15 -11   2  -7   3 -11  -4  -3   6  -8 -28 -16  -4  20  13  10  -3  28 -20  14   4   3 -10  18   9  18  12  10  -2  32  -1  10  -2   7  -3  11 -15  14  -9  17  -8  23   7 -10  12   4 -14  24  -8  23  -1
sh_674b2e30_18_c63p   31:    4   6   6   2  -2   3  14 -12  12   1 -18  -9 -24   8  19  34 -10  12  -5 -10  -9  23  10  16 -30  15   8 -17 -11  12 100  -5  -4  -7   9 -18  31  -4  -7   5   1 -11   4   5  -3   1  -8  -5  -1  -3   0  -6   3  -2  -2  -0  -4  -8  -6  -2  -1  -4  -1   2   6  14   8  13   5   0  -8  -6  -4   1 -12   9  -2   7  -3  -4  -1   4  -4   0   9   2  -7  -2   2  -4  -8 -11  -7   8   2  -9  11   1  -3
sh_674b2e30_18_c63m   32:   -8  -2   9  -1   4  10   5 -13  -8   3   1 -11  31  16  26   3   2  14 -34  47  -7  -3  25 -20   4   2 -25   5   3   4  -5 100 -30  -0 -16  39  -5  42   1  -4   2  17  20  20  13   7  -2   8  17   8  13  13   9   4  20  18  22   1  16  10 -13   4   8  -8 -11  10 -10 -12   2  12  -3  11 -13   7   7 -10  -5  -3  -0  -5   3   4  -3  -7  -9  41 -19   2  -8  17   2 -11 -13  -4  -9  -0 -22   0  -4
sh_674b2e30_18_c64p   33:   14  12   3   4  -0 -29  -1  -1   6  -3   4  12  22 -40 -25  -4  39 -40  21 -36 -28   6 -48  43  -6 -32  32  -4  62  34  -4 -30 100 -37 -31 -21 -13  -2  -1   5  -4 -10  -7 -21 -30  -4   4  -7  -8 -11  -6  -4  -5  -2 -11  -7  -8   4 -23  -9  20  -2   9  -6  15   8  -8  -2  13 -11   5  -9  27   1  17   3   8  13   7  -7   4 -14   7   1   2 -22  15  18   0  12  19 -11  20  -6   1   8  19  13  -3
sh_674b2e30_18_c64m   34:   -0  -4  -8  -1  -4   8  -7  -1 -16  -1   0  -1   7  23  -7  35  -5 -10 -33  -5  45 -19   5  12  17   2 -20  30 -24 -33  -7  -0 -37 100 -16  15  10 -18   1  11   5  18   7   9  24  13  12  -3  -7  14   6  -1  -2  22  -0  -5  -1  -6  21   5  21  -1  11   5   2 -26   6  -1  17 -18  26  -5   4 -10  -7 -11  22  -9   1   9  12   3   8  -2  17  -9  18  -2  35 -40  -5   6   9  -6  23 -10  -4 -21   4
sh_674b2e30_18_c65p   35:   19  23  15  -6  -2 -10  -2  15  10  -2   3 -38 -78  10  34   0 -13  43  24 -11  -3  13  11 -44  19  43  28 -18 -46  -9   9 -16 -31 -16 100  -7  24 -11  -1  -6   2   9   1   7   8   2  -5  14  15  -3   6  10  14  -5  18  10  -1  15   8   8 -32  -2 -28   5  -6  -7  16  -7 -26  28 -26  -3 -20 -10 -13   8 -27  -7  -2  -5  -6   7 -11  -8 -10   8 -21 -15 -26   0 -19  23 -28  -2 -24 -10  -6  -1  -5
sh_674b2e30_18_c65m   36:  -24 -31 -20  -1   1  36  -3  14   7  16  -0  22  16  65  -7  -3 -19  -6 -45  28  13  10  41 -30  33 -15 -33  -5 -23 -34 -18  39 -21  15  -7 100  -7  50   5  -4  14  15   7  14  24   8   8  16   9   7  -2   5   5   3   9  17   4   5  13  18 -19  -3 -33  -5 -20   4 -14 -13 -20   8 -21  -4 -31  -6 -15  -5 -22 -35 -32 -15 -24 -10 -26 -13 -22   9 -29  -1 -12   2 -19 -11 -28 -12  -6  -6 -15  -4   1
sh_674b2e30_18_c66p   37:   13  17  12   1  -5  -5   2 -14  15   0 -17 -19 -25   9   9  42   2  11  -9 -14  -5  -3  -1  15   7  14  10   7 -10  20  31  -5 -13  10  24  -7 100   4  -4  -2   4 -18   6   7  -7  -3 -16  -5 -10 -13  -1  -2   8  -7  -4   0  -8  -6 -15   4 -12  11 -11  18  -9  -2   7  25  -4  18  -5  11 -16  11 -23  18  -7  13  -3  18  -9  21 -18   8   2   5 -23  -0   3 -11 -22  11  -5  18 -21  -2   3  15   9
sh_674b2e30_18_c66m   38:  -23 -24 -10  -1   1  22  -2   4  14   7 -15  27  16  17  16   4  -3  10 -24  44 -18   8  27 -38  16 -27 -24  -0   0   1  -4  42  -2 -18 -11  50   4 100   1  -2   6   2   7   8   1  -3  -6  18  11  -3  -0  10   9  -7   2  18  10   4  -7  10 -16   6 -10  -1 -12  27  -9  -1  -6   5 -15  10 -16   3  -0   8 -11  -8 -17  -3  -1   2 -11   1 -14  25 -21  17 -13  25  -9  -9 -11   1  -4   2  -9  17   4
m674d575a_31a         39:   14  -7 -15 -31  46  -2   2 -10  -1  -2   6  -7   3   5  -9 -13 -12   1  -2   4   7  -2  10  -2   4   9  -5  -0  -0 -10  -7   1  -1   1  -1   5  -4   1 100  48 -17   0  -2  -8  -2  -6  -9  -7  -0  -5  -4   0  -3  -5   3  -4  -5  -4   0  -3  -7  -0  -4  -2 -10  -7   1  -5  -7  -3  -4  -1  -3  -4  -8   1  -8  -1   2  -4  -4   2  -1  -1  -5  -5 -10  -3  -4  -8  -5  -3  -8  -9  -5   3  -8  -5  -4
m674d575a_31b         40:    7  -6 -11  -8  13  -3 -11   7  -9 -11  11   4  -2  -4   7  11   7  -9  -3 -10  -6   5  -6  12 -14 -11   9  -1   7  11   5  -4   5  11  -6  -4  -2  -2  48 100 -10   4   1  -1   2  -2   4  -1  -4   2   0   1  -3   7   5  -8  -5  -7   1  -0  13   5  10   6  -2   8  11 -12  14 -10  10   6  13  -5  12   4  13  -2  15  -4  12   5  10   2   4 -10  11   1   9 -20  13 -14  15 -17  13   4   5 -11   1
lpc                   41:   -6  -2   2  -4 -31   2  -8  13  -3  51 -13   9  -3  17   3   1   1   1   4   2   4   1  -1  -7   1  -7  -4  -5  -7  -1   1   2  -4   5   2  14   4   6 -17 -10 100  -4  -7  -2  -5   0  -5   4  -4  -0  -2  -7  -1  -7  -5  -5  -9  -6  -4  -1   2   5  -6  -3   2   8   0   3   3  -0  -1  -2  -2   0  -4   2   1  -5  -4   2  -4  -0  -3   1  -2  -0  -1  -1   0  -2 -10   1  -8   6  -2  -1   1   1  -2
m674d575a_31e         42:    5   2  -3  -3   3  -4  -2   4 -19  -5  15  -5   2   0   6   9   3  -9   5  10  -4  29   1  -7   8   2   2 -12 -15 -19 -11  17 -10  18   9  15 -18   2   0   4  -4 100  63  52  69  67  68  55  63  68  60  68  53  69  60  56  61  54  78  49   2 -19  -6 -15  -7  -4   6 -33   3  -1  -1 -12  -2  -2  -5 -23   4  -9  -8  -9   3 -23   0 -14  -5   3  15  -6  -4  -5   2 -19  -3 -25  13 -14  -2 -12  -2
m674d575a_321         43:   12  12   9   1   2 -11  -2  -7  -8  -2  -5 -19  14  -7   7  17   6  -3   6  17 -17  28   2   7  -4  10  -6 -10   3  -0   4  20  -7   7   1   7   6   7  -2   1  -7  63 100  67  54  75  54  51  69  59  69  71  68  66  68  68  66  63  60  54  -1 -11  -3 -14  -4   2   1  -8  16  -3   1  -7  -8  -5   2 -15   3   1  -6  -2   2  -3  -4   2  -2  14   4   6   4  11  10 -15   8 -11  11  -5   3  -5  -5
m674d575a_324         44:   -2  -2   2   2  -2   9   3   2  -1  -1  -7 -13   2  12  12  17  -9   5  -5   4 -14  21  16  -9  -2  11 -17  -6 -14 -10   5  20 -21   9   7  14   7   8  -8  -1  -2  52  67 100  68  64  51  62  59  66  61  55  51  64  65  58  58  43  64  64 -12 -10 -10  -4   3   3   7 -10   3   5  -1   8 -20   5  -4 -13   1  -6 -12   2  -0  -5 -11  -3   2  17   4 -10  -4   8   3 -21  -3   3   4 -18   4  -8   4
m674d575a_327         45:   -1  -9 -13   0   1  10  -4   3  -4  -3  -2  -3  -1  20   1  10 -14  10 -11  10   6  21  16  -6   1   9 -19  -4 -26 -25  -3  13 -30  24   8  24  -7   1  -2   2  -5  69  54  68 100  62  58  47  58  73  51  58  51  61  57  55  50  28  73  58  -7 -21 -14 -15 -11  -8  11 -24  -2  -1  -9   2 -16  -3  -5 -18   2 -20 -20  -9  -4 -12  -4  -6 -10   5   7 -12  -1  -2  -3 -17  -7 -16   7  -8  -1 -20   4
m674d575a_32a         46:   14  13  10   4  -2 -10   1   2  -4   3  -4 -19   7  -1   4  20   3 -10   2   3 -17  25   1   7   3  11  -3  -5  -3 -10   1   7  -4  13   2   8  -3  -3  -6  -2   0  67  75  64  62 100  67  59  63  68  68  55  58  63  64  58  58  52  67  48   3 -18  -5  -7  -4   0 -10 -10   7 -12  -3  -7 -16  -8  -3 -20   1  -7 -18  -2  -0 -18  -9  -1  -4   0  17  -0   3  -0   6 -21   8 -12  13 -13   3 -17   4
m674d575a_32d         47:    5  -0  -5   3  -1  -2   1   0  -8  -5   6  -1   7  -9   1  13   5 -26  -2  -2 -10  25  -1   4  -0  -5   3   0  -1  -5  -8  -2   4  12  -5   8 -16  -6  -9   4  -5  68  54  51  58  67 100  60  52  61  66  53  50  72  49  52  51  49  58  44  11 -23  -1  -7  -4   1  -7 -20  -1 -14   7 -11 -10  -2   4 -22   3 -11 -13  -9   3 -22  -5 -14  -2 -13  21  -8  -1  -6   6 -26  15 -18  14  -8   0  -9   4
m674d575a_330         48:    7   6   5   0  -3  -3   3  10   3  -1  -0  -9  -4   5  17  13  -3   1   3   1 -20  27  11 -20   6   8  -2 -11 -14  -6  -5   8  -7  -3  14  16  -5  18  -7  -1   4  55  51  62  47  59  60 100  55  50  56  49  52  54  57  54  51  45  48  51 -13   7 -14   2  -8  15  -5  -1 -13   5  -8   8 -16  15  -7   5  -7  -5 -17   8  -1   1 -11  12  -5  13   1   8 -14  16  -3  -6  -9   2   1   5  -4   6  -1
m674d575a_333         49:    5   8  13  -3   4  -2   6   8  -2   1  -1 -22   5  -1  -1   3 -10  13   4  14 -17  25  14  -7   0  23 -13 -13  -5 -15  -1  17  -8  -7  15   9 -10  11  -0  -4  -4  63  69  59  58  63  52  55 100  53  62  74  64  58  66  68  59  52  69  49 -20 -20 -18 -12 -12   3   6 -11  -7   8  -8  -4 -20  -0  -6  -9 -18  -4  -8 -10  -8  -0  -6   1 -12  27  -3   9 -23  29  -5  -6 -17  -0  -2  -8  -7  -1  -9
m674d575a_336         50:    0  -6 -12   4  -1   1  -1   1  -8   3  -1   1   8  -4   6  12   1   2  -3  12  -7  26  -1  -0  -5  -2 -12  -1  -4 -11  -3   8 -11  14  -3   7 -13  -3  -5   2  -0  68  59  66  73  68  61  50  53 100  66  57  54  64  52  48  47  39  68  43   2   1   4 -14   1   4   5 -20  -1  -8  -9   3 -12  10  -1 -12   9  -1 -16   5  -0 -10  -6  -0  -3  -3  18  -8   1   2   2 -27   7 -14  12   1   4 -13   5
m674d575a_339         51:   13  16  18   3  -1 -15  -0  -8 -10   3  -2 -20   4 -13  22  23  12  -4   5   4 -22  27  -6  -4   1   5   6   0  -1   2   0  13  -6   6   6  -2  -1  -0  -4   0  -2  60  69  61  51  68  66  56  62  66 100  62  62  63  63  55  57  43  58  46  -3  -7   2  -6  -5   4  -4 -11  -3  -2  -6   7 -22   7  -5 -10  -1  10  -3   5   9  -3  -9  -4 -14  12   3   5 -10   1 -11 -15  -0  -4  -4  -0 -11   2   0
m674d575a_33c         52:   12   8   0  -1   3  -9   5   3  -7  -3   3 -16   0  -5   4   6  -0   0  10  12 -16  24   4  -3  -6  14   2 -11   3  -7  -6  13  -4  -1  10   5  -2  10   0   1  -7  68  71  55  58  55  53  49  74  57  62 100  69  65  70  65  62  50  57  48 -11 -12  -5 -12 -11  -5  10 -18   1   1  -4  -4  -5   6  -3 -10  -0  -8   4  -5  -1  -6  -1  -0 -11   6   2   2 -16  16  -5 -15  -6  -0  -0  -9  -1   3  -8
m674d575a_33f         53:    2   1   2  -1   0  -1  -0  -9   4  -0  -6 -10   2  -9   1   2  -5   2   5  11 -14  22   8  -2 -14  10  -5  -2  -1   3   3   9  -5  -2  14   5   8   9  -3  -3  -1  53  68  51  51  58  50  52  64  54  62  69 100  56  66  69  51  48  45  42 -11  -5 -16 -14 -17  -1   1  -1  -5   5 -13  -7 -14  -3  -9 -12 -10  -4 -16  -1 -15   0  -6  -3 -21   8  -6   3 -12  12  -9  -8  -4  -2   1   1 -13   9  -9
m674d575a_342         54:   12  10  -0   1  -0 -10  -2  -3 -10  -5   0  -8   4  -2   8  23   9 -11  -4 -10 -12  32  -5   6  -4   1   2  -2  -9 -11  -2   4  -2  22  -5   3  -7  -7  -5   7  -7  69  66  64  61  63  72  54  58  64  63  65  56 100  60  53  54  47  69  60   4 -16   4 -12   1 -13   1 -15  12 -17  -1  -3  -0  -6  -3 -22  11 -13  -2  -8   4 -18   5 -13   4  -6  21  -8   4  -5   2 -23  10 -13  13  -8   2  -6  -2
m674d575a_345         55:    9   8  10  -2   2  -3   4  -3  -7  -5   5 -26  -2   5   7   3  -8   4  11   1 -15  25  12  -3  -6  22  -0 -19  -7  -4  -2  20 -11  -0  18   9  -4   2   3   5  -5  60  68  65  57  64  49  57  66  52  63  70  66  60 100  64  59  55  59  50 -18 -11 -10 -12  -8 -11   6 -19   0  -2 -11  -4  -7  -9   0 -22  -5 -14  -2 -14  -6  -3   3  -6 -11  15  -2  -1 -16  12  -3 -16 -10 -12  -1  -0 -17 -10  -5
m674d575a_348         56:   -0  -3  -2  -1   2   5   6  -3   5  -4  -6  -8   7   1  -2   6 -10   2   2  11 -19  27  17  -6  -4  10 -13 -10  -8  -3  -0  18  -7  -5  10  17   0  18  -4  -8  -5  56  68  58  55  58  52  54  68  48  55  65  69  53  64 100  62  64  59  56 -16 -12 -18  -9  -5  10   8   1  -4  12  -6  -1 -14   0   0 -14 -15  -4 -17  -3  -8  -1  -6   4 -11  29  -9  15 -11  32  -6  -1  -3   0   5  -3  -8   7 -16
m674d575a_34b         57:    5   9  12  -2   2  -7   6  -0  -8  -6   0  -7  13 -16   4   9   4  -7   4  17 -19  18   1   1  -4   3  -2  -2   2   6  -4  22  -8  -1  -1   4  -8  10  -5  -5  -9  61  66  58  50  58  51  51  59  47  57  62  51  54  59  62 100  53  55  49  -7 -11  -1  -1  -4  11  -9   1   1   4  -2   6  -1   6   3 -15  -2  10  -7   6   5  -1  -2   6 -16  27   5  14  -9  25   6  -5  -3  10  10  -2  -3  -0   2
m674d575a_34e         58:    1   0  -3  -1   3   2   3   3  -7  -3   5 -11   3  -9  -8  -1  -6  -8  19  11  -9  25   8  -8   9  13  -4 -20  -2  -8  -8   1   4  -6  15   5  -6   4  -4  -7  -6  54  63  43  28  52  49  45  52  39  43  50  48  47  55  64  53 100  47  36 -11  -4 -10 -10   5  -8  -5  -4   3   8   2 -10   1  -5   1 -17  -8   6 -12  -1  -4  -6  -1   3   4  11   4   4  -7  24   9   1   0  -3   8  -5   1   8  -6
m674d575a_351         59:    9   9   4  -2   4  -6   1   5 -17   0   6 -16   4   8   7  17  -3   7  -4   8  -7  31   7  -4   8  16 -12 -10 -21 -28  -6  16 -23  21   8  13 -15  -7   0   1  -4  78  60  64  73  67  58  48  69  68  58  57  45  69  59  59  55  47 100  57  -4 -17  -8 -17   4 -10   6 -25  -3  -3  -2   1 -13  -3  -3 -25   4 -12  -6 -10   5 -14  -4  -5   6   7  14  -9  -4   4  -6 -19  -6 -13  10  -9  -0 -17  -5
m674d575a_354         60:   -3  -7  -6  -3   1  12  -1   1   7   3 -11  -2 -12  23   7   8  -9  -7  -4 -13 -15  21  17 -10  -1   2  -2 -12 -22 -16  -2  10  -9   5   8  18   4  10  -3  -0  -1  49  54  64  58  48  44  51  49  43  46  48  42  60  50  56  49  36  57 100 -10  -8   1 -21   3   2  15 -15   9  -1  -8  14  -8   7   1 -10  11 -17  -7 -13  10   2   5  -4   7  12  15  -8  -7  10  -5  -4  -1  -0  -0  -8   8  -1  -5
m674d575a_31c         61:    2   2  -2   7  -5  -9 -15   3 -11   1   6  10  17 -13 -11  -1  16 -24   8  -7  10 -11 -24  27  -5 -16   6   3  16  -4  -1 -13  20  21 -32 -19 -12 -16  -7  13   2   2  -1 -12  -7   3  11 -13 -20   2  -3 -11 -11   4 -18 -16  -7 -11  -4 -10 100 -17  61  -2  55  12  36 -11  58 -24  57 -13  52  -4  48  -5  66   5  52  -1  65 -14  49   1  50 -26  59  -1  71 -38  51 -27  70 -14  61  -7  56 -18   8
m674d575a_31d         62:    3   3  -1   2   1 -10  -7   2  -6   9   5   3   1 -11  16   1  18  14 -11   8  -5 -11 -13  -5  -4 -12   1  13  12  20  -4   4  -2  -1  -2  -3  11   6  -0   5   5 -19 -11 -10 -21 -18 -23   7 -20   1  -7 -12  -5 -16 -11 -12 -11  -4 -17  -8 -17 100   9  44  -4  35 -14  43 -19  31 -22  59  -7  52  -7  50  -1  51 -13  51  -1  63 -24  49 -16  33 -18  28  -8  20 -11  25  -1  33 -13  53 -18  38  -4
m674d575a_31f         63:    7   8   3   5  -0 -12  -0 -11 -11   1   0  -3   8 -22  11  -0  18  -9  -6  -3  -0 -17 -18  17 -17  -9  16   8  20  13  -1   8   9  11 -28 -33 -11 -10  -4  10  -6  -6  -3 -10 -14  -5  -1 -14 -18   4   2  -5 -16   4 -10 -18  -1 -10  -8   1  61   9 100 -15  55  -4  37 -16  59 -22  49   8  62  13  59 -14  73   7  64 -12  68  -0  69  10  50  -3  67   6  51 -11  51 -14  53   6  40   6  43 -12   6
m674d575a_320         64:    3   3   3   1  -1  -4 -15  12   4  -6  -3   1 -11  -8  10  11  13   2 -14  -1  -2 -17  -8  -0   8 -11   5  22  -1  10   2  -8  -6   5   5  -5  18  -1  -2   6  -3 -15 -14  -4 -15  -7  -7   2 -12 -14  -6 -12 -14 -12 -12  -9  -1 -10 -17 -21  -2  44 -15 100  -3  45 -19  54 -21  25  -9  43 -19  28 -11  34 -19  41 -18  57   3  26 -29  35 -12  20 -14  26   5   2 -16  19   4  37 -17  25 -14  22   8
m674d575a_322         65:    1   4   2   5  -4  -7   1   3  -1   1  -6  -1  -5  -4   7   6   9  -1   5 -15  -1  -4 -16   4   1  -3   9 -12   3  -3   6 -11  15   2  -6 -20  -9 -12 -10  -2   2  -7  -4   3 -11  -4  -4  -8 -12   1  -5 -11 -17   1  -8  -5  -4   5   4   3  55  -4  55  -3 100  -7  39 -11  44  -9  46  -7  51  15  52 -17  57  -6  49 -10  61 -14  48   4  68  -9  63  -8  39  -0  41 -11  46  15  31  -8  44 -13  -1
m674d575a_323         66:   -2  -1   1   3  -3  -7 -10  -0  12   4  -6  20   3 -13  21   3  20  -6   0  12 -36   9  -9  -2 -20 -29   4   1   7  28  14  10   8 -26  -7   4  -2  27  -7   8   8  -4   2   3  -8   0   1  15   3   4   4  -5  -1 -13 -11  10  11  -8 -10   2  12  35  -4  45  -7 100 -10  33  -2  24 -15  40  -9  33   4  36 -10  51 -13  38  14  26 -17  39 -16  38 -14  38   8  19  -0 -11  11  12  10  24   7  26   1
m674d575a_325         67:   -8 -10  -9   2  -3  13 -13   9   3  -2  -4   2 -24  17  -9 -16 -20  11  18  -5  17  -2   7  -2  -7  11   3 -23 -13 -20   8 -10  -8   6  16 -14   7  -9   1  11   0   6   1   7  11 -10  -7  -5   6   5  -4  10   1   1   6   8  -9  -5   6  15  36 -14  37 -19  39 -10 100 -22  46  -2  43  -7  40  -4  44  -8  41 -16  54 -17  41   9  49   2  50  -1  41 -11  31 -10  34  -7  37   1  30 -15  39  -9   7
m674d575a_326         68:    7  11  10   2  -3  -9  -2   1  16   5 -26   2   5  -9  -4  12   4   2  -0   1  -4  -9  -6  11  -4  -1  -2   9   2  14  13 -12  -2  -1  -7 -13  25  -1  -5 -12   3 -33  -8 -10 -24 -10 -20  -1 -11 -20 -11 -18  -1 -15 -19   1   1  -4 -25 -15 -11  43 -16  54 -11  33 -22 100  -9  34 -11  39 -10  29 -34  44 -18  49 -19  70 -18  48 -20  59 -16  38 -25  37  12  33 -17  46  -8  63  -3  41  -4  45   2
m674d575a_328         69:   14  15   5   6  -8 -17 -14  -5   2  -1 -13  -4  15  -5   2   8  20 -12  11  -5  -0  -8 -21  25  -9  -7   5  -8  11   4   5   2  13  17 -26 -20  -4  -6  -7  14   3   3  16   3  -2   7  -1 -13  -7  -1  -3   1  -5  12   0  -4   1   3  -3   9  58 -19  59 -21  44  -2  46  -9 100 -31  63 -14  60 -15  47 -12  71 -11  58  -9  52 -10  67  12  55  -5  61  10  70 -12  52 -12  58  -9  51 -18  48 -13  10
m674d575a_329         70:    0   3   4  -1   4   2 -12  -1   4   6  -2 -11 -16   7   6 -10  -3  11   5   6  -1  -8  10 -18  11  11   9  -2 -12   3   0  12 -11 -18  28   8  18   5  -3 -10  -0  -1  -3   5  -1 -12 -14   5   8  -8  -2   1   5 -17  -2  12   4   8  -3  -1 -24  31 -22  25  -9  24  -2  34 -31 100 -20  15 -18  50 -35  33 -38  49  -8  37 -25  37 -28  11 -22  45 -34   9 -28  26  -8  38 -26  37 -25   7  -8  40  -6
m674d575a_32b         71:   12  13   5   4  -4  -9   2   3  -9  -7   5 -16  21  -7 -15   4   4 -18   5  -1  17 -21  -7  23   5  13  -1   0  14 -10  -8  -3   5  26 -26 -21  -5 -15  -4  10  -1  -1   1  -1  -9  -3   7  -8  -8  -9  -6  -4 -13  -1 -11  -6  -2   2  -2  -8  57 -22  49  -9  46 -15  43 -11  63 -20 100 -31  53  -5  38 -19  59  -6  56   0  54 -12  59   0  55 -16  47 -12  55 -24  48  -9  43   5  35 -34  38 -23   8
m674d575a_32c         72:    4   3   2   3  -1  -7 -18  -6   1  -3  -7   4  -2  -9  22   7  16  10 -12   2 -18  -7  -8  -3  -6 -14  -1  10   3  18  -6  11  -9  -5  -3  -4  11  10  -1   6  -2 -12  -7   8   2  -7 -11   8  -4   3   7  -4  -7  -3  -4  -1   6 -10   1  14 -13  59   8  43  -7  40  -7  39 -14  15 -31 100 -15  42  16  45   6  42  -6  42  12  53 -21  56  -7  48 -11  39  -2  26 -16  20   4  36 -12  52  -5  29   7
m674d575a_32e         73:   11   9  -2   2  -1 -15  -7  -4  -8  -0   6   0   5 -18 -15 -10  15 -16  15 -17   4 -13 -21  25 -15  -6  21  -7  15   9  -4 -13  27   4 -20 -31 -16 -16  -3  13  -2  -2  -8 -20 -16 -16 -10 -16 -20 -12 -22  -5 -14  -0  -7 -14  -1   1 -13  -8  52  -7  62 -19  51  -9  40 -10  60 -18  53 -15 100  -9  47 -16  65   3  60  -9  52  -6  77  17  35  -6  55  18  47  -4  52  10  45   3  47   8  37   0  -5
m674d575a_32f         74:   -1  -1  -1   6  -1  -1   4 -12   0  -4  -9   1   6  -6   3   6   3  -7  -1   2 -14  -5  -1   8 -13  -1   9  -4  16  18   1   7   1 -10 -10  -6  11   3  -4  -5   0  -2  -5   5  -3  -8  -2  15  -0  10   7   6  -3  -6  -9   0   6  -5  -3   7  -4  52  13  28  15  33  -4  29 -15  50  -5  42  -9 100  -5  48   1  44   3  44   2  43 -14  39   6  28  -9   9 -18  17 -14  14 -13  52 -24  29  -3  31   1
m674d575a_331         75:    0   1   1   5  -5  -8 -10   0  -1 -13   4   1   9 -18   1 -14  15  -2   5   4  -7 -11 -17  11 -11 -11   3  -2  22  12 -12   7  17  -7 -13 -15 -23  -0  -8  12  -4  -5   2  -4  -5  -3   4  -7  -6  -1  -5  -3  -9  -3   0   0   3   1  -3   1  48  -7  59 -11  52   4  44 -34  47 -35  38  16  47  -5 100 -14  52 -10  47 -25  61  -0  49  11  44   6  50  11  32   9  49 -18  50  -3  36   7  28 -15   3
m674d575a_332         76:   -1  -0   0   4  -3   1  -8   4   7  -3 -13   1  -4  -3   1   6  -0   8  11   0  -9  -1  -2   2   5   0   3 -11   9  10   9 -10   3 -11   8  -5  18   8   1   4   2 -23 -15 -13 -18 -20 -22   5  -9 -12 -10 -10 -12 -22 -22 -14 -15 -17 -25 -10  -5  50 -14  34 -17  36  -8  44 -12  33 -19  45 -16  48 -14 100  -7  40 -13  43  -5  62 -27  41 -14  31 -28  30 -11   8 -14  34 -11  31  -9  32   3  41   3
m674d575a_334         77:   10   9  -1   6  -7 -13 -10  -3 -12  -2   0   1   9  -6   9   9  19 -11   2 -12   5  -9 -22  17  -8 -10   9  -3   7  -2  -2  -5   8  22 -27 -22  -7 -11  -8  13   1   4   3   1   2   1   3  -7 -18   9  -1  -0 -10  11  -5 -15  -2  -8   4  11  66  -1  73 -19  57 -10  41 -18  71 -38  59   6  65   1  52  -7 100 -12  66  -4  68  -1  63  11  61 -19  69   4  63 -20  45 -16  56   2  46   4  53 -12   9
m674d575a_335         78:   11  17  14   1   4 -23  -9 -15  -6   1  -1  -4  10 -44   6   8  28  -8  15   4 -17 -10 -27  19  -9 -10  15  14  22  32   7  -3  13  -9  -7 -35  13  -8  -1  -2  -5  -9   1  -6 -20  -7 -11  -5  -4  -1  10  -8  -4 -13 -14  -4  10   6 -12 -17   5  51   7  41  -6  51 -16  49 -11  49  -6  42   3  44 -10  40 -12 100   0  63   8  48 -19  39 -14  46 -21  35   3  23   3  22   6  34  -1  30   2  46   1
m674d575a_337         79:   19  24  16   2  -3 -20  -8  -1 -16  -6  13 -23  -5 -10   5  -7  13  -1  17 -10   4 -12 -15  14  -6  14  24 -11  12  -1  -3  -0   7   1  -2 -32  -3 -17   2  15  -4  -8  -6 -12 -20 -18 -13 -17  -8 -16  -3   4 -16  -2  -2 -17  -7 -12  -6  -7  52 -13  64 -18  49 -13  54 -19  58  -8  56  -6  60   3  47 -13  66   0 100 -11  61   2  62   6  53  -7  47   2  39  -7  46 -11  43   9  29  -5  44  -4   5
m674d575a_338         80:   11  12   5   4  -3 -15 -10  10  -5   4  -8   1   4 -17  12  17  18  -4   2   3  -1 -18 -16  -1  14  -8   3  23   1  10  -4  -5  -7   9  -5 -15  18  -3  -4  -4   2  -9  -2   2  -9  -2  -9   8 -10   5   5  -5  -1  -8 -14  -3   6  -1 -10 -13  -1  51 -12  57 -10  38 -17  70  -9  37   0  42  -9  44 -25  43  -4  63 -11 100  -0  50 -27  53 -14  29 -26  20  16  17 -14  27   4  48  -9  38  -0  34  11
m674d575a_33a         81:   10  12   8   3  -3 -13 -12  10  -9  -6  -3 -10  -5 -14  20   9  19  -3   3  -2  -1 -12 -16  -3  12  -5  13   4   4  -2  -1   3   4  12  -6 -24  -9  -1  -4  12  -4   3   2  -0  -4  -0   3  -1  -8  -0   9  -1 -15   4  -6  -8   5  -4   5  10  65  -1  68   3  61  14  41 -18  52 -25  54  12  52   2  61  -5  68   8  61  -0 100  -3  61  14  52  -1  53   7  48 -13  41 -11  53   1  30   0  38  -8   7
m674d575a_33b         82:   -4  -1   4   3  -2   5 -10  -1  -6   1  -4  -7  -1  -4   1  -4  -7  18   1  11   8 -16   4  -1   1   9  -6   1   8   7   4   4 -14   3   7 -10  21   2   2   5  -0 -23  -3  -5 -12 -18 -22   1  -0 -10  -3  -6   0 -18  -3  -1  -1  -6 -14   2 -14  63  -0  26 -14  26   9  48 -10  37 -12  53  -6  43  -0  62  -1  48   2  50  -3 100 -12  51 -12  54 -26  32 -11  25  -4  37  -6  46   1  49  -7  34   2
m674d575a_33d         83:    7   6  -0   2  -1  -7  -7  -6  -3  -3  -3  -6  -3  -5  -4 -15   2  -4   8  -8   9 -12  -8  10 -13   5  13  -9   3  -3  -4  -3   7   8 -11 -26 -18 -11  -1  10  -3   0  -4 -11  -4  -9  -5 -11  -6  -6  -9  -1  -6   5   3  -6  -2  -1  -4   5  49 -24  69 -29  48 -17  49 -20  67 -28  59 -21  77 -14  49 -27  63 -19  62 -27  61 -12 100   2  46  -2  62   3  48 -10  49   4  36  -2  43 -11  38 -18   0
m674d575a_33e         84:   15  15   6   3  -2 -20  -5   2   8  -1 -16  -4   6  -7   2   9  13   9   8   6 -13  -2 -15  14  -8  -0   1  -6  13  11   0  -7   1  -2  -8 -13   8   1  -1   2   1 -14   2  -3  -6  -1 -14  12   1  -0  -4  -0  -3 -13  -6   4   6   3  -5  -4   1  49  10  35   4  39   2  59  12  11   0  56  17  39  11  41  11  39   6  53  14  51   2 100   1  40  -7  52  19  36   6  29  12  42   7  53   3  25   0
m674d575a_340         85:   -1   1  -2   3  -5   2  -3   1   1 -11 -13  -2  -1   3   2  11  -4  -3   9  -9  11   2  -5  11  -0   7  -0 -20  -1 -15   9  -9   2  17 -10 -22   2 -14  -5   4  -2  -5  -2   2 -10  -4  -2  -5 -12  -3 -14 -11 -21   4 -11 -11 -16   4   6   7  50 -16  50 -12  68 -16  50 -16  55 -22  55  -7  35   6  44 -14  61 -14  53 -14  52 -12  46   1 100 -24  64 -26  53 -15  40 -20  39   3  29 -19  57 -23   9
m674d575a_341         86:    3   9  14  -1   3  -5  -5 -11   6   1 -11 -12   5   0  22   1   6  17  -6  23 -19  -6  10 -15  -2   5  -9  -1  -8  14   2  41 -22  -9   8   9   5  25  -5 -10  -0   3  14  17   5   0 -13  13  27  -3  12   6   8  -6  15  29  27  11   7  12 -26  33  -3  20  -9  38  -1  38  -5  45 -16  48  -6  28   6  31 -19  46  -7  29  -1  54  -2  40 -24 100 -29  50 -14  54  -1  40 -15  36  -3  24 -19  42 -10
m674d575a_343         87:   -4  -4  -5   6  -6  -3 -13   7  -5  -0  -0  12   3 -15  -7  -7   6 -12   4 -12  12 -11 -20  11  -9 -13   7   0   6  -9  -7 -19  15  18 -21 -29 -23 -21 -10  11  -1  15   4   4   7  17  21   1  -3  18   3   2  -6  21  -2  -9   5   4  14  15  59 -18  67 -14  63 -14  41 -25  61 -34  47 -11  55  -9  50 -28  69 -21  47 -26  53 -26  62  -7  64 -29 100  -9  52 -21  50 -12  57  -2  52 -15  51 -25   8
m674d575a_344         88:   10  11   8   2   0 -15 -17 -13   5   3  -6   5  15 -18  -0   6  22  -6  -2   0 -15  -2 -14  10  -0 -19   5   4  10  17  -2   2  18  -2 -15  -1  -0  17  -3   1  -1  -6   6 -10 -12  -0  -8   8   9  -8   5   2   3  -8  -1  15  14   4  -9  -8  -1  28   6  26  -8  38 -11  37  10   9 -12  39  18   9  11  30   4  35   2  20   7  32   3  52 -26  50  -9 100   5  42  -5  37  11  19  21  42 -13  44  -7
m674d575a_346         89:   10  10  -0   5  -4 -14 -17   0   2   0  -9   7  10   1  -0  15  18  -8  -8  -6  14 -14 -23  25   3 -14  -3  10  -5  -8   2  -8   0  35 -26 -12   3 -13  -4   9   0  -4   4  -4  -1   3  -1 -14 -23   1 -10 -16 -12   4 -16 -11  -9  -7  -4  -7  71  -8  51   5  39   8  31  12  70 -28  55  -2  47 -18  32 -11  63   3  39  16  48 -11  48  19  53 -14  52   5 100 -33  44 -11  60 -11  61  -4  53 -23  12
m674d575a_347         90:    6  10   8  -0   3 -15  12   2  14   3 -14   0  11 -15   8  -9  13  10   7  17 -31   8  -5  -8 -10  -5  -2  -5  12  23  -4  17  12 -40   0   2 -11  25  -8 -20  -2  -5  11   8  -2  -0  -6  16  29   2   1  16  12  -5  12  32  25  24   4  10 -38  20 -11   2  -0  19 -10  33 -12  26 -24  26  -4  17   9   8 -20  23  -7  17 -13  25 -10  36 -15  54 -21  42 -33 100  -1  24 -13  46 -13  39  -4  50  -9
m674d575a_349         91:    5   8   2   5  -2 -14 -17   1  -3 -11   3  -3  14 -15  -5 -20  18  -5  12   6   3 -12 -22  18 -10  -6  10  -8  24   7  -8   2  19  -5 -19 -19 -22  -9  -5  13 -10   2  10   3  -3   6   6  -3  -5   2 -11  -5  -9   2  -3  -6   6   9  -6  -5  51 -11  51 -16  41  -0  34 -17  52  -8  48 -16  52 -14  49 -14  45   3  46 -14  41  -4  49   6  40  -1  50  -5  44  -1 100 -23  53 -13  41 -18  44 -24   9
m674d575a_34a         92:    4   6   5  -3   2  -0  -8   9   5   8  -6 -12 -16   0 -10 -10 -10  15   5  -4  22 -27   7 -16  23  18   0   7 -18 -10 -11 -11 -11   6  23 -11  11  -9  -3 -14   1 -19 -15 -21 -17 -21 -26  -6  -6 -27 -15 -15  -8 -23 -16  -1  -5   1 -19  -4 -27  25 -14  19 -11 -11  -7  46 -12  38  -9  20  10  14 -18  34 -16  22 -11  27 -11  37   4  29 -20  40 -12  37 -11  24 -23 100 -22  46  -6  22 -17  38 -15
m674d575a_34c         93:    2   1  -4   7  -4 -12 -19   1  -3  -5  -0  14  15 -25  -1   2  24 -19  11  -7  -7 -14 -31  21  -9 -26   5  10  19  12  -7 -13  20   9 -28 -28  -5 -11  -8  15  -8  -3   8  -3  -7   8  15  -9 -17   7  -0  -6  -4  10 -10  -3  -3   0  -6  -1  70  -1  53   4  46  11  37  -8  58 -26  43   4  45 -13  50 -11  56   6  43   4  53  -6  36  12  39 -15  57  11  60 -13  53 -22 100 -19  53   5  41  -1   9
m674d575a_34d         94:   -1   4   7   5  -3   1  10   4   8  11 -19  -5  -3  -2  -4   4  -8   7  -4   5   1 -17   5   0  -2  11  -0   4   7   4   8  -4  -6  -6  -2 -12  18   1  -9 -17   6 -25 -11   3 -16 -12 -18   2  -0 -14  -4  -0  -2 -13 -12   0  10  -3 -13  -0 -14  33   6  37  15  12   1  63  -9  37   5  36   3  52  -3  31   2  34   9  48   1  46  -2  42   3  36  -2  19 -11  46 -13  46 -19 100 -11  30  12  46   4
m674d575a_34f         95:   -7  -8  -8   4  -2   5  -8   4 -10   4  11  17  15  -6 -14  -9  -3 -12   1   6  17  -4  -4  12  -8 -11  -9  -3  -3 -14   2  -9   1  23 -24  -6 -21  -4  -5  13  -2  13  11   4   7  13  14   1  -2  12  -4  -0   1  13  -1   5  10   8  10  -0  61 -13  40 -17  31  10  30  -3  51 -25  35 -12  47 -24  36  -9  46  -1  29  -9  30   1  43   7  29  -3  52  21  61 -13  41  -6  53 -11 100  -3  50 -16   4
m674d575a_350         96:    4   3   0   2   0 -14  -8   0  -6   2   0  12   9 -18   5  -3  18   7  -3   4  -9  -3 -19   7 -11 -19   2  11  13  24  -9  -0   8 -10 -10  -6  -2   2   3   4  -1 -14  -5 -18  -8 -13  -8   5  -8   1  -0  -9   1  -8  -0  -3  -2  -5  -9  -8  -7  53   6  25  -8  24 -15  41 -18   7 -34  52   8  29   7  32   4  30  -5  38   0  49 -11  53 -19  24 -15  42  -4  39 -18  22   5  30  -3 100 -14  43  -6
m674d575a_352         97:    1   2  -4   6  -3  -5   1   9  -2   7   1  10 -10  -1  -4   0   7  -7  11 -11  -2   4 -19  17  -5  -9  13 -13   7  -8  11 -22  19  -4  -6 -15   3  -9  -8   5   1  -2   3   4  -1   3   0  -4  -7   4 -11  -1 -13   2 -17  -8  -3   1  -0   8  56 -18  43 -14  44   7  39  -4  48  -8  38  -5  37  -3  28   3  53   2  44  -0  38  -7  38   3  57 -19  51 -13  53  -4  44 -17  41  12  50 -14 100 -15  16
m674d575a_353         98:   -0   2   2   1   2  -8  -5  -5  14   3 -14  12   5 -13   4   2  16  -7  15   4 -23   2 -12  -4  -6 -18   4   1   5  23   1   0  13 -21  -1  -4  15  17  -5 -11   1 -12  -5  -8 -20 -17  -9   6  -1 -13   2   3   9  -6 -10   7  -0   8 -17  -1 -18  38 -12  22 -13  26  -9  45 -13  40 -23  29   0  31 -15  41 -12  46  -4  34  -8  34 -18  25 -23  42 -25  44 -23  50 -24  38  -1  46 -16  43 -15 100 -11
beq937962664_         99:    1   3   3   5  -7   3  -7   3   1  -4  -7   5  -0   0  -1   8   4  -4  -2   6   3  -1  -5   8   7  -9   3  -0   4  -1  -3  -4  -3   4  -5   1   9   4  -4   1  -2  -2  -5   4   4   4   4  -1  -9   5   0  -8  -9  -2  -5 -16   2  -6  -5  -5   8  -4   6   8  -1   1   7   2  10  -6   8   7  -5   1   3   3   9   1   5  11   7   2   0   0   9 -10   8  -7  12  -9   9 -15   9   4   4  -6  16 -11 100
}
