# Supplementary material for: Incorporating the direct derivation method and molecular scattering power method into the Rietveld quantitative phase analysis routine in TOPAS
Source: J Appl Crystallogr. 2025 Jun 16;58(Pt 4):1159–73. doi: 10.1107/S1600576725004054 (PMC12321032; doi:10.1107/S1600576725004054)
Supplement: Supplementary file 2 [file j-58-01159-sup2.zip › cal_mol_f_cpd-1h.inp]

num_runs 6					'number of atoms in molecule + 1

macro Cal_f2_Lamda {
yobs_eqn !aac.xy = 1;
min 5 max 150 del 0.01  'User define 2Th range
CuKa1(0.0001)  			'User choose radiation wavelength
}

macro dummy_cell {Cubic(10) } 'Arbitrary dummy cell, should be larger than atom volumes 6.3366
prm !cellvolume = 10^3;

macro Export_f2 {
out Current_Atom##.inc append
Out_String("prm sum_f2_")
Out(Get(phase_name),"%s")
Out_String(" 0 \n")
			phase_out Current_Atom##.inc append
            load out_record out_fmt out_eqn
            { "\nexisting_prm sum_f2_%s" = Get(phase_name);
              " +=    %12.5f;" = I_no_scale_pks;
            }
}            

#if (Run_Number == 0)
Cal_f2_Lamda
'-----Imaginery crystal: SG:P1, same unit cell, single atom at origin--------
STR(1)
macro Current_Atom {Al}				'Atomic Symbol
dummy_cell 
phase_name Current_Atom						
site Al_1 occ Al+3 1 beq 0.2952 	'User provide "occ" "beq" of the atom if known
Export_f2
#endif

#if (Run_Number == 1)
Cal_f2_Lamda
'-----Imaginery crystal: SG:P1, same unit cell, single atom at origin--------
STR(1)
macro Current_Atom {Ca}				'Atomic Symbol
dummy_cell
phase_name Current_Atom				
site Ca_1 occ Ca+2 1 beq 0.4856 	'User provide "occ" "beq" of the atom if known
Export_f2
#endif


#if (Run_Number == 2)
Cal_f2_Lamda
'-----Imaginery crystal: SG:P1, same unit cell, single atom at origin--------
STR(1)
macro Current_Atom {Zn}				'Atomic Symbol
dummy_cell
phase_name Current_Atom				
site Zn_1 occ Zn+2 1 beq 0.5728 	'User provide "occ" "beq" of the atom if known
Export_f2
#endif


#if (Run_Number == 3)
Cal_f2_Lamda
'-----Imaginery crystal: SG:P1, same unit cell, single atom at origin--------
STR(1)
macro Current_Atom {O}				'Atomic Symbol
dummy_cell
phase_name Current_Atom				
site O_1 occ O-2 1 beq 0.3449 	'User provide "occ" "beq" of the atom if known
Export_f2
#endif


#if (Run_Number == 4)
Cal_f2_Lamda
'-----Imaginery crystal: SG:P1, same unit cell, single atom at origin--------
STR(1)
macro Current_Atom {F}				'Atomic Symbol
dummy_cell
phase_name Current_Atom				
site F_1 occ F-1 1 beq 0.72 	'User provide "occ" "beq" of the atom if known
Export_f2
#endif

'------Sum up all structural factors and calculate C---------
#if (Run_Number == 5)
#include Al.inc						'include exported "atom".inc files 
#include Ca.inc
#include Zn.inc
#include O.inc
#include F.inc
prm mol_f2 = (0.69340*sum_f2_Al +0.43881*sum_f2_Ca +0.36888*sum_f2_Zn +1.4090*sum_f2_O +0.87762*sum_f2_F)/cellvolume; 'chemical fomula
out mol_f2.txt
Out(mol_f2,"mol_f2 = %15.3f\n")
prm Mk = 0.69340*AW("Al") +0.43881*AW("Ca") +0.36888*AW("Zn") +1.4090*AW("O") +0.87762*AW("F"); 'chemical fomula
Out(Mk/mol_f2,"Mk/mol_f2 = %15.3f\n")
#endif
