# Supplementary material for: Incorporating the direct derivation method and molecular scattering power method into the Rietveld quantitative phase analysis routine in TOPAS
Source: J Appl Crystallogr. 2025 Jun 16;58(Pt 4):1159–73. doi: 10.1107/S1600576725004054 (PMC12321032; doi:10.1107/S1600576725004054)
Supplement: Supplementary file 2 [file j-58-01159-sup2.zip › KGa-2_Al2O3_mol_f2.pro]

r_exp 2.980083438 r_exp_dash 3.398143593 r_wp 6.644329711 r_wp_dash 7.576427609 r_p 4.968223374 r_p_dash 5.699744532 weighted_Durbin_Watson 0.468110244 gof 2.229578416
iters 100000
do_errors
continue_after_convergence 
randomize_on_errors 
no_normal_equations ~
line_min ~
use_extrapolation ~
version 4
xdd "C:\Users\wangt24\OneDrive - Queensland University of Technology\Desktop\Talks\DDM\Kao_natural\KGa-2_Al2O3.brml"
{
_xy
2.0001 969
2.0154 975
2.0308 956
2.0461 973
2.0614 964
2.0768 956
2.0921 911
2.1075 886
2.1228 888
2.1381 939
2.1535 862
2.1688 886
2.1841 850
2.1995 842
2.2148 882
2.2302 813
2.2455 825
2.2608 812
2.2762 819
2.2915 802
2.3068 826
2.3222 787
2.3375 763
2.3529 760
2.3682 769
2.3835 753
2.3989 778
2.4142 702
2.4295 698
2.4449 700
2.4602 728
2.4755 721
2.4909 684
2.5062 673
2.5216 602
2.5369 689
2.5522 629
2.5676 641
2.5829 636
2.5982 593
2.6136 617
2.6289 630
2.6443 621
2.6596 603
2.6749 575
2.6903 573
2.7056 586
2.7209 568
2.7363 556
2.7516 569
2.7669 576
2.7823 549
2.7976 528
2.813 585
2.8283 536
2.8436 538
2.859 498
2.8743 511
2.8896 511
2.905 461
2.9203 483
2.9357 478
2.951 476
2.9663 494
2.9817 480
2.997 482
3.0123 453
3.0277 459
3.043 454
3.0584 500
3.0737 441
3.089 416
3.1044 456
3.1197 419
3.135 421
3.1504 424
3.1657 449
3.181 436
3.1964 438
3.2117 456
3.2271 438
3.2424 377
3.2577 418
3.2731 422
3.2884 393
3.3037 370
3.3191 390
3.3344 401
3.3498 373
3.3651 400
3.3804 406
3.3958 377
3.4111 381
3.4264 392
3.4418 358
3.4571 336
3.4724 361
3.4878 321
3.5031 366
3.5185 352
3.5338 338
3.5491 362
3.5645 338
3.5798 343
3.5951 344
3.6105 316
3.6258 317
3.6412 309
3.6565 294
3.6718 316
3.6872 316
3.7025 301
3.7178 298
3.7332 326
3.7485 303
3.7639 316
3.7792 308
3.7945 312
3.8099 266
3.8252 276
3.8405 287
3.8559 306
3.8712 267
3.8865 300
3.9019 285
3.9172 326
3.9326 274
3.9479 252
3.9632 284
3.9786 252
3.9939 253
4.0092 261
4.0246 249
4.0399 236
4.0553 233
4.0706 295
4.0859 234
4.1013 251
4.1166 240
4.1319 267
4.1473 246
4.1626 283
4.1779 197
4.1933 246
4.2086 262
4.224 241
4.2393 227
4.2546 226
4.27 240
4.2853 248
4.3006 212
4.316 221
4.3313 223
4.3467 214
4.362 220
4.3773 239
4.3927 226
4.408 217
4.4233 227
4.4387 245
4.454 223
4.4694 208
4.4847 235
4.5 220
4.5154 221
4.5307 213
4.546 210
4.5614 226
4.5767 215
4.592 193
4.6074 202
4.6227 194
4.6381 187
4.6534 219
4.6687 208
4.6841 198
4.6994 197
4.7147 207
4.7301 226
4.7454 199
4.7608 205
4.7761 199
4.7914 186
4.8068 173
4.8221 211
4.8374 199
4.8528 214
4.8681 172
4.8834 196
4.8988 190
4.9141 195
4.9295 191
4.9448 206
4.9601 206
4.9755 186
4.9908 178
5.0061 180
5.0215 153
5.0368 155
5.0522 153
5.0675 172
5.0828 194
5.0982 189
5.1135 169
5.1288 158
5.1442 176
5.1595 190
5.1749 195
5.1902 191
5.2055 187
5.2209 176
5.2362 161
5.2515 156
5.2669 177
5.2822 184
5.2975 176
5.3129 159
5.3282 202
5.3436 172
5.3589 179
5.3742 166
5.3896 170
5.4049 155
5.4202 156
5.4356 154
5.4509 150
5.4663 169
5.4816 155
5.4969 157
5.5123 141
5.5276 161
5.5429 175
5.5583 162
5.5736 176
5.5889 142
5.6043 157
5.6196 158
5.635 152
5.6503 143
5.6656 152
5.681 140
5.6963 150
5.7116 164
5.727 154
5.7423 142
5.7577 167
5.773 132
5.7883 150
5.8037 131
5.819 147
5.8343 171
5.8497 140
5.865 161
5.8804 143
5.8957 135
5.911 156
5.9264 155
5.9417 142
5.957 121
5.9724 141
5.9877 134
6.003 140
6.0184 137
6.0337 152
6.0491 139
6.0644 154
6.0797 137
6.0951 152
6.1104 130
6.1257 124
6.1411 116
6.1564 113
6.1718 136
6.1871 135
6.2024 160
6.2178 163
6.2331 117
6.2484 128
6.2638 139
6.2791 150
6.2944 131
6.3098 130
6.3251 130
6.3405 127
6.3558 137
6.3711 131
6.3865 140
6.4018 136
6.4171 121
6.4325 136
6.4478 121
6.4632 148
6.4785 128
6.4938 130
6.5092 136
6.5245 127
6.5398 144
6.5552 118
6.5705 135
6.5859 138
6.6012 142
6.6165 129
6.6319 138
6.6472 100
6.6625 129
6.6779 144
6.6932 130
6.7085 124
6.7239 131
6.7392 125
6.7546 114
6.7699 108
6.7852 120
6.8006 125
6.8159 130
6.8312 143
6.8466 115
6.8619 128
6.8773 127
6.8926 114
6.9079 129
6.9233 128
6.9386 123
6.9539 148
6.9693 120
6.9846 139
6.9999 149
7.0153 120
7.0306 128
7.046 135
7.0613 136
7.0766 118
7.092 114
7.1073 92
7.1226 122
7.138 117
7.1533 126
7.1687 104
7.184 101
7.1993 122
7.2147 128
7.23 131
7.2453 115
7.2607 122
7.276 138
7.2914 107
7.3067 126
7.322 130
7.3374 94
7.3527 114
7.368 113
7.3834 132
7.3987 106
7.414 103
7.4294 141
7.4447 119
7.4601 110
7.4754 105
7.4907 133
7.5061 117
7.5214 124
7.5367 105
7.5521 113
7.5674 116
7.5828 106
7.5981 131
7.6134 120
7.6288 114
7.6441 101
7.6594 109
7.6748 98
7.6901 120
7.7054 105
7.7208 122
7.7361 111
7.7515 127
7.7668 98
7.7821 118
7.7975 122
7.8128 127
7.8281 119
7.8435 111
7.8588 106
7.8742 112
7.8895 120
7.9048 109
7.9202 122
7.9355 111
7.9508 100
7.9662 108
7.9815 121
7.9969 112
8.0122 120
8.0275 116
8.0429 110
8.0582 130
8.0735 123
8.0889 121
8.1042 116
8.1195 113
8.1349 111
8.1502 95
8.1656 115
8.1809 127
8.1962 117
8.2116 95
8.2269 124
8.2422 108
8.2576 107
8.2729 105
8.2883 106
8.3036 101
8.3189 113
8.3343 103
8.3496 89
8.3649 118
8.3803 111
8.3956 120
8.4109 123
8.4263 112
8.4416 99
8.457 114
8.4723 109
8.4876 110
8.503 116
8.5183 96
8.5336 114
8.549 99
8.5643 106
8.5797 109
8.595 105
8.6103 100
8.6257 118
8.641 101
8.6563 101
8.6717 123
8.687 108
8.7024 98
8.7177 108
8.733 95
8.7484 112
8.7637 123
8.779 111
8.7944 118
8.8097 126
8.825 108
8.8404 107
8.8557 102
8.8711 102
8.8864 94
8.9017 114
8.9171 108
8.9324 110
8.9477 120
8.9631 81
8.9784 120
8.9938 105
9.0091 110
9.0244 98
9.0398 115
9.0551 90
9.0704 118
9.0858 101
9.1011 112
9.1164 112
9.1318 108
9.1471 100
9.1625 110
9.1778 111
9.1931 110
9.2085 117
9.2238 118
9.2391 99
9.2545 103
9.2698 106
9.2852 119
9.3005 107
9.3158 103
9.3312 118
9.3465 117
9.3618 112
9.3772 100
9.3925 95
9.4079 126
9.4232 118
9.4385 98
9.4539 100
9.4692 110
9.4845 120
9.4999 109
9.5152 97
9.5305 117
9.5459 115
9.5612 112
9.5766 116
9.5919 120
9.6072 111
9.6226 103
9.6379 114
9.6532 120
9.6686 137
9.6839 92
9.6993 113
9.7146 116
9.7299 114
9.7453 115
9.7606 97
9.7759 108
9.7913 129
9.8066 96
9.8219 110
9.8373 103
9.8526 109
9.868 111
9.8833 108
9.8986 106
9.914 116
9.9293 134
9.9446 110
9.96 116
9.9753 127
9.9907 117
10.006 113
10.0213 100
10.0367 112
10.052 146
10.0673 87
10.0827 112
10.098 119
10.1134 114
10.1287 124
10.144 116
10.1594 121
10.1747 116
10.19 139
10.2054 123
10.2207 102
10.236 117
10.2514 137
10.2667 122
10.2821 151
10.2974 152
10.3127 142
10.3281 97
10.3434 118
10.3587 115
10.3741 134
10.3894 128
10.4048 119
10.4201 107
10.4354 120
10.4508 126
10.4661 121
10.4814 107
10.4968 132
10.5121 121
10.5274 111
10.5428 116
10.5581 120
10.5735 104
10.5888 100
10.6041 112
10.6195 112
10.6348 129
10.6501 139
10.6655 99
10.6808 128
10.6962 110
10.7115 124
10.7268 118
10.7422 122
10.7575 107
10.7728 131
10.7882 134
10.8035 131
10.8189 131
10.8342 116
10.8495 104
10.8649 126
10.8802 136
10.8955 120
10.9109 128
10.9262 122
10.9415 119
10.9569 108
10.9722 127
10.9876 111
11.0029 121
11.0182 120
11.0336 124
11.0489 105
11.0642 136
11.0796 124
11.0949 116
11.1103 113
11.1256 119
11.1409 127
11.1563 120
11.1716 117
11.1869 113
11.2023 110
11.2176 120
11.2329 108
11.2483 104
11.2636 137
11.279 126
11.2943 119
11.3096 153
11.325 134
11.3403 133
11.3556 112
11.371 135
11.3863 109
11.4017 145
11.417 115
11.4323 125
11.4477 130
11.463 126
11.4783 128
11.4937 128
11.509 139
11.5244 125
11.5397 139
11.555 125
11.5704 109
11.5857 127
11.601 132
11.6164 123
11.6317 139
11.647 130
11.6624 134
11.6777 118
11.6931 121
11.7084 116
11.7237 129
11.7391 134
11.7544 128
11.7697 134
11.7851 124
11.8004 143
11.8158 130
11.8311 135
11.8464 131
11.8618 117
11.8771 147
11.8924 113
11.9078 115
11.9231 130
11.9384 138
11.9538 127
11.9691 127
11.9845 138
11.9998 131
12.0151 126
12.0305 142
12.0458 147
12.0611 134
12.0765 131
12.0918 118
12.1072 135
12.1225 139
12.1378 140
12.1532 133
12.1685 139
12.1838 140
12.1992 132
12.2145 124
12.2299 132
12.2452 145
12.2605 135
12.2759 136
12.2912 140
12.3065 154
12.3219 136
12.3372 131
12.3525 165
12.3679 158
12.3832 151
12.3986 170
12.4139 130
12.4292 163
12.4446 155
12.4599 136
12.4752 149
12.4906 140
12.5059 156
12.5213 149
12.5366 162
12.5519 155
12.5673 162
12.5826 175
12.5979 136
12.6133 146
12.6286 185
12.644 152
12.6593 158
12.6746 154
12.69 156
12.7053 157
12.7206 146
12.736 155
12.7513 191
12.7666 167
12.782 182
12.7973 187
12.8127 181
12.828 195
12.8433 171
12.8587 169
12.874 184
12.8893 182
12.9047 168
12.92 195
12.9354 189
12.9507 190
12.966 211
12.9814 181
12.9967 206
13.012 202
13.0274 211
13.0427 194
13.058 180
13.0734 167
13.0887 187
13.1041 200
13.1194 195
13.1347 199
13.1501 197
13.1654 215
13.1807 188
13.1961 225
13.2114 231
13.2268 201
13.2421 205
13.2574 220
13.2728 215
13.2881 231
13.3034 253
13.3188 273
13.3341 241
13.3495 247
13.3648 264
13.3801 259
13.3955 281
13.4108 275
13.4261 264
13.4415 267
13.4568 243
13.4721 288
13.4875 295
13.5028 276
13.5182 327
13.5335 342
13.5488 308
13.5642 335
13.5795 335
13.5948 346
13.6102 316
13.6255 368
13.6409 384
13.6562 350
13.6715 441
13.6869 413
13.7022 399
13.7175 407
13.7329 435
13.7482 478
13.7635 481
13.7789 515
13.7942 488
13.8096 557
13.8249 586
13.8402 610
13.8556 634
13.8709 644
13.8862 734
13.9016 762
13.9169 788
13.9323 854
13.9476 842
13.9629 960
13.9783 1040
13.9936 1157
14.0089 1290
14.0243 1410
14.0396 1494
14.055 1661
14.0703 1873
14.0856 1953
14.101 2214
14.1163 2532
14.1316 2817
14.147 3193
14.1623 3633
14.1776 4032
14.193 4481
14.2083 5116
14.2237 5542
14.239 6207
14.2543 6805
14.2697 7283
14.285 7444
14.3003 7944
14.3157 7881
14.331 7809
14.3464 7688
14.3617 7296
14.377 6815
14.3924 6207
14.4077 5761
14.423 5059
14.4384 4533
14.4537 4038
14.469 3583
14.4844 3154
14.4997 2705
14.5151 2475
14.5304 2179
14.5457 1841
14.5611 1638
14.5764 1477
14.5917 1310
14.6071 1184
14.6224 1068
14.6378 971
14.6531 919
14.6684 831
14.6838 766
14.6991 727
14.7144 650
14.7298 559
14.7451 604
14.7605 513
14.7758 509
14.7911 513
14.8065 461
14.8218 425
14.8371 421
14.8525 420
14.8678 339
14.8831 370
14.8985 353
14.9138 325
14.9292 301
14.9445 312
14.9598 278
14.9752 295
14.9905 263
15.0058 255
15.0212 267
15.0365 230
15.0519 241
15.0672 246
15.0825 213
15.0979 205
15.1132 228
15.1285 238
15.1439 224
15.1592 227
15.1745 206
15.1899 222
15.2052 176
15.2206 222
15.2359 206
15.2512 189
15.2666 195
15.2819 208
15.2972 184
15.3126 185
15.3279 162
15.3433 166
15.3586 169
15.3739 163
15.3893 180
15.4046 179
15.4199 167
15.4353 170
15.4506 169
15.466 173
15.4813 144
15.4966 176
15.512 152
15.5273 147
15.5426 142
15.558 129
15.5733 155
15.5886 176
15.604 171
15.6193 136
15.6347 138
15.65 162
15.6653 171
15.6807 158
15.696 150
15.7113 143
15.7267 146
15.742 163
15.7574 130
15.7727 153
15.788 139
15.8034 146
15.8187 132
15.834 132
15.8494 142
15.8647 136
15.88 133
15.8954 117
15.9107 134
15.9261 136
15.9414 126
15.9567 131
15.9721 156
15.9874 132
16.0027 131
16.0181 147
16.0334 130
16.0488 140
16.0641 131
16.0794 147
16.0948 119
16.1101 139
16.1254 133
16.1408 101
16.1561 157
16.1715 119
16.1868 147
16.2021 133
16.2175 114
16.2328 135
16.2481 122
16.2635 128
16.2788 123
16.2941 115
16.3095 130
16.3248 129
16.3402 107
16.3555 125
16.3708 99
16.3862 130
16.4015 150
16.4168 143
16.4322 133
16.4475 113
16.4629 124
16.4782 139
16.4935 117
16.5089 131
16.5242 141
16.5395 104
16.5549 134
16.5702 134
16.5855 125
16.6009 112
16.6162 119
16.6316 118
16.6469 105
16.6622 155
16.6776 133
16.6929 119
16.7082 125
16.7236 129
16.7389 124
16.7543 115
16.7696 112
16.7849 117
16.8003 117
16.8156 121
16.8309 124
16.8463 137
16.8616 138
16.877 137
16.8923 123
16.9076 106
16.923 120
16.9383 121
16.9536 125
16.969 117
16.9843 105
16.9996 97
17.015 110
17.0303 124
17.0457 98
17.061 132
17.0763 118
17.0917 124
17.107 119
17.1223 120
17.1377 116
17.153 145
17.1684 123
17.1837 128
17.199 105
17.2144 97
17.2297 119
17.245 112
17.2604 115
17.2757 106
17.291 125
17.3064 117
17.3217 105
17.3371 130
17.3524 124
17.3677 109
17.3831 117
17.3984 124
17.4137 132
17.4291 125
17.4444 131
17.4598 136
17.4751 118
17.4904 128
17.5058 112
17.5211 125
17.5364 129
17.5518 122
17.5671 128
17.5825 126
17.5978 113
17.6131 112
17.6285 136
17.6438 132
17.6591 100
17.6745 107
17.6898 120
17.7051 128
17.7205 130
17.7358 121
17.7512 117
17.7665 120
17.7818 133
17.7972 127
17.8125 106
17.8278 114
17.8432 133
17.8585 130
17.8739 111
17.8892 99
17.9045 118
17.9199 121
17.9352 132
17.9505 141
17.9659 121
17.9812 145
17.9965 138
18.0119 141
18.0272 138
18.0426 138
18.0579 170
18.0732 135
18.0886 163
18.1039 145
18.1192 157
18.1346 137
18.1499 139
18.1653 135
18.1806 158
18.1959 130
18.2113 138
18.2266 130
18.2419 123
18.2573 131
18.2726 129
18.288 121
18.3033 117
18.3186 139
18.334 138
18.3493 110
18.3646 132
18.38 114
18.3953 136
18.4106 131
18.426 127
18.4413 106
18.4567 115
18.472 136
18.4873 126
18.5027 117
18.518 117
18.5333 133
18.5487 127
18.564 129
18.5794 136
18.5947 128
18.61 119
18.6254 135
18.6407 129
18.656 106
18.6714 117
18.6867 154
18.702 126
18.7174 131
18.7327 124
18.7481 120
18.7634 126
18.7787 132
18.7941 115
18.8094 122
18.8247 144
18.8401 119
18.8554 137
18.8708 129
18.8861 129
18.9014 118
18.9168 134
18.9321 120
18.9474 126
18.9628 138
18.9781 113
18.9935 119
19.0088 126
19.0241 126
19.0395 121
19.0548 140
19.0701 148
19.0855 138
19.1008 134
19.1161 120
19.1315 102
19.1468 115
19.1622 137
19.1775 134
19.1928 150
19.2082 133
19.2235 120
19.2388 112
19.2542 148
19.2695 134
19.2849 136
19.3002 128
19.3155 125
19.3309 142
19.3462 119
19.3615 122
19.3769 125
19.3922 152
19.4075 135
19.4229 119
19.4382 125
19.4536 128
19.4689 118
19.4842 125
19.4996 155
19.5149 126
19.5302 131
19.5456 129
19.5609 122
19.5763 119
19.5916 151
19.6069 106
19.6223 138
19.6376 115
19.6529 153
19.6683 141
19.6836 125
19.699 124
19.7143 120
19.7296 126
19.745 162
19.7603 122
19.7756 136
19.791 132
19.8063 144
19.8216 127
19.837 127
19.8523 136
19.8677 111
19.883 129
19.8983 122
19.9137 137
19.929 128
19.9443 145
19.9597 182
19.975 120
19.9904 124
20.0057 144
20.021 135
20.0364 110
20.0517 150
20.067 151
20.0824 117
20.0977 105
20.113 125
20.1284 137
20.1437 138
20.1591 125
20.1744 153
20.1897 126
20.2051 128
20.2204 147
20.2357 147
20.2511 120
20.2664 127
20.2818 134
20.2971 144
20.3124 141
20.3278 161
20.3431 129
20.3584 140
20.3738 120
20.3891 140
20.4045 154
20.4198 145
20.4351 138
20.4505 130
20.4658 137
20.4811 148
20.4965 147
20.5118 154
20.5271 132
20.5425 155
20.5578 135
20.5732 135
20.5885 139
20.6038 160
20.6192 155
20.6345 163
20.6498 175
20.6652 158
20.6805 152
20.6959 175
20.7112 163
20.7265 162
20.7419 177
20.7572 167
20.7725 144
20.7879 148
20.8032 146
20.8185 158
20.8339 159
20.8492 156
20.8646 136
20.8799 140
20.8952 164
20.9106 165
20.9259 133
20.9412 161
20.9566 163
20.9719 153
20.9873 143
21.0026 143
21.0179 163
21.0333 147
21.0486 157
21.0639 144
21.0793 150
21.0946 174
21.11 168
21.1253 174
21.1406 139
21.156 181
21.1713 140
21.1866 145
21.202 170
21.2173 168
21.2326 140
21.248 146
21.2633 173
21.2787 152
21.294 148
21.3093 159
21.3247 148
21.34 141
21.3553 154
21.3707 174
21.386 136
21.4014 130
21.4167 151
21.432 147
21.4474 142
21.4627 180
21.478 141
21.4934 157
21.5087 159
21.524 151
21.5394 156
21.5547 167
21.5701 175
21.5854 143
21.6007 164
21.6161 168
21.6314 157
21.6467 162
21.6621 178
21.6774 170
21.6928 157
21.7081 171
21.7234 159
21.7388 166
21.7541 157
21.7694 152
21.7848 168
21.8001 148
21.8155 182
21.8308 174
21.8461 194
21.8615 173
21.8768 164
21.8921 181
21.9075 180
21.9228 189
21.9381 177
21.9535 177
21.9688 192
21.9842 173
21.9995 160
22.0148 173
22.0302 161
22.0455 175
22.0608 180
22.0762 198
22.0915 195
22.1069 206
22.1222 164
22.1375 193
22.1529 203
22.1682 177
22.1835 185
22.1989 183
22.2142 212
22.2296 189
22.2449 188
22.2602 192
22.2756 188
22.2909 196
22.3062 196
22.3216 217
22.3369 207
22.3522 210
22.3676 203
22.3829 203
22.3983 208
22.4136 216
22.4289 203
22.4443 212
22.4596 232
22.4749 241
22.4903 213
22.5056 236
22.521 233
22.5363 238
22.5516 232
22.567 232
22.5823 246
22.5976 262
22.613 255
22.6283 272
22.6436 284
22.659 294
22.6743 265
22.6897 254
22.705 325
22.7203 310
22.7357 341
22.751 342
22.7663 323
22.7817 388
22.797 374
22.8124 396
22.8277 427
22.843 480
22.8584 530
22.8737 524
22.889 615
22.9044 672
22.9197 755
22.9351 792
22.9504 976
22.9657 1148
22.9811 1326
22.9964 1597
23.0117 1895
23.0271 2287
23.0424 2603
23.0577 2824
23.0731 3171
23.0884 3335
23.1038 3476
23.1191 3411
23.1344 3458
23.1498 3351
23.1651 3419
23.1804 3094
23.1958 3053
23.2111 2956
23.2265 3002
23.2418 2719
23.2571 2663
23.2725 2612
23.2878 2594
23.3031 2408
23.3185 2453
23.3338 2561
23.3491 2406
23.3645 2490
23.3798 2292
23.3952 2244
23.4105 2335
23.4258 2333
23.4412 2310
23.4565 2314
23.4718 2217
23.4872 2370
23.5025 2283
23.5179 2326
23.5332 2322
23.5485 2426
23.5639 2440
23.5792 2452
23.5945 2433
23.6099 2324
23.6252 2404
23.6406 2491
23.6559 2542
23.6712 2573
23.6866 2608
23.7019 2590
23.7172 2533
23.7326 2535
23.7479 2562
23.7632 2529
23.7786 2593
23.7939 2416
23.8093 2546
23.8246 2488
23.8399 2426
23.8553 2469
23.8706 2482
23.8859 2466
23.9013 2507
23.9166 2389
23.932 2403
23.9473 2409
23.9626 2472
23.978 2458
23.9933 2335
24.0086 2383
24.024 2380
24.0393 2447
24.0546 2323
24.07 2358
24.0853 2340
24.1007 2403
24.116 2305
24.1313 2243
24.1467 2374
24.162 2227
24.1773 2342
24.1927 2330
24.208 2270
24.2234 2218
24.2387 2255
24.254 2192
24.2694 2310
24.2847 2193
24.3 2234
24.3154 2109
24.3307 2125
24.3461 2181
24.3614 2119
24.3767 2181
24.3921 2129
24.4074 2062
24.4227 2201
24.4381 2183
24.4534 2039
24.4687 2194
24.4841 2067
24.4994 2077
24.5148 2132
24.5301 2107
24.5454 2164
24.5608 2125
24.5761 2096
24.5914 2144
24.6068 2142
24.6221 2087
24.6375 2074
24.6528 2117
24.6681 2068
24.6835 2064
24.6988 2085
24.7141 2097
24.7295 2012
24.7448 2091
24.7601 2108
24.7755 2054
24.7908 2065
24.8062 2048
24.8215 2048
24.8368 2061
24.8522 1923
24.8675 1976
24.8828 1966
24.8982 2033
24.9135 2006
24.9289 1994
24.9442 1945
24.9595 1947
24.9749 1902
24.9902 1894
25.0055 1982
25.0209 1829
25.0362 1842
25.0516 1811
25.0669 1765
25.0822 1775
25.0976 1730
25.1129 1756
25.1282 1794
25.1436 1815
25.1589 1640
25.1742 1729
25.1896 1724
25.2049 1684
25.2203 1629
25.2356 1740
25.2509 1658
25.2663 1600
25.2816 1578
25.2969 1583
25.3123 1574
25.3276 1548
25.343 1609
25.3583 1477
25.3736 1527
25.389 1541
25.4043 1566
25.4196 1507
25.435 1518
25.4503 1536
25.4656 1485
25.481 1444
25.4963 1492
25.5117 1509
25.527 1472
25.5423 1491
25.5577 1475
25.573 1474
25.5883 1470
25.6037 1495
25.619 1467
25.6344 1456
25.6497 1390
25.665 1435
25.6804 1381
25.6957 1464
25.711 1318
25.7264 1400
25.7417 1451
25.7571 1418
25.7724 1319
25.7877 1435
25.8031 1357
25.8184 1394
25.8337 1353
25.8491 1239
25.8644 1394
25.8797 1257
25.8951 1311
25.9104 1294
25.9258 1305
25.9411 1283
25.9564 1278
25.9718 1263
25.9871 1282
26.0024 1251
26.0178 1244
26.0331 1197
26.0485 1209
26.0638 1329
26.0791 1169
26.0945 1204
26.1098 1215
26.1251 1146
26.1405 1227
26.1558 1270
26.1711 1186
26.1865 1186
26.2018 1166
26.2172 1141
26.2325 1172
26.2478 1129
26.2632 1102
26.2785 1122
26.2938 1163
26.3092 1135
26.3245 1154
26.3399 1140
26.3552 1102
26.3705 1116
26.3859 1179
26.4012 1050
26.4165 1039
26.4319 1062
26.4472 1116
26.4626 1028
26.4779 1066
26.4932 1076
26.5086 1053
26.5239 1115
26.5392 1075
26.5546 1069
26.5699 1087
26.5852 1001
26.6006 1116
26.6159 1087
26.6313 1042
26.6466 1083
26.6619 982
26.6773 997
26.6926 1049
26.7079 1098
26.7233 1037
26.7386 963
26.754 1003
26.7693 953
26.7846 1000
26.8 996
26.8153 1001
26.8306 966
26.846 977
26.8613 991
26.8766 963
26.892 995
26.9073 991
26.9227 961
26.938 986
26.9533 928
26.9687 939
26.984 885
26.9993 941
27.0147 898
27.03 860
27.0454 883
27.0607 835
27.076 902
27.0914 856
27.1067 851
27.122 808
27.1374 816
27.1527 810
27.1681 852
27.1834 864
27.1987 841
27.2141 845
27.2294 787
27.2447 862
27.2601 833
27.2754 808
27.2907 834
27.3061 823
27.3214 791
27.3368 783
27.3521 821
27.3674 776
27.3828 739
27.3981 807
27.4134 834
27.4288 808
27.4441 772
27.4595 794
27.4748 816
27.4901 859
27.5055 844
27.5208 844
27.5361 802
27.5515 833
27.5668 809
27.5821 817
27.5975 843
27.6128 832
27.6282 790
27.6435 855
27.6588 783
27.6742 838
27.6895 831
27.7048 796
27.7202 850
27.7355 861
27.7509 841
27.7662 841
27.7815 879
27.7969 863
27.8122 848
27.8275 800
27.8429 863
27.8582 823
27.8736 861
27.8889 828
27.9042 844
27.9196 830
27.9349 875
27.9502 927
27.9656 897
27.9809 877
27.9962 909
28.0116 898
28.0269 882
28.0423 879
28.0576 918
28.0729 876
28.0883 886
28.1036 930
28.1189 903
28.1343 944
28.1496 931
28.165 954
28.1803 946
28.1956 963
28.211 965
28.2263 939
28.2416 1004
28.257 1031
28.2723 1011
28.2876 1013
28.303 1035
28.3183 1093
28.3337 1050
28.349 1104
28.3643 1136
28.3797 1131
28.395 1104
28.4103 1174
28.4257 1173
28.441 1231
28.4564 1159
28.4717 1341
28.487 1293
28.5024 1368
28.5177 1438
28.533 1497
28.5484 1559
28.5637 1670
28.5791 1714
28.5944 1804
28.6097 1844
28.6251 1991
28.6404 2133
28.6557 2344
28.6711 2534
28.6864 2663
28.7017 2905
28.7171 3171
28.7324 3569
28.7478 3797
28.7631 4140
28.7784 4615
28.7938 5095
28.8091 5723
28.8244 6105
28.8398 6866
28.8551 7259
28.8705 8112
28.8858 8509
28.9011 9032
28.9165 9599
28.9318 10085
28.9471 9934
28.9625 10070
28.9778 9751
28.9931 9378
29.0085 8765
29.0238 8131
29.0392 7592
29.0545 6768
29.0698 6071
29.0852 5549
29.1005 4981
29.1158 4419
29.1312 4071
29.1465 3675
29.1619 3490
29.1772 3161
29.1925 2979
29.2079 2791
29.2232 2586
29.2385 2419
29.2539 2445
29.2692 2367
29.2846 2398
29.2999 2382
29.3152 2502
29.3306 2623
29.3459 2790
29.3612 2864
29.3766 2914
29.3919 2943
29.4072 2832
29.4226 2909
29.4379 2783
29.4533 2694
29.4686 2558
29.4839 2276
29.4993 2254
29.5146 2070
29.5299 1891
29.5453 1926
29.5606 1827
29.576 1742
29.5913 1750
29.6066 1725
29.622 1784
29.6373 1834
29.6526 2054
29.668 2201
29.6833 2547
29.6986 2949
29.714 3564
29.7293 4278
29.7447 5231
29.76 5736
29.7753 5281
29.7907 4564
29.806 4027
29.8213 3712
29.8367 3284
29.852 2575
29.8674 2065
29.8827 1669
29.898 1402
29.9134 1286
29.9287 1230
29.944 1173
29.9594 1128
29.9747 1037
29.9901 1010
30.0054 983
30.0207 908
30.0361 953
30.0514 895
30.0667 906
30.0821 927
30.0974 907
30.1127 850
30.1281 850
30.1434 796
30.1588 890
30.1741 743
30.1894 827
30.2048 818
30.2201 794
30.2354 813
30.2508 782
30.2661 789
30.2815 804
30.2968 805
30.3121 774
30.3275 817
30.3428 763
30.3581 794
30.3735 766
30.3888 747
30.4041 711
30.4195 772
30.4348 741
30.4502 782
30.4655 773
30.4808 737
30.4962 747
30.5115 728
30.5268 699
30.5422 740
30.5575 701
30.5729 750
30.5882 706
30.6035 696
30.6189 721
30.6342 739
30.6495 730
30.6649 726
30.6802 738
30.6956 736
30.7109 727
30.7262 690
30.7416 727
30.7569 690
30.7722 658
30.7876 696
30.8029 669
30.8182 722
30.8336 646
30.8489 697
30.8643 697
30.8796 708
30.8949 649
30.9103 638
30.9256 688
30.9409 663
30.9563 714
30.9716 713
30.987 705
31.0023 694
31.0176 784
31.033 701
31.0483 659
31.0636 665
31.079 690
31.0943 655
31.1096 593
31.125 651
31.1403 610
31.1557 560
31.171 583
31.1863 650
31.2017 652
31.217 626
31.2323 629
31.2477 616
31.263 597
31.2784 613
31.2937 601
31.309 602
31.3244 571
31.3397 601
31.355 578
31.3704 621
31.3857 586
31.4011 610
31.4164 596
31.4317 557
31.4471 585
31.4624 579
31.4777 556
31.4931 538
31.5084 609
31.5237 536
31.5391 583
31.5544 564
31.5698 556
31.5851 550
31.6004 512
31.6158 552
31.6311 516
31.6464 569
31.6618 538
31.6771 544
31.6925 505
31.7078 516
31.7231 568
31.7385 539
31.7538 548
31.7691 554
31.7845 541
31.7998 521
31.8151 562
31.8305 570
31.8458 559
31.8612 558
31.8765 563
31.8918 572
31.9072 531
31.9225 622
31.9378 587
31.9532 581
31.9685 550
31.9839 570
31.9992 546
32.0145 550
32.0299 529
32.0452 503
32.0605 520
32.0759 555
32.0912 514
32.1066 511
32.1219 532
32.1372 483
32.1526 502
32.1679 523
32.1832 490
32.1986 504
32.2139 484
32.2292 499
32.2446 509
32.2599 507
32.2753 507
32.2906 479
32.3059 477
32.3213 473
32.3366 477
32.3519 486
32.3673 496
32.3826 508
32.398 536
32.4133 519
32.4286 493
32.444 502
32.4593 546
32.4746 487
32.49 492
32.5053 529
32.5207 505
32.536 494
32.5513 458
32.5667 481
32.582 468
32.5973 509
32.6127 477
32.628 500
32.6433 497
32.6587 489
32.674 490
32.6894 451
32.7047 483
32.72 496
32.7354 458
32.7507 446
32.766 466
32.7814 436
32.7967 493
32.8121 455
32.8274 474
32.8427 426
32.8581 490
32.8734 446
32.8887 480
32.9041 475
32.9194 459
32.9347 460
32.9501 497
32.9654 485
32.9808 475
32.9961 483
33.0114 487
33.0268 464
33.0421 462
33.0574 434
33.0728 437
33.0881 489
33.1035 445
33.1188 434
33.1341 454
33.1495 457
33.1648 453
33.1801 475
33.1955 491
33.2108 486
33.2262 479
33.2415 466
33.2568 472
33.2722 455
33.2875 456
33.3028 481
33.3182 444
33.3335 477
33.3488 453
33.3642 457
33.3795 436
33.3949 436
33.4102 419
33.4255 440
33.4409 437
33.4562 441
33.4715 419
33.4869 458
33.5022 436
33.5176 432
33.5329 417
33.5482 465
33.5636 401
33.5789 410
33.5942 437
33.6096 424
33.6249 441
33.6402 425
33.6556 443
33.6709 433
33.6863 405
33.7016 449
33.7169 417
33.7323 447
33.7476 392
33.7629 403
33.7783 475
33.7936 452
33.809 414
33.8243 375
33.8396 381
33.855 406
33.8703 436
33.8856 373
33.901 414
33.9163 401
33.9317 397
33.947 412
33.9623 384
33.9777 438
33.993 411
34.0083 399
34.0237 402
34.039 405
34.0543 378
34.0697 418
34.085 361
34.1004 390
34.1157 399
34.131 425
34.1464 378
34.1617 357
34.177 381
34.1924 390
34.2077 381
34.2231 391
34.2384 383
34.2537 401
34.2691 383
34.2844 404
34.2997 366
34.3151 402
34.3304 401
34.3457 408
34.3611 389
34.3764 383
34.3918 405
34.4071 409
34.4224 375
34.4378 426
34.4531 355
34.4684 375
34.4838 393
34.4991 353
34.5145 421
34.5298 380
34.5451 387
34.5605 392
34.5758 429
34.5911 370
34.6065 385
34.6218 384
34.6372 394
34.6525 400
34.6678 391
34.6832 376
34.6985 376
34.7138 377
34.7292 419
34.7445 398
34.7598 397
34.7752 380
34.7905 375
34.8059 360
34.8212 388
34.8365 389
34.8519 378
34.8672 386
34.8825 423
34.8979 397
34.9132 391
34.9286 361
34.9439 398
34.9592 399
34.9746 383
34.9899 396
35.0052 385
35.0206 364
35.0359 339
35.0512 426
35.0666 426
35.0819 397
35.0973 380
35.1126 350
35.1279 412
35.1433 380
35.1586 410
35.1739 362
35.1893 384
35.2046 385
35.22 411
35.2353 409
35.2506 380
35.266 421
35.2813 416
35.2966 400
35.312 414
35.3273 414
35.3427 395
35.358 400
35.3733 415
35.3887 411
35.404 397
35.4193 414
35.4347 399
35.45 441
35.4653 370
35.4807 395
35.496 396
35.5114 369
35.5267 397
35.542 377
35.5574 352
35.5727 395
35.588 362
35.6034 351
35.6187 352
35.6341 343
35.6494 339
35.6647 331
35.6801 367
35.6954 363
35.7107 316
35.7261 360
35.7414 369
35.7567 372
35.7721 373
35.7874 372
35.8028 350
35.8181 413
35.8334 334
35.8488 333
35.8641 337
35.8794 377
35.8948 347
35.9101 358
35.9255 339
35.9408 324
35.9561 347
35.9715 363
35.9868 362
36.0021 319
36.0175 326
36.0328 366
36.0482 350
36.0635 355
36.0788 332
36.0942 327
36.1095 336
36.1248 341
36.1402 353
36.1555 357
36.1708 362
36.1862 318
36.2015 340
36.2169 348
36.2322 353
36.2475 282
36.2629 348
36.2782 376
36.2935 322
36.3089 366
36.3242 364
36.3396 363
36.3549 365
36.3702 367
36.3856 378
36.4009 343
36.4162 397
36.4316 347
36.4469 376
36.4622 376
36.4776 360
36.4929 354
36.5083 365
36.5236 350
36.5389 379
36.5543 358
36.5696 343
36.5849 348
36.6003 334
36.6156 366
36.631 373
36.6463 348
36.6616 371
36.677 355
36.6923 385
36.7076 358
36.723 346
36.7383 344
36.7537 381
36.769 350
36.7843 326
36.7997 381
36.815 354
36.8303 338
36.8457 333
36.861 345
36.8763 376
36.8917 392
36.907 375
36.9224 382
36.9377 328
36.953 371
36.9684 340
36.9837 364
36.999 356
37.0144 355
37.0297 369
37.0451 321
37.0604 337
37.0757 344
37.0911 343
37.1064 360
37.1217 337
37.1371 350
37.1524 348
37.1677 376
37.1831 359
37.1984 380
37.2138 362
37.2291 340
37.2444 346
37.2598 358
37.2751 339
37.2904 358
37.3058 327
37.3211 368
37.3365 365
37.3518 339
37.3671 362
37.3825 351
37.3978 383
37.4131 383
37.4285 389
37.4438 361
37.4592 345
37.4745 380
37.4898 337
37.5052 349
37.5205 352
37.5358 356
37.5512 356
37.5665 354
37.5818 361
37.5972 388
37.6125 371
37.6279 373
37.6432 389
37.6585 371
37.6739 399
37.6892 344
37.7045 347
37.7199 347
37.7352 352
37.7506 398
37.7659 382
37.7812 365
37.7966 371
37.8119 403
37.8272 394
37.8426 430
37.8579 364
37.8732 391
37.8886 386
37.9039 383
37.9193 387
37.9346 384
37.9499 368
37.9653 388
37.9806 384
37.9959 388
38.0113 368
38.0266 377
38.042 379
38.0573 378
38.0726 397
38.088 418
38.1033 387
38.1186 379
38.134 396
38.1493 384
38.1647 369
38.18 429
38.1953 412
38.2107 402
38.226 399
38.2413 431
38.2567 406
38.272 389
38.2873 427
38.3027 403
38.318 374
38.3334 373
38.3487 359
38.364 364
38.3794 380
38.3947 393
38.41 389
38.4254 399
38.4407 374
38.4561 389
38.4714 394
38.4867 393
38.5021 415
38.5174 394
38.5327 377
38.5481 381
38.5634 359
38.5787 402
38.5941 385
38.6094 364
38.6248 410
38.6401 382
38.6554 368
38.6708 412
38.6861 365
38.7014 412
38.7168 409
38.7321 392
38.7475 392
38.7628 386
38.7781 412
38.7935 404
38.8088 406
38.8241 404
38.8395 396
38.8548 377
38.8702 399
38.8855 419
38.9008 364
38.9162 374
38.9315 416
38.9468 420
38.9622 384
38.9775 405
38.9928 346
39.0082 396
39.0235 411
39.0389 421
39.0542 390
39.0695 381
39.0849 372
39.1002 412
39.1155 407
39.1309 402
39.1462 405
39.1616 396
39.1769 401
39.1922 398
39.2076 402
39.2229 412
39.2382 404
39.2536 384
39.2689 411
39.2842 389
39.2996 395
39.3149 374
39.3303 426
39.3456 345
39.3609 398
39.3763 397
39.3916 419
39.4069 424
39.4223 381
39.4376 426
39.453 416
39.4683 416
39.4836 419
39.499 399
39.5143 400
39.5296 421
39.545 430
39.5603 416
39.5757 438
39.591 424
39.6063 414
39.6217 428
39.637 392
39.6523 412
39.6677 457
39.683 413
39.6983 422
39.7137 464
39.729 468
39.7444 454
39.7597 423
39.775 502
39.7904 462
39.8057 439
39.821 403
39.8364 399
39.8517 457
39.8671 434
39.8824 445
39.8977 429
39.9131 460
39.9284 452
39.9437 469
39.9591 465
39.9744 453
39.9897 437
40.0051 424
40.0204 492
40.0358 422
40.0511 462
40.0664 498
40.0818 450
40.0971 481
40.1124 452
40.1278 479
40.1431 484
40.1585 473
40.1738 485
40.1891 464
40.2045 492
40.2198 489
40.2351 552
40.2505 517
40.2658 535
40.2812 537
40.2965 558
40.3118 557
40.3272 590
40.3425 577
40.3578 606
40.3732 634
40.3885 628
40.4038 664
40.4192 695
40.4345 702
40.4499 728
40.4652 800
40.4805 820
40.4959 900
40.5112 901
40.5265 976
40.5419 1103
40.5572 1127
40.5726 1166
40.5879 1320
40.6032 1446
40.6186 1554
40.6339 1687
40.6492 1835
40.6646 2058
40.6799 2173
40.6952 2427
40.7106 2742
40.7259 2912
40.7413 3220
40.7566 3394
40.7719 3590
40.7873 3714
40.8026 3925
40.8179 3952
40.8333 4048
40.8486 3996
40.864 4072
40.8793 4132
40.8946 4313
40.91 4593
40.9253 4845
40.9406 5350
40.956 5976
40.9713 6985
40.9867 8254
41.002 9711
41.0173 10331
41.0327 10083
41.048 8532
41.0633 7247
41.0787 6591
41.094 6565
41.1093 6637
41.1247 5797
41.14 4834
41.1554 3801
41.1707 3129
41.186 2706
41.2014 2499
41.2167 2277
41.232 2180
41.2474 2190
41.2627 2159
41.2781 2235
41.2934 2169
41.3087 2292
41.3241 2261
41.3394 2331
41.3547 2316
41.3701 2263
41.3854 2320
41.4007 2325
41.4161 2332
41.4314 2217
41.4468 2146
41.4621 2100
41.4774 2019
41.4928 1988
41.5081 2019
41.5234 1922
41.5388 1843
41.5541 1821
41.5695 1836
41.5848 1818
41.6001 1820
41.6155 1812
41.6308 1869
41.6461 1916
41.6615 1876
41.6768 1890
41.6922 1860
41.7075 2032
41.7228 2038
41.7382 2129
41.7535 2280
41.7688 2395
41.7842 2365
41.7995 2532
41.8148 2620
41.8302 2809
41.8455 2924
41.8609 3028
41.8762 3165
41.8915 3205
41.9069 3347
41.9222 3496
41.9375 3457
41.9529 3591
41.9682 3661
41.9836 3489
41.9989 3552
42.0142 3327
42.0296 3381
42.0449 3210
42.0602 3016
42.0756 2825
42.0909 2606
42.1063 2513
42.1216 2369
42.1369 2173
42.1523 2100
42.1676 1967
42.1829 1838
42.1983 1746
42.2136 1581
42.2289 1507
42.2443 1431
42.2596 1374
42.275 1305
42.2903 1276
42.3056 1183
42.321 1191
42.3363 1175
42.3516 1136
42.367 1067
42.3823 1084
42.3977 998
42.413 1025
42.4283 972
42.4437 954
42.459 982
42.4743 950
42.4897 926
42.505 920
42.5203 928
42.5357 870
42.551 873
42.5664 881
42.5817 914
42.597 888
42.6124 900
42.6277 807
42.643 842
42.6584 826
42.6737 881
42.6891 818
42.7044 867
42.7197 837
42.7351 816
42.7504 848
42.7657 823
42.7811 818
42.7964 816
42.8118 855
42.8271 862
42.8424 829
42.8578 820
42.8731 858
42.8884 847
42.9038 870
42.9191 905
42.9344 862
42.9498 825
42.9651 866
42.9805 818
42.9958 870
43.0111 834
43.0265 846
43.0418 837
43.0571 855
43.0725 875
43.0878 913
43.1032 925
43.1185 992
43.1338 897
43.1492 883
43.1645 909
43.1798 909
43.1952 884
43.2105 930
43.2258 873
43.2412 876
43.2565 846
43.2719 894
43.2872 865
43.3025 867
43.3179 854
43.3332 810
43.3485 808
43.3639 839
43.3792 842
43.3946 858
43.4099 816
43.4252 873
43.4406 905
43.4559 889
43.4712 888
43.4866 881
43.5019 881
43.5173 891
43.5326 900
43.5479 957
43.5633 861
43.5786 889
43.5939 889
43.6093 930
43.6246 922
43.6399 980
43.6553 1015
43.6706 970
43.686 1037
43.7013 1124
43.7166 1104
43.732 1169
43.7473 1180
43.7626 1228
43.778 1267
43.7933 1303
43.8087 1279
43.824 1432
43.8393 1540
43.8547 1552
43.87 1648
43.8853 1722
43.9007 1930
43.916 1970
43.9313 2016
43.9467 2245
43.962 2293
43.9774 2512
43.9927 2735
44.008 2918
44.0234 3229
44.0387 3503
44.054 3757
44.0694 4106
44.0847 4603
44.1001 5341
44.1154 5856
44.1307 6012
44.1461 5763
44.1614 4971
44.1767 4495
44.1921 4329
44.2074 4179
44.2228 4126
44.2381 3958
44.2534 3475
44.2688 2888
44.2841 2555
44.2994 2237
44.3148 2109
44.3301 1995
44.3454 1896
44.3608 1921
44.3761 1876
44.3915 1817
44.4068 1758
44.4221 1817
44.4375 1733
44.4528 1829
44.4681 1723
44.4835 1762
44.4988 1826
44.5142 1842
44.5295 1950
44.5448 2052
44.5602 2117
44.5755 2187
44.5908 2272
44.6062 2318
44.6215 2473
44.6368 2509
44.6522 2730
44.6675 2787
44.6829 3028
44.6982 3212
44.7135 3376
44.7289 3466
44.7442 3709
44.7595 3770
44.7749 4071
44.7902 4167
44.8056 4402
44.8209 4546
44.8362 4681
44.8516 4957
44.8669 5019
44.8822 5153
44.8976 5154
44.9129 5139
44.9283 5164
44.9436 5158
44.9589 5173
44.9743 5086
44.9896 5076
45.0049 4944
45.0203 4685
45.0356 4582
45.0509 4349
45.0663 4350
45.0816 4133
45.097 4000
45.1123 3820
45.1276 3584
45.143 3582
45.1583 3505
45.1736 3297
45.189 3098
45.2043 3039
45.2197 2911
45.235 2730
45.2503 2668
45.2657 2654
45.281 2561
45.2963 2422
45.3117 2394
45.327 2384
45.3423 2436
45.3577 2364
45.373 2309
45.3884 2273
45.4037 2214
45.419 2204
45.4344 2211
45.4497 2184
45.465 2204
45.4804 2186
45.4957 2133
45.5111 2175
45.5264 2213
45.5417 2242
45.5571 2292
45.5724 2242
45.5877 2309
45.6031 2334
45.6184 2278
45.6338 2349
45.6491 2402
45.6644 2536
45.6798 2436
45.6951 2639
45.7104 2668
45.7258 2600
45.7411 2709
45.7564 2729
45.7718 2805
45.7871 2818
45.8025 2806
45.8178 2880
45.8331 2927
45.8485 2994
45.8638 2959
45.8791 2852
45.8945 2902
45.9098 2717
45.9252 2615
45.9405 2591
45.9558 2588
45.9712 2514
45.9865 2411
46.0018 2271
46.0172 2143
46.0325 2080
46.0478 2010
46.0632 1858
46.0785 1872
46.0939 1786
46.1092 1627
46.1245 1538
46.1399 1491
46.1552 1470
46.1705 1355
46.1859 1300
46.2012 1209
46.2166 1231
46.2319 1226
46.2472 1144
46.2626 1042
46.2779 1086
46.2932 1078
46.3086 985
46.3239 955
46.3393 924
46.3546 925
46.3699 876
46.3853 861
46.4006 830
46.4159 858
46.4313 847
46.4466 814
46.4619 797
46.4773 778
46.4926 867
46.508 831
46.5233 755
46.5386 724
46.554 782
46.5693 745
46.5846 767
46.6 764
46.6153 798
46.6307 743
46.646 737
46.6613 779
46.6767 758
46.692 773
46.7073 778
46.7227 805
46.738 795
46.7533 757
46.7687 745
46.784 823
46.7994 791
46.8147 804
46.83 795
46.8454 784
46.8607 790
46.876 746
46.8914 754
46.9067 794
46.9221 787
46.9374 766
46.9527 761
46.9681 724
46.9834 747
46.9987 728
47.0141 725
47.0294 729
47.0448 749
47.0601 759
47.0754 694
47.0908 787
47.1061 734
47.1214 730
47.1368 727
47.1521 752
47.1674 783
47.1828 719
47.1981 706
47.2135 775
47.2288 776
47.2441 760
47.2595 772
47.2748 725
47.2901 710
47.3055 735
47.3208 741
47.3362 758
47.3515 761
47.3668 737
47.3822 759
47.3975 742
47.4128 770
47.4282 734
47.4435 693
47.4588 745
47.4742 749
47.4895 739
47.5049 773
47.5202 724
47.5355 773
47.5509 747
47.5662 773
47.5815 699
47.5969 736
47.6122 692
47.6276 690
47.6429 688
47.6582 689
47.6736 760
47.6889 689
47.7042 719
47.7196 733
47.7349 751
47.7503 706
47.7656 743
47.7809 769
47.7963 762
47.8116 819
47.8269 810
47.8423 825
47.8576 851
47.8729 877
47.8883 827
47.9036 787
47.919 865
47.9343 819
47.9496 927
47.965 885
47.9803 864
47.9956 944
48.011 900
48.0263 893
48.0417 961
48.057 984
48.0723 982
48.0877 911
48.103 951
48.1183 932
48.1337 951
48.149 1005
48.1643 933
48.1797 944
48.195 937
48.2104 930
48.2257 927
48.241 913
48.2564 861
48.2717 892
48.287 816
48.3024 888
48.3177 883
48.3331 806
48.3484 801
48.3637 762
48.3791 783
48.3944 776
48.4097 757
48.4251 693
48.4404 748
48.4558 703
48.4711 661
48.4864 652
48.5018 679
48.5171 671
48.5324 661
48.5478 645
48.5631 598
48.5784 657
48.5938 621
48.6091 610
48.6245 649
48.6398 688
48.6551 682
48.6705 624
48.6858 653
48.7011 641
48.7165 654
48.7318 655
48.7472 629
48.7625 649
48.7778 640
48.7932 656
48.8085 600
48.8238 611
48.8392 583
48.8545 649
48.8698 602
48.8852 593
48.9005 544
48.9159 606
48.9312 548
48.9465 588
48.9619 544
48.9772 525
48.9925 526
49.0079 529
49.0232 523
49.0386 538
49.0539 539
49.0692 495
49.0846 571
49.0999 533
49.1152 482
49.1306 554
49.1459 535
49.1613 526
49.1766 532
49.1919 568
49.2073 542
49.2226 563
49.2379 515
49.2533 538
49.2686 562
49.2839 537
49.2993 547
49.3146 537
49.33 538
49.3453 500
49.3606 486
49.376 508
49.3913 531
49.4066 545
49.422 527
49.4373 510
49.4527 528
49.468 547
49.4833 481
49.4987 511
49.514 464
49.5293 548
49.5447 513
49.56 560
49.5753 494
49.5907 532
49.606 550
49.6214 525
49.6367 480
49.652 548
49.6674 515
49.6827 529
49.698 541
49.7134 527
49.7287 528
49.7441 542
49.7594 528
49.7747 497
49.7901 488
49.8054 556
49.8207 514
49.8361 512
49.8514 473
49.8668 534
49.8821 510
49.8974 514
49.9128 478
49.9281 533
49.9434 496
49.9588 520
49.9741 512
49.9894 499
50.0048 542
50.0201 509
50.0355 487
50.0508 552
50.0661 501
50.0815 521
50.0968 536
50.1121 527
50.1275 562
50.1428 555
50.1582 529
50.1735 512
50.1888 576
50.2042 519
50.2195 583
50.2348 557
50.2502 544
50.2655 577
50.2808 577
50.2962 584
50.3115 561
50.3269 608
50.3422 616
50.3575 651
50.3729 646
50.3882 682
50.4035 733
50.4189 749
50.4342 806
50.4496 799
50.4649 832
50.4802 929
50.4956 999
50.5109 1129
50.5262 1194
50.5416 1239
50.5569 1378
50.5723 1433
50.5876 1570
50.6029 1746
50.6183 1901
50.6336 2362
50.6489 2738
50.6643 3203
50.6796 3901
50.6949 4793
50.7103 5962
50.7256 7655
50.741 8932
50.7563 10103
50.7716 10338
50.787 8967
50.8023 7095
50.8176 6089
50.833 5617
50.8483 5719
50.8637 5869
50.879 5924
50.8943 5371
50.9097 4173
50.925 3175
50.9403 2430
50.9557 1901
50.971 1692
50.9863 1382
51.0017 1231
51.017 1159
51.0324 998
51.0477 970
51.063 880
51.0784 860
51.0937 801
51.109 771
51.1244 785
51.1397 710
51.1551 675
51.1704 690
51.1857 634
51.2011 566
51.2164 570
51.2317 639
51.2471 560
51.2624 567
51.2778 554
51.2931 559
51.3084 557
51.3238 597
51.3391 593
51.3544 552
51.3698 552
51.3851 580
51.4004 560
51.4158 543
51.4311 510
51.4465 563
51.4618 540
51.4771 517
51.4925 502
51.5078 535
51.5231 524
51.5385 545
51.5538 493
51.5692 529
51.5845 504
51.5998 519
51.6152 498
51.6305 508
51.6458 556
51.6612 558
51.6765 521
51.6918 495
51.7072 500
51.7225 485
51.7379 495
51.7532 531
51.7685 504
51.7839 514
51.7992 551
51.8145 537
51.8299 505
51.8452 465
51.8606 512
51.8759 536
51.8912 519
51.9066 517
51.9219 514
51.9372 528
51.9526 503
51.9679 528
51.9833 572
51.9986 516
52.0139 565
52.0293 571
52.0446 517
52.0599 575
52.0753 506
52.0906 517
52.1059 534
52.1213 524
52.1366 534
52.152 542
52.1673 547
52.1826 536
52.198 503
52.2133 525
52.2286 546
52.244 560
52.2593 552
52.2747 554
52.29 538
52.3053 592
52.3207 586
52.336 549
52.3513 554
52.3667 595
52.382 568
52.3974 577
52.4127 604
52.428 608
52.4434 582
52.4587 619
52.474 565
52.4894 594
52.5047 657
52.52 577
52.5354 621
52.5507 596
52.5661 668
52.5814 678
52.5967 627
52.6121 630
52.6274 659
52.6427 668
52.6581 684
52.6734 623
52.6888 655
52.7041 679
52.7194 727
52.7348 736
52.7501 735
52.7654 711
52.7808 773
52.7961 798
52.8114 752
52.8268 826
52.8421 804
52.8575 825
52.8728 863
52.8881 921
52.9035 869
52.9188 910
52.9341 935
52.9495 992
52.9648 971
52.9802 1024
52.9955 1033
53.0108 1032
53.0262 1120
53.0415 1087
53.0568 1175
53.0722 1197
53.0875 1248
53.1029 1268
53.1182 1270
53.1335 1356
53.1489 1370
53.1642 1453
53.1795 1443
53.1949 1491
53.2102 1553
53.2255 1566
53.2409 1654
53.2562 1708
53.2716 1763
53.2869 1767
53.3022 1776
53.3176 1799
53.3329 1816
53.3482 1818
53.3636 1815
53.3789 1834
53.3943 1771
53.4096 1807
53.4249 1804
53.4403 1779
53.4556 1871
53.4709 1792
53.4863 1762
53.5016 1661
53.5169 1714
53.5323 1675
53.5476 1608
53.563 1575
53.5783 1585
53.5936 1583
53.609 1523
53.6243 1456
53.6396 1537
53.655 1464
53.6703 1334
53.6857 1372
53.701 1299
53.7163 1320
53.7317 1307
53.747 1248
53.7623 1236
53.7777 1270
53.793 1189
53.8084 1228
53.8237 1183
53.839 1138
53.8544 1085
53.8697 1136
53.885 1086
53.9004 1098
53.9157 1056
53.931 1036
53.9464 1059
53.9617 1011
53.9771 1005
53.9924 997
54.0077 1042
54.0231 1073
54.0384 995
54.0537 1031
54.0691 947
54.0844 1030
54.0998 1081
54.1151 1015
54.1304 1126
54.1458 1120
54.1611 1047
54.1764 1061
54.1918 1009
54.2071 995
54.2224 988
54.2378 959
54.2531 974
54.2685 950
54.2838 971
54.2991 943
54.3145 985
54.3298 983
54.3451 979
54.3605 931
54.3758 889
54.3912 941
54.4065 1002
54.4218 959
54.4372 918
54.4525 920
54.4678 918
54.4832 952
54.4985 983
54.5139 976
54.5292 940
54.5445 962
54.5599 981
54.5752 1005
54.5905 1009
54.6059 1004
54.6212 1002
54.6365 1081
54.6519 1019
54.6672 1008
54.6826 1062
54.6979 1013
54.7132 1045
54.7286 1034
54.7439 1088
54.7592 1142
54.7746 1083
54.7899 1149
54.8053 1141
54.8206 1078
54.8359 1040
54.8513 1043
54.8666 1068
54.8819 1126
54.8973 1112
54.9126 1129
54.9279 1075
54.9433 1054
54.9586 1036
54.974 1064
54.9893 1047
55.0046 999
55.02 987
55.0353 1026
55.0506 954
55.066 967
55.0813 952
55.0967 880
55.112 907
55.1273 918
55.1427 946
55.158 937
55.1733 878
55.1887 891
55.204 908
55.2194 935
55.2347 921
55.25 909
55.2654 899
55.2807 854
55.296 865
55.3114 850
55.3267 858
55.342 818
55.3574 828
55.3727 813
55.3881 826
55.4034 840
55.4187 788
55.4341 829
55.4494 834
55.4647 827
55.4801 829
55.4954 774
55.5108 825
55.5261 813
55.5414 776
55.5568 814
55.5721 809
55.5874 798
55.6028 797
55.6181 833
55.6334 835
55.6488 813
55.6641 791
55.6795 799
55.6948 778
55.7101 820
55.7255 775
55.7408 792
55.7561 808
55.7715 806
55.7868 807
55.8022 868
55.8175 885
55.8328 823
55.8482 849
55.8635 848
55.8788 872
55.8942 846
55.9095 867
55.9249 891
55.9402 876
55.9555 931
55.9709 965
55.9862 896
56.0015 889
56.0169 915
56.0322 1019
56.0475 920
56.0629 964
56.0782 1051
56.0936 1073
56.1089 1060
56.1242 1088
56.1396 1102
56.1549 1172
56.1702 1292
56.1856 1321
56.2009 1418
56.2163 1452
56.2316 1471
56.2469 1512
56.2623 1566
56.2776 1567
56.2929 1480
56.3083 1482
56.3236 1581
56.3389 1449
56.3543 1437
56.3696 1503
56.385 1395
56.4003 1320
56.4156 1382
56.431 1355
56.4463 1277
56.4616 1226
56.477 1207
56.4923 1172
56.5077 1096
56.523 1060
56.5383 977
56.5537 1018
56.569 1009
56.5843 976
56.5997 966
56.615 909
56.6304 860
56.6457 910
56.661 933
56.6764 893
56.6917 814
56.707 857
56.7224 827
56.7377 812
56.753 859
56.7684 808
56.7837 779
56.7991 783
56.8144 804
56.8297 781
56.8451 781
56.8604 783
56.8757 750
56.8911 770
56.9064 829
56.9218 741
56.9371 787
56.9524 757
56.9678 760
56.9831 771
56.9984 763
57.0138 766
57.0291 774
57.0444 768
57.0598 781
57.0751 784
57.0905 769
57.1058 754
57.1211 754
57.1365 735
57.1518 742
57.1671 754
57.1825 703
57.1978 775
57.2132 742
57.2285 771
57.2438 757
57.2592 750
57.2745 770
57.2898 750
57.3052 745
57.3205 753
57.3359 759
57.3512 725
57.3665 737
57.3819 722
57.3972 733
57.4125 744
57.4279 730
57.4432 724
57.4585 748
57.4739 715
57.4892 747
57.5046 733
57.5199 736
57.5352 731
57.5506 693
57.5659 744
57.5812 731
57.5966 698
57.6119 792
57.6273 787
57.6426 747
57.6579 783
57.6733 763
57.6886 755
57.7039 736
57.7193 753
57.7346 814
57.7499 784
57.7653 738
57.7806 789
57.796 834
57.8113 767
57.8266 835
57.842 849
57.8573 781
57.8726 819
57.888 821
57.9033 828
57.9187 842
57.934 784
57.9493 905
57.9647 865
57.98 864
57.9953 863
58.0107 868
58.026 877
58.0414 835
58.0567 852
58.072 857
58.0874 889
58.1027 838
58.118 853
58.1334 793
58.1487 826
58.164 849
58.1794 785
58.1947 834
58.2101 782
58.2254 802
58.2407 743
58.2561 763
58.2714 777
58.2867 770
58.3021 772
58.3174 765
58.3328 733
58.3481 747
58.3634 688
58.3788 628
58.3941 686
58.4094 693
58.4248 656
58.4401 666
58.4554 688
58.4708 621
58.4861 618
58.5015 616
58.5168 627
58.5321 671
58.5475 654
58.5628 620
58.5781 573
58.5935 585
58.6088 569
58.6242 559
58.6395 568
58.6548 616
58.6702 559
58.6855 578
58.7008 521
58.7162 562
58.7315 568
58.7469 516
58.7622 565
58.7775 549
58.7929 579
58.8082 564
58.8235 521
58.8389 515
58.8542 545
58.8695 560
58.8849 521
58.9002 491
58.9156 550
58.9309 506
58.9462 496
58.9616 545
58.9769 502
58.9922 490
59.0076 532
59.0229 560
59.0383 545
59.0536 552
59.0689 507
59.0843 517
59.0996 494
59.1149 529
59.1303 467
59.1456 508
59.1609 529
59.1763 536
59.1916 510
59.207 519
59.2223 515
59.2376 566
59.253 537
59.2683 544
59.2836 517
59.299 532
59.3143 521
59.3297 523
59.345 557
59.3603 547
59.3757 550
59.391 555
59.4063 558
59.4217 552
59.437 635
59.4524 568
59.4677 531
59.483 572
59.4984 601
59.5137 567
59.529 602
59.5444 621
59.5597 620
59.575 584
59.5904 621
59.6057 604
59.6211 630
59.6364 641
59.6517 727
59.6671 686
59.6824 689
59.6977 703
59.7131 806
59.7284 763
59.7438 752
59.7591 788
59.7744 874
59.7898 864
59.8051 940
59.8204 996
59.8358 979
59.8511 1023
59.8664 1056
59.8818 1068
59.8971 1155
59.9125 1139
59.9278 1157
59.9431 1213
59.9585 1229
59.9738 1251
59.9891 1198
60.0045 1202
60.0198 1143
60.0352 1170
60.0505 1160
60.0658 1139
60.0812 1062
60.0965 1108
60.1118 984
60.1272 1069
60.1425 922
60.1579 942
60.1732 864
60.1885 846
60.2039 870
60.2192 773
60.2345 777
60.2499 740
60.2652 685
60.2805 697
60.2959 647
60.3112 665
60.3266 679
60.3419 624
60.3572 579
60.3726 591
60.3879 616
60.4032 571
60.4186 577
60.4339 539
60.4493 586
60.4646 517
60.4799 566
60.4953 507
60.5106 516
60.5259 552
60.5413 546
60.5566 518
60.5719 572
60.5873 531
60.6026 516
60.618 492
60.6333 483
60.6486 520
60.664 498
60.6793 530
60.6946 506
60.71 535
60.7253 497
60.7407 503
60.756 537
60.7713 531
60.7867 530
60.802 517
60.8173 517
60.8327 592
60.848 515
60.8634 529
60.8787 482
60.894 518
60.9094 534
60.9247 526
60.94 486
60.9554 511
60.9707 544
60.986 494
61.0014 560
61.0167 514
61.0321 518
61.0474 500
61.0627 537
61.0781 490
61.0934 501
61.1087 513
61.1241 529
61.1394 530
61.1548 576
61.1701 548
61.1854 553
61.2008 544
61.2161 517
61.2314 544
61.2468 549
61.2621 529
61.2774 571
61.2928 576
61.3081 531
61.3235 598
61.3388 569
61.3541 587
61.3695 619
61.3848 585
61.4001 575
61.4155 664
61.4308 690
61.4462 652
61.4615 706
61.4768 738
61.4922 718
61.5075 769
61.5228 783
61.5382 785
61.5535 832
61.5689 849
61.5842 861
61.5995 943
61.6149 970
61.6302 1028
61.6455 1094
61.6609 1252
61.6762 1358
61.6915 1456
61.7069 1654
61.7222 1834
61.7376 2141
61.7529 2477
61.7682 2989
61.7836 3627
61.7989 4140
61.8142 4936
61.8296 5192
61.8449 5068
61.8603 4296
61.8756 3749
61.8909 3020
61.9063 2829
61.9216 2744
61.9369 2847
61.9523 2917
61.9676 3150
61.983 2996
61.9983 2835
62.0136 2396
62.029 1918
62.0443 1485
62.0596 1293
62.075 1132
62.0903 1031
62.1056 981
62.121 876
62.1363 791
62.1517 770
62.167 694
62.1823 768
62.1977 743
62.213 675
62.2283 658
62.2437 697
62.259 662
62.2744 630
62.2897 612
62.305 613
62.3204 620
62.3357 615
62.351 591
62.3664 608
62.3817 609
62.397 577
62.4124 618
62.4277 604
62.4431 609
62.4584 592
62.4737 564
62.4891 567
62.5044 550
62.5197 576
62.5351 573
62.5504 597
62.5658 582
62.5811 593
62.5964 583
62.6118 612
62.6271 616
62.6424 580
62.6578 614
62.6731 554
62.6885 600
62.7038 556
62.7191 587
62.7345 585
62.7498 600
62.7651 608
62.7805 599
62.7958 622
62.8111 614
62.8265 598
62.8418 608
62.8572 583
62.8725 627
62.8878 641
62.9032 659
62.9185 596
62.9338 618
62.9492 628
62.9645 582
62.9799 605
62.9952 608
63.0105 623
63.0259 625
63.0412 617
63.0565 611
63.0719 629
63.0872 593
63.1025 637
63.1179 642
63.1332 604
63.1486 645
63.1639 662
63.1792 661
63.1946 653
63.2099 657
63.2252 693
63.2406 679
63.2559 727
63.2713 669
63.2866 719
63.3019 741
63.3173 796
63.3326 778
63.3479 864
63.3633 863
63.3786 836
63.394 964
63.4093 994
63.4246 1012
63.44 977
63.4553 984
63.4706 1057
63.486 1005
63.5013 1041
63.5166 1042
63.532 1072
63.5473 1052
63.5627 1006
63.578 1022
63.5933 1066
63.6087 1023
63.624 1002
63.6393 1025
63.6547 1027
63.67 1006
63.6854 937
63.7007 1035
63.716 1010
63.7314 1020
63.7467 1041
63.762 1118
63.7774 1071
63.7927 1121
63.808 1236
63.8234 1245
63.8387 1278
63.8541 1234
63.8694 1302
63.8847 1439
63.9001 1392
63.9154 1442
63.9307 1525
63.9461 1490
63.9614 1588
63.9768 1665
63.9921 1622
64.0074 1648
64.0228 1612
64.0381 1655
64.0534 1732
64.0688 1685
64.0841 1754
64.0995 1638
64.1148 1728
64.1301 1667
64.1455 1738
64.1608 1691
64.1761 1708
64.1915 1602
64.2068 1693
64.2221 1562
64.2375 1647
64.2528 1690
64.2682 1637
64.2835 1675
64.2988 1640
64.3142 1661
64.3295 1659
64.3448 1617
64.3602 1730
64.3755 1596
64.3909 1679
64.4062 1737
64.4215 1697
64.4369 1709
64.4522 1766
64.4675 1715
64.4829 1749
64.4982 1751
64.5135 1787
64.5289 1875
64.5442 1906
64.5596 1851
64.5749 1916
64.5902 1985
64.6056 2058
64.6209 2036
64.6362 2083
64.6516 2129
64.6669 2309
64.6823 2241
64.6976 2314
64.7129 2445
64.7283 2411
64.7436 2456
64.7589 2589
64.7743 2684
64.7896 2667
64.805 2731
64.8203 2792
64.8356 2712
64.851 2808
64.8663 2851
64.8816 2842
64.897 2908
64.9123 2932
64.9276 2917
64.943 2944
64.9583 2871
64.9737 2834
64.989 2875
65.0043 2855
65.0197 2820
65.035 2889
65.0503 2850
65.0657 2889
65.081 2801
65.0964 2831
65.1117 2712
65.127 2788
65.1424 2727
65.1577 2689
65.173 2791
65.1884 2528
65.2037 2606
65.219 2552
65.2344 2605
65.2497 2482
65.2651 2417
65.2804 2448
65.2957 2382
65.3111 2389
65.3264 2412
65.3417 2218
65.3571 2233
65.3724 2252
65.3878 2194
65.4031 2179
65.4184 2178
65.4338 2182
65.4491 2162
65.4644 2003
65.4798 1939
65.4951 1937
65.5105 2015
65.5258 2023
65.5411 1927
65.5565 1930
65.5718 1869
65.5871 1850
65.6025 1817
65.6178 1871
65.6331 1824
65.6485 1696
65.6638 1729
65.6792 1678
65.6945 1733
65.7098 1738
65.7252 1644
65.7405 1617
65.7558 1639
65.7712 1586
65.7865 1587
65.8019 1571
65.8172 1550
65.8325 1484
65.8479 1569
65.8632 1462
65.8785 1483
65.8939 1456
65.9092 1476
65.9245 1495
65.9399 1405
65.9552 1450
65.9706 1482
65.9859 1512
66.0012 1455
66.0166 1448
66.0319 1459
66.0472 1429
66.0626 1473
66.0779 1492
66.0933 1486
66.1086 1409
66.1239 1480
66.1393 1410
66.1546 1454
66.1699 1472
66.1853 1332
66.2006 1336
66.216 1448
66.2313 1464
66.2466 1333
66.262 1371
66.2773 1381
66.2926 1439
66.308 1367
66.3233 1427
66.3386 1407
66.354 1428
66.3693 1430
66.3847 1475
66.4 1446
66.4153 1448
66.4307 1493
66.446 1445
66.4613 1445
66.4767 1456
66.492 1454
66.5074 1485
66.5227 1427
66.538 1374
66.5534 1457
66.5687 1468
66.584 1507
66.5994 1481
66.6147 1499
66.63 1516
66.6454 1455
66.6607 1529
66.6761 1527
66.6914 1590
66.7067 1532
66.7221 1553
66.7374 1640
66.7527 1576
66.7681 1610
66.7834 1590
66.7988 1590
66.8141 1618
66.8294 1598
66.8448 1641
66.8601 1594
66.8754 1632
66.8908 1606
66.9061 1647
66.9215 1648
66.9368 1572
66.9521 1543
66.9675 1606
66.9828 1520
66.9981 1549
67.0135 1536
67.0288 1566
67.0441 1694
67.0595 1506
67.0748 1565
67.0902 1509
67.1055 1512
67.1208 1515
67.1362 1522
67.1515 1431
67.1668 1499
67.1822 1418
67.1975 1395
67.2129 1397
67.2282 1320
67.2435 1338
67.2589 1379
67.2742 1356
67.2895 1411
67.3049 1314
67.3202 1340
67.3355 1367
67.3509 1333
67.3662 1289
67.3816 1360
67.3969 1265
67.4122 1387
67.4276 1410
67.4429 1422
67.4582 1447
67.4736 1458
67.4889 1438
67.5043 1492
67.5196 1427
67.5349 1452
67.5503 1546
67.5656 1469
67.5809 1642
67.5963 1693
67.6116 1690
67.627 1762
67.6423 1929
67.6576 1988
67.673 2101
67.6883 2292
67.7036 2529
67.719 2835
67.7343 3009
67.7496 3499
67.765 4089
67.7803 4632
67.7957 5477
67.811 6415
67.8263 7661
67.8417 8951
67.857 10133
67.8723 10618
67.8877 10033
67.903 8533
67.9184 7059
67.9337 6068
67.949 5533
67.9644 5147
67.9797 5105
67.995 5419
68.0104 5917
68.0257 6157
68.041 5954
68.0564 5428
68.0717 4574
68.0871 3715
68.1024 3177
68.1177 2667
68.1331 2154
68.1484 1981
68.1637 1792
68.1791 1660
68.1944 1561
68.2098 1476
68.2251 1410
68.2404 1280
68.2558 1217
68.2711 1203
68.2864 1173
68.3018 1206
68.3171 1117
68.3325 1075
68.3478 1036
68.3631 1125
68.3785 1054
68.3938 1054
68.4091 1010
68.4245 1086
68.4398 1047
68.4551 1075
68.4705 1094
68.4858 1063
68.5012 1015
68.5165 1027
68.5318 1073
68.5472 1016
68.5625 1056
68.5778 1101
68.5932 1035
68.6085 1076
68.6239 1053
68.6392 1041
68.6545 1085
68.6699 1024
68.6852 1086
68.7005 1062
68.7159 1030
68.7312 1017
68.7465 1102
68.7619 1041
68.7772 1077
68.7926 1078
68.8079 1062
68.8232 1001
68.8386 962
68.8539 993
68.8692 1076
68.8846 1042
68.8999 1026
68.9153 1065
68.9306 998
68.9459 1022
68.9613 983
68.9766 933
68.9919 981
69.0073 991
69.0226 915
69.038 910
69.0533 935
69.0686 972
69.084 914
69.0993 957
69.1146 906
69.13 919
69.1453 886
69.1606 905
69.176 915
69.1913 856
69.2067 882
69.222 890
69.2373 890
69.2527 907
69.268 879
69.2833 841
69.2987 891
69.314 886
69.3294 873
69.3447 875
69.36 889
69.3754 839
69.3907 838
69.406 845
69.4214 878
69.4367 784
69.452 908
69.4674 830
69.4827 833
69.4981 818
69.5134 823
69.5287 824
69.5441 809
69.5594 862
69.5747 834
69.5901 847
69.6054 823
69.6208 877
69.6361 858
69.6514 807
69.6668 834
69.6821 826
69.6974 832
69.7128 890
69.7281 826
69.7435 838
69.7588 871
69.7741 884
69.7895 842
69.8048 851
69.8201 853
69.8355 813
69.8508 811
69.8661 844
69.8815 835
69.8968 877
69.9122 828
69.9275 843
69.9428 864
69.9582 776
69.9735 895
69.9888 849
70.0042 907
70.0195 861
70.0349 911
70.0502 859
70.0655 899
70.0809 876
70.0962 872
70.1115 869
70.1269 837
70.1422 912
70.1575 899
70.1729 912
70.1882 948
70.2036 926
70.2189 940
70.2342 953
70.2496 965
70.2649 926
70.2802 916
70.2956 937
70.3109 971
70.3263 974
70.3416 983
70.3569 975
70.3723 920
70.3876 1027
70.4029 1048
70.4183 1019
70.4336 973
70.449 1086
70.4643 1003
70.4796 1066
70.495 1093
70.5103 1094
70.5256 1140
70.541 1133
70.5563 1123
70.5716 1209
70.587 1324
70.6023 1363
70.6177 1372
70.633 1343
70.6483 1347
70.6637 1209
70.679 1269
70.6943 1217
70.7097 1298
70.725 1289
70.7404 1284
70.7557 1281
70.771 1281
70.7864 1364
70.8017 1324
70.817 1289
70.8324 1383
70.8477 1293
70.863 1234
70.8784 1254
70.8937 1308
70.9091 1202
70.9244 1212
70.9397 1212
70.9551 1195
70.9704 1141
70.9857 1178
71.0011 1135
71.0164 1229
71.0318 1165
71.0471 1190
71.0624 1118
71.0778 1095
71.0931 1108
71.1084 1087
71.1238 1113
71.1391 1129
71.1545 1129
71.1698 1014
71.1851 1061
71.2005 1050
71.2158 1023
71.2311 1070
71.2465 990
71.2618 1045
71.2771 1034
71.2925 984
71.3078 934
71.3232 973
71.3385 954
71.3538 925
71.3692 922
71.3845 928
71.3998 943
71.4152 923
71.4305 910
71.4459 909
71.4612 855
71.4765 876
71.4919 838
71.5072 870
71.5225 895
71.5379 833
71.5532 848
71.5685 806
71.5839 837
71.5992 820
71.6146 820
71.6299 821
71.6452 790
71.6606 812
71.6759 820
71.6912 817
71.7066 791
71.7219 817
71.7373 826
71.7526 813
71.7679 765
71.7833 790
71.7986 801
71.8139 764
71.8293 779
71.8446 797
71.86 774
71.8753 787
71.8906 763
71.906 778
71.9213 788
71.9366 760
71.952 756
71.9673 781
71.9826 756
71.998 763
72.0133 775
72.0287 813
72.044 778
72.0593 776
72.0747 853
72.09 752
72.1053 802
72.1207 781
72.136 803
72.1514 849
72.1667 787
72.182 810
72.1974 847
72.2127 831
72.228 910
72.2434 910
72.2587 857
72.2741 991
72.2894 1026
72.3047 1054
72.3201 1097
72.3354 1165
72.3507 1154
72.3661 1138
72.3814 1130
72.3967 1055
72.4121 1066
72.4274 1054
72.4428 1104
72.4581 1113
72.4734 1097
72.4888 1347
72.5041 1307
72.5194 1411
72.5348 1581
72.5501 1559
72.5655 1564
72.5808 1448
72.5961 1333
72.6115 1263
72.6268 1226
72.6421 1075
72.6575 1110
72.6728 1106
72.6881 1036
72.7035 1160
72.7188 1135
72.7342 1221
72.7495 1142
72.7648 1028
72.7802 1030
72.7955 973
72.8108 949
72.8262 869
72.8415 857
72.8569 816
72.8722 839
72.8875 838
72.9029 799
72.9182 847
72.9335 805
72.9489 790
72.9642 848
72.9796 828
72.9949 811
73.0102 854
73.0256 814
73.0409 814
73.0562 820
73.0716 863
73.0869 850
73.1022 863
73.1176 872
73.1329 886
73.1483 904
73.1636 945
73.1789 892
73.1943 898
73.2096 941
73.2249 999
73.2403 1003
73.2556 1044
73.271 1020
73.2863 1076
73.3016 1102
73.317 1110
73.3323 1250
73.3476 1205
73.363 1265
73.3783 1327
73.3936 1388
73.409 1337
73.4243 1478
73.4397 1618
73.455 1570
73.4703 1698
73.4857 1769
73.501 1922
73.5163 2107
73.5317 2120
73.547 2353
73.5624 2459
73.5777 2774
73.593 2880
73.6084 3165
73.6237 3317
73.639 3654
73.6544 3904
73.6697 4105
73.6851 4507
73.7004 4650
73.7157 4882
73.7311 5210
73.7464 5265
73.7617 5467
73.7771 5545
73.7924 5497
73.8077 5497
73.8231 5433
73.8384 5573
73.8538 5336
73.8691 5440
73.8844 5217
73.8998 5172
73.9151 4993
73.9304 4733
73.9458 4508
73.9611 4449
73.9765 4257
73.9918 4022
74.0071 3921
74.0225 3652
74.0378 3527
74.0531 3289
74.0685 3045
74.0838 2867
74.0991 2687
74.1145 2555
74.1298 2398
74.1452 2340
74.1605 2235
74.1758 2129
74.1912 2026
74.2065 1929
74.2218 1898
74.2372 1723
74.2525 1680
74.2679 1611
74.2832 1581
74.2985 1532
74.3139 1450
74.3292 1403
74.3445 1342
74.3599 1362
74.3752 1326
74.3906 1210
74.4059 1237
74.4212 1184
74.4366 1103
74.4519 1124
74.4672 1106
74.4826 1092
74.4979 1014
74.5132 1085
74.5286 1082
74.5439 969
74.5593 1042
74.5746 970
74.5899 980
74.6053 935
74.6206 1019
74.6359 999
74.6513 939
74.6666 915
74.682 961
74.6973 939
74.7126 952
74.728 934
74.7433 901
74.7586 891
74.774 973
74.7893 971
74.8046 950
74.82 920
74.8353 997
74.8507 918
74.866 1043
74.8813 1028
74.8967 987
74.912 995
74.9273 1018
74.9427 1041
74.958 979
74.9734 1078
74.9887 1026
75.004 1040
75.0194 1072
75.0347 1059
75.05 1083
75.0654 1092
75.0807 1073
75.0961 1113
75.1114 1110
75.1267 1122
75.1421 1139
75.1574 1107
75.1727 1095
75.1881 1101
75.2034 1078
75.2187 1124
75.2341 1073
75.2494 1006
75.2648 1109
75.2801 1044
75.2954 1094
75.3108 1104
75.3261 1085
75.3414 1124
75.3568 1115
75.3721 1049
75.3875 1113
75.4028 1127
75.4181 1120
75.4335 1151
75.4488 1119
75.4641 1152
75.4795 1140
75.4948 1211
75.5101 1149
75.5255 1177
75.5408 1191
75.5562 1243
75.5715 1200
75.5868 1172
75.6022 1273
75.6175 1265
75.6328 1232
75.6482 1306
75.6635 1321
75.6789 1319
75.6942 1317
75.7095 1303
75.7249 1336
75.7402 1331
75.7555 1365
75.7709 1331
75.7862 1296
75.8016 1313
75.8169 1313
75.8322 1257
75.8476 1395
75.8629 1345
75.8782 1359
75.8936 1318
75.9089 1221
75.9242 1358
75.9396 1267
75.9549 1288
75.9703 1295
75.9856 1313
76.0009 1216
76.0163 1266
76.0316 1243
76.0469 1265
76.0623 1215
76.0776 1216
76.093 1155
76.1083 1275
76.1236 1232
76.139 1197
76.1543 1133
76.1696 1145
76.185 1160
76.2003 1152
76.2156 1172
76.231 1119
76.2463 1143
76.2617 1054
76.277 1063
76.2923 1025
76.3077 1036
76.323 1060
76.3383 998
76.3537 1024
76.369 986
76.3844 981
76.3997 1008
76.415 936
76.4304 878
76.4457 911
76.461 946
76.4764 930
76.4917 921
76.5071 867
76.5224 910
76.5377 823
76.5531 846
76.5684 854
76.5837 754
76.5991 834
76.6144 777
76.6297 811
76.6451 766
76.6604 809
76.6758 753
76.6911 792
76.7064 774
76.7218 809
76.7371 832
76.7524 764
76.7678 817
76.7831 736
76.7985 812
76.8138 763
76.8291 745
76.8445 747
76.8598 746
76.8751 750
76.8905 795
76.9058 794
76.9211 740
76.9365 786
76.9518 820
76.9672 803
76.9825 769
76.9978 767
77.0132 864
77.0285 784
77.0438 834
77.0592 815
77.0745 830
77.0899 882
77.1052 832
77.1205 867
77.1359 862
77.1512 927
77.1665 874
77.1819 911
77.1972 997
77.2126 903
77.2279 963
77.2432 971
77.2586 1000
77.2739 1031
77.2892 1022
77.3046 1021
77.3199 1000
77.3352 1026
77.3506 1046
77.3659 1064
77.3813 995
77.3966 943
77.4119 1031
77.4273 1013
77.4426 992
77.4579 929
77.4733 966
77.4886 969
77.504 1000
77.5193 951
77.5346 917
77.55 975
77.5653 927
77.5806 897
77.596 908
77.6113 844
77.6266 822
77.642 865
77.6573 819
77.6727 878
77.688 782
77.7033 834
77.7187 824
77.734 858
77.7493 815
77.7647 829
77.78 863
77.7954 824
77.8107 783
77.826 736
77.8414 765
77.8567 834
77.872 791
77.8874 735
77.9027 767
77.9181 813
77.9334 772
77.9487 829
77.9641 754
77.9794 750
77.9947 814
78.0101 800
78.0254 767
78.0407 820
78.0561 827
78.0714 861
78.0868 776
78.1021 804
78.1174 793
78.1328 798
78.1481 834
78.1634 816
78.1788 793
78.1941 840
78.2095 818
78.2248 806
78.2401 796
78.2555 820
78.2708 843
78.2861 780
78.3015 800
78.3168 779
78.3321 807
78.3475 814
78.3628 891
78.3782 778
78.3935 809
78.4088 815
78.4242 833
78.4395 857
78.4548 815
78.4702 903
78.4855 863
78.5009 902
78.5162 879
78.5315 901
78.5469 935
78.5622 882
78.5775 872
78.5929 945
78.6082 966
78.6236 909
78.6389 1001
78.6542 972
78.6696 993
78.6849 1029
78.7002 983
78.7156 1033
78.7309 1080
78.7462 1100
78.7616 1113
78.7769 1150
78.7923 1120
78.8076 1190
78.8229 1265
78.8383 1338
78.8536 1357
78.8689 1353
78.8843 1377
78.8996 1563
78.915 1725
78.9303 1832
78.9456 1941
78.961 2151
78.9763 2475
78.9916 2800
79.007 3207
79.0223 3415
79.0376 4197
79.053 4613
79.0683 5117
79.0837 4807
79.099 4403
79.1143 3692
79.1297 3238
79.145 2858
79.1603 2734
79.1757 2628
79.191 2545
79.2064 2516
79.2217 2666
79.237 2768
79.2524 3070
79.2677 3015
79.283 3068
79.2984 2787
79.3137 2490
79.3291 2205
79.3444 1879
79.3597 1634
79.3751 1491
79.3904 1429
79.4057 1334
79.4211 1244
79.4364 1240
79.4517 1246
79.4671 1167
79.4824 1120
79.4978 1116
79.5131 1077
79.5284 1114
79.5438 1138
79.5591 1090
79.5744 1057
79.5898 1024
79.6051 1060
79.6205 1031
79.6358 987
79.6511 1129
79.6665 1021
79.6818 1060
79.6971 1026
79.7125 993
79.7278 1107
79.7431 1041
79.7585 1093
79.7738 1065
79.7892 1090
79.8045 1011
79.8198 1075
79.8352 1054
79.8505 1039
79.8658 1075
79.8812 1096
79.8965 1073
79.9119 1008
79.9272 1064
79.9425 1079
79.9579 1104
79.9732 1072
79.9885 1174
80.0039 1028
80.0192 1130
80.0346 1138
80.0499 1099
80.0652 1120
80.0806 1081
80.0959 1086
80.1112 1045
80.1266 1067
80.1419 1078
80.1572 1013
80.1726 1006
80.1879 1032
80.2033 1045
80.2186 1044
80.2339 1062
80.2493 1057
80.2646 1016
80.2799 1009
80.2953 994
80.3106 997
80.326 1030
80.3413 969
80.3566 1031
80.372 975
80.3873 1022
80.4026 989
80.418 976
80.4333 972
80.4486 989
80.464 1012
80.4793 992
80.4947 959
80.51 963
80.5253 963
80.5407 1000
80.556 1010
80.5713 1042
80.5867 1055
80.602 1047
80.6174 1019
80.6327 1069
80.648 1071
80.6634 1030
80.6787 1022
80.694 1077
80.7094 1130
80.7247 1134
80.7401 1141
80.7554 1130
80.7707 1142
80.7861 1190
80.8014 1197
80.8167 1239
80.8321 1282
80.8474 1226
80.8627 1289
80.8781 1330
80.8934 1304
80.9088 1397
80.9241 1453
80.9394 1489
80.9548 1524
80.9701 1630
80.9854 1720
81.0008 1758
81.0161 1964
81.0315 2100
81.0468 2250
81.0621 2529
81.0775 2723
81.0928 3067
81.1081 3418
81.1235 3912
81.1388 4592
81.1541 5324
81.1695 6053
81.1848 6844
81.2002 7151
81.2155 7281
81.2308 6592
81.2462 5689
81.2615 4775
81.2768 4208
81.2922 3911
81.3075 3582
81.3229 3452
81.3382 3521
81.3535 3657
81.3689 3837
81.3842 4068
81.3995 4388
81.4149 4430
81.4302 4192
81.4456 3752
81.4609 3290
81.4762 2702
81.4916 2373
81.5069 2029
81.5222 1925
81.5376 1701
81.5529 1659
81.5682 1533
81.5836 1547
81.5989 1390
81.6143 1342
81.6296 1268
81.6449 1291
81.6603 1218
81.6756 1219
81.6909 1206
81.7063 1157
81.7216 1153
81.737 1160
81.7523 1171
81.7676 1072
81.783 1056
81.7983 1107
81.8136 1062
81.829 1096
81.8443 1123
81.8597 1062
81.875 1102
81.8903 1106
81.9057 1092
81.921 1149
81.9363 1093
81.9517 1135
81.967 1053
81.9823 1044
81.9977 1029
82.013 1028
82.0284 964
82.0437 1031
82.059 1018
82.0744 1019
82.0897 1052
82.105 1054
82.1204 1031
82.1357 1015
82.1511 1005
82.1664 977
82.1817 1008
82.1971 1004
82.2124 923
82.2277 961
82.2431 935
82.2584 952
82.2737 924
82.2891 905
82.3044 910
82.3198 921
82.3351 932
82.3504 893
82.3658 839
82.3811 919
82.3964 876
82.4118 920
82.4271 896
82.4425 878
82.4578 865
82.4731 829
82.4885 844
82.5038 860
82.5191 846
82.5345 870
82.5498 835
82.5652 854
82.5805 815
82.5958 878
82.6112 806
82.6265 806
82.6418 837
82.6572 863
82.6725 788
82.6878 798
82.7032 792
82.7185 790
82.7339 779
82.7492 786
82.7645 829
82.7799 768
82.7952 804
82.8105 847
82.8259 789
82.8412 772
82.8566 807
82.8719 820
82.8872 830
82.9026 847
82.9179 802
82.9332 800
82.9486 796
82.9639 780
82.9792 860
82.9946 794
83.0099 833
83.0253 815
83.0406 837
83.0559 796
83.0713 830
83.0866 885
83.1019 838
83.1173 829
83.1326 832
83.148 861
83.1633 904
83.1786 854
83.194 862
83.2093 899
83.2246 950
83.24 880
83.2553 964
83.2707 896
83.286 921
83.3013 937
83.3167 917
83.332 946
83.3473 1011
83.3627 937
83.378 998
83.3933 1006
83.4087 999
83.424 1086
83.4394 1014
83.4547 1017
83.47 1028
83.4854 1145
83.5007 1099
83.516 1133
83.5314 1145
83.5467 1171
83.5621 1116
83.5774 1232
83.5927 1154
83.6081 1174
83.6234 1215
83.6387 1273
83.6541 1290
83.6694 1325
83.6847 1273
83.7001 1292
83.7154 1256
83.7308 1321
83.7461 1309
83.7614 1324
83.7768 1299
83.7921 1294
83.8074 1306
83.8228 1313
83.8381 1290
83.8535 1285
83.8688 1259
83.8841 1296
83.8995 1305
83.9148 1280
83.9301 1340
83.9455 1251
83.9608 1337
83.9762 1266
83.9915 1313
84.0068 1286
84.0222 1208
84.0375 1254
84.0528 1250
84.0682 1158
84.0835 1200
84.0988 1182
84.1142 1128
84.1295 1064
84.1449 1170
84.1602 1103
84.1755 1205
84.1909 1117
84.2062 1096
84.2215 1075
84.2369 1098
84.2522 1168
84.2676 1047
84.2829 1014
84.2982 999
84.3136 972
84.3289 980
84.3442 993
84.3596 998
84.3749 1054
84.3902 964
84.4056 916
84.4209 1018
84.4363 935
84.4516 943
84.4669 904
84.4823 965
84.4976 937
84.5129 926
84.5283 936
84.5436 927
84.559 865
84.5743 874
84.5896 891
84.605 875
84.6203 861
84.6356 881
84.651 890
84.6663 874
84.6817 805
84.697 819
84.7123 880
84.7277 907
84.743 872
84.7583 934
84.7737 832
84.789 926
84.8043 843
84.8197 897
84.835 895
84.8504 840
84.8657 850
84.881 909
84.8964 849
84.9117 841
84.927 835
84.9424 869
84.9577 853
84.9731 839
84.9884 800
85.0037 860
85.0191 865
85.0344 866
85.0497 903
85.0651 896
85.0804 848
85.0957 832
85.1111 918
85.1264 925
85.1418 884
85.1571 912
85.1724 899
85.1878 947
85.2031 857
85.2184 952
85.2338 906
85.2491 985
85.2645 947
85.2798 915
85.2951 925
85.3105 949
85.3258 969
85.3411 915
85.3565 950
85.3718 957
85.3872 939
85.4025 1000
85.4178 893
85.4332 939
85.4485 1023
85.4638 969
85.4792 986
85.4945 963
85.5098 951
85.5252 1008
85.5405 980
85.5559 1005
85.5712 1024
85.5865 1021
85.6019 1066
85.6172 1017
85.6325 1098
85.6479 1042
85.6632 1130
85.6786 1160
85.6939 1135
85.7092 1117
85.7246 1099
85.7399 1115
85.7552 1152
85.7706 1166
85.7859 1137
85.8012 1126
85.8166 1234
85.8319 1210
85.8473 1232
85.8626 1203
85.8779 1200
85.8933 1228
85.9086 1271
85.9239 1271
85.9393 1299
85.9546 1305
85.97 1329
85.9853 1366
86.0006 1362
86.016 1373
86.0313 1383
86.0466 1369
86.062 1489
86.0773 1423
86.0927 1429
86.108 1380
86.1233 1475
86.1387 1447
86.154 1516
86.1693 1523
86.1847 1613
86.2 1416
86.2153 1481
86.2307 1519
86.246 1490
86.2614 1538
86.2767 1599
86.292 1539
86.3074 1476
86.3227 1652
86.338 1620
86.3534 1590
86.3687 1616
86.3841 1511
86.3994 1532
86.4147 1572
86.4301 1482
86.4454 1563
86.4607 1519
86.4761 1546
86.4914 1530
86.5067 1483
86.5221 1486
86.5374 1403
86.5528 1537
86.5681 1432
86.5834 1428
86.5988 1408
86.6141 1442
86.6294 1348
86.6448 1399
86.6601 1343
86.6755 1325
86.6908 1266
86.7061 1277
86.7215 1223
86.7368 1309
86.7521 1275
86.7675 1219
86.7828 1198
86.7982 1246
86.8135 1197
86.8288 1206
86.8442 1105
86.8595 1156
86.8748 1105
86.8902 1111
86.9055 1072
86.9208 1068
86.9362 1108
86.9515 1035
86.9669 1102
86.9822 1021
86.9975 975
87.0129 973
87.0282 1067
87.0435 994
87.0589 1012
87.0742 972
87.0896 1001
87.1049 919
87.1202 937
87.1356 933
87.1509 903
87.1662 960
87.1816 944
87.1969 989
87.2122 950
87.2276 916
87.2429 954
87.2583 925
87.2736 940
87.2889 894
87.3043 925
87.3196 994
87.3349 971
87.3503 897
87.3656 963
87.381 986
87.3963 975
87.4116 947
87.427 1018
87.4423 1009
87.4576 1023
87.473 1025
87.4883 1066
87.5037 1119
87.519 1169
87.5343 1115
87.5497 1202
87.565 1191
87.5803 1222
87.5957 1275
87.611 1278
87.6263 1302
87.6417 1340
87.657 1321
87.6724 1351
87.6877 1323
87.703 1295
87.7184 1343
87.7337 1343
87.749 1384
87.7644 1407
87.7797 1500
87.7951 1460
87.8104 1394
87.8257 1395
87.8411 1439
87.8564 1512
87.8717 1501
87.8871 1438
87.9024 1501
87.9177 1508
87.9331 1586
87.9484 1666
87.9638 1670
87.9791 1591
87.9944 1623
88.0098 1716
88.0251 1677
88.0404 1723
88.0558 1740
88.0711 1755
88.0865 1842
88.1018 1772
88.1171 1871
88.1325 1856
88.1478 1894
88.1631 1957
88.1785 1934
88.1938 1916
88.2092 1939
88.2245 1876
88.2398 1756
88.2552 1831
88.2705 1794
88.2858 1853
88.3012 1833
88.3165 1774
88.3318 1836
88.3472 1823
88.3625 1740
88.3779 1709
88.3932 1684
88.4085 1655
88.4239 1636
88.4392 1709
88.4545 1614
88.4699 1697
88.4852 1633
88.5006 1554
88.5159 1496
88.5312 1568
88.5466 1475
88.5619 1453
88.5772 1404
88.5926 1421
88.6079 1351
88.6232 1319
88.6386 1350
88.6539 1303
88.6693 1256
88.6846 1237
88.6999 1193
88.7153 1263
88.7306 1296
88.7459 1219
88.7613 1262
88.7766 1224
88.792 1110
88.8073 1230
88.8226 1204
88.838 1225
88.8533 1141
88.8686 1142
88.884 1141
88.8993 1133
88.9147 1185
88.93 1179
88.9453 1244
88.9607 1259
88.976 1264
88.9913 1236
89.0067 1276
89.022 1228
89.0373 1232
89.0527 1158
89.068 1171
89.0834 1112
89.0987 1100
89.114 1146
89.1294 1083
89.1447 1088
89.16 1058
89.1754 1043
89.1907 1103
89.2061 1043
89.2214 1081
89.2367 1100
89.2521 1078
89.2674 1021
89.2827 1078
89.2981 1013
89.3134 1054
89.3287 1005
89.3441 1054
89.3594 983
89.3748 998
89.3901 984
89.4054 1011
89.4208 1039
89.4361 1040
89.4514 1023
89.4668 1043
89.4821 1064
89.4975 1103
89.5128 1044
89.5281 1034
89.5435 991
89.5588 1078
89.5741 1064
89.5895 1066
89.6048 1099
89.6202 1135
89.6355 1091
89.6508 1169
89.6662 1145
89.6815 1158
89.6968 1186
89.7122 1208
89.7275 1178
89.7428 1181
89.7582 1294
89.7735 1237
89.7889 1312
89.8042 1299
89.8195 1395
89.8349 1352
89.8502 1386
89.8655 1379
89.8809 1410
89.8962 1366
89.9116 1480
89.9269 1443
89.9422 1349
89.9576 1438
89.9729 1438
89.9882 1445
}
	r_exp 2.980083438 r_exp_dash 3.398143593 r_wp 6.644329711 r_wp_dash 7.576427609 r_p 4.968223374 r_p_dash 5.699744532 weighted_Durbin_Watson 0.468110244 gof 2.229578416
	x_calculation_step 0.02
	weight_percent_amorphous ~ 0
	original_weight_percent_amorphous ~ 0
	bkg @ 139.4044858 111.1076105
	start_X  5
	LP_Factor( 0)
	One_on_X(@, 645.1844731)
	Specimen_Displacement(@, 0.03797061451)
	Mixture_LAC_1_on_cm( 26.68889762)
	mixture_MAC 51.25323528
	mixture_density_g_on_cm3 0.5207261058
	Rp 280
	Rs 280
	_point_detector 0
	lpsd_th2_angular_range_degrees  2.945
		lpsd_equitorial_divergence_degrees  10
		lpsd_equitorial_sample_length_mm  10
			lpsd_beam_spill_correct_intensity 1
	Simple_Axial_Model(@, 12.79813524)
	lam
		ymin_on_ymax  0.0001
		la  0.378 lo  1.7889847 lh  0.4633522
		la  0.144 lo  1.7892524 lh  0.6958819
		la  0.127 lo  1.7896946 lh  1.176738
		la  0.088 lo  1.7888515 lh  0.208542
		la  0.197 lo  1.7927905 lh  0.6237179
		la  0.095 lo  1.7930637 lh  0.7190761
		la  0.05 lo  1.7934738 lh  1.1578452
		Lam ~ 0
	xy_yobs
		xy_color 32768
		line_width 1
		pt_size 0
	xy_ydiff
		xy_color 8421504
		line_width 1
		pt_size 0
	xy_ycalc
		xy_color 255
		line_width 1
		pt_size 0
	str ~
gui_text "� Enter INP text 
"
		_lvol  25.17418232
		_lvolf ~ 39.54351312
		CS_L(@, 44.43091362 min =5; max =2000;)
		_e0  0.0008632715688
		Strain_G(@, 0.3956945397)
		Stephens_triclinic(@, 6.108941862e-16,@, -12448961.03,@, 164105.3012,@, -7108982.177,@, -40335113.41,@, 4616469.667,@, 2921156.738,@, -31733332.76,@, 4401759.329,@, -1854066.518,@, -1971297.008,@, 8647776.263,@, 5872686.597,@, 3477623.56,@, 6625254.278,@, -32218537.42)
		xy_pks
		xy_color 16711680
		line_width 1
		pt_size 0
		r_bragg  3.29561801
		phase_MAC 48.91266853
		phase_name "Kaolinite_"
		MVW( 510.2151274, 330.1481729, 0)
		space_group C1
		scale @ 0.130351795
		Phase_LAC_1_on_cm( 125.5206513)
		Phase_Density_g_on_cm3( 2.566219653)
		a a_COD_9017766_ 5.160367564 min =5.12882714271545; max =5.18037314414978;
		b b_COD_9017766_ 8.937368442 min =8.89778761386871; max =8.98721261501312;
		c c_COD_9017766_ 7.400565371 min =7.36628330945969; max =7.44031630754471;
		al al_COD_9017766_ 91.57640516 min =91.2454823684692; max =92.1625223922729;
		be be_COD_9017766_ 104.6119668 min =104.2113256073; max =105.258675613403;
		ga ga_COD_9017766_ 89.81243925 min =89.4027373886108; max =90.3012573623657;
		site Al num_posns 2 x  0.2984 y  0.4955 z  0.4753 occ Al  0.996 beq  1.234884903
		site Fe num_posns 2 x  0.2984 y  0.4955 z  0.4753 occ Fe  0.008 beq  1.234884903
		site Mg num_posns 2 x  0.2984 y  0.4955 z  0.4753 occ Mg  0.004 beq  1.234884903
		site Ca num_posns 2 x  0.2984 y  0.4955 z  0.4753 occ Ca  0.006 beq  1.234884903
		site Al num_posns 2 x  0.7931 y  0.3309 z  0.4735 occ Al  0.996 beq  1.405431667
		site Fe num_posns 2 x  0.7931 y  0.3309 z  0.4735 occ Fe  0.008 beq  1.405431667
		site Mg num_posns 2 x  0.7931 y  0.3309 z  0.4735 occ Mg  0.004 beq  1.405431667
		site Ca num_posns 2 x  0.7931 y  0.3309 z  0.4735 occ Ca  0.006 beq  1.405431667
		site Si num_posns 2 x  0.9951 y  0.3381 z  0.0924 occ Si  0.978 beq  1.084866916
		site Ti num_posns 2 x  0.9951 y  0.3381 z  0.0924 occ Ti  0.009 beq  1.084866916
		site Si num_posns 2 x  0.5106 y  0.1672 z  0.0944 occ Si  0.978 beq  1.221462241
		site Ti num_posns 2 x  0.5106 y  0.1672 z  0.0944 occ Ti  0.009 beq  1.221462241
		site O num_posns 2 x  0.0499 y  0.3531 z  0.3172 occ O  1 beq  1.162244614
		site O num_posns 2 x  0.1211 y  0.6616 z  0.3183 occ O  1 beq  1.215935262
		site O num_posns 2 x  0 y  0.5 z  0 occ O  1 beq  1.584663683
		site O num_posns 2 x  0.2091 y  0.2311 z  0.0254 occ O  1 beq  1.654145698
		site O num_posns 2 x  0.2041 y  0.7639 z  0.0012 occ O  1 beq  1.329633105
		site O num_posns 2 x  0.0497 y  0.9689 z  0.3249 occ O  1 beq  1.979447859
		site O num_posns 2 x  0.9598 y  0.1649 z  0.6061 occ O  1 beq  1.851537786
		site O num_posns 2 x  0.0375 y  0.4741 z  0.6052 occ O  1 beq  2.60162772
		site O num_posns 2 x  0.0366 y  0.8569 z  0.6077 occ O  1 beq  1.732312964
		PO_Spherical_Harmonics(sh_674b2e30_18, 6 load sh_Cij_prm { y00 !sh_674b2e30_18_c00 1 y20 sh_674b2e30_18_c20 -0.1596254177 y21m sh_674b2e30_18_c21p 0.2670211796 y21p sh_674b2e30_18_c21m -0.06729631214 y22m sh_674b2e30_18_c22p 0.3398836382 y22p sh_674b2e30_18_c22m -0.09793233772 y40 sh_674b2e30_18_c40 0.1606642052 y41m sh_674b2e30_18_c41p 0.03274337211 y41p sh_674b2e30_18_c41m 0.2799647557 y42m sh_674b2e30_18_c42p -0.3451588967 y42p sh_674b2e30_18_c42m -0.9556748372 y43m sh_674b2e30_18_c43p 0.07811104328 y43p sh_674b2e30_18_c43m -0.1029199837 y44m sh_674b2e30_18_c44p 0.043901277 y44p sh_674b2e30_18_c44m 0.464856256 y60 sh_674b2e30_18_c60 0.1377388009 y61m sh_674b2e30_18_c61p -0.2716508242 y61p sh_674b2e30_18_c61m -0.6560775951 y62m sh_674b2e30_18_c62p 0.5011137295 y62p sh_674b2e30_18_c62m 0.3778102428 y63m sh_674b2e30_18_c63p 0.06590892838 y63p sh_674b2e30_18_c63m 0.1645300352 y64m sh_674b2e30_18_c64p 0.261693393 y64p sh_674b2e30_18_c64m -0.05597010398 y65m sh_674b2e30_18_c65p -0.143362289 y65p sh_674b2e30_18_c65m -0.2821529727 y66m sh_674b2e30_18_c66p 0.9476610581 y66p sh_674b2e30_18_c66m -0.03450246845 } )
	str 
		_lvol  31.04403844
		_lvolf ~ 43.39983678
		CS_L( 48.76386155 min =30; max =2000;)
		xy_pks
		xy_color 32768
		line_width 1
		pt_size 0
		r_bragg  2.636305863
		phase_MAC 222.1851745
		phase_name "Anatase"
		MVW( 255.4656, 136.846078, 1.364721042)
		space_group I41
		scale  0.01363633979
		Phase_LAC_1_on_cm( 688.7546498)
		Phase_Density_g_on_cm3( 3.099912725)
		Tetragonal(!a_COD_9009086_ 3.791357366 min =3.76607508540154; max =3.80392508625984;,!c_COD_9009086_ 9.5201307 min =9.46642993927002; max =9.56156993865967;)
		site Ti num_posns 4 x  0 y  0 z  0 occ Ti  1 beq  0.5
		site O num_posns 4 x  0 y  0 z  0.2066 occ O  1 beq  0.5
	str 
		_lvol ~ 91.10857191
		_lvolf ~ 127.370579
		CS_L(!cs_9009783, 143.1130101 min =30;)
		CS_G(~@, 9999.999779)
		_e0  2.180485784e-07
		Strain_L( 0.0001)
		Strain_G(~@, 0.0001000000137)
		xy_pks
		xy_color 8388736
		line_width 1
		pt_size 0
		r_bragg  1.655993054
		phase_MAC 48.79227523
		phase_name "Corundum"
		MVW( 203.922552,~ 85.03786407, 20.03400739)
		space_group R_-3_cr
		scale !sc_9009783 0.4035607666
		Phase_LAC_1_on_cm( 194.2913108)
		Phase_Density_g_on_cm3( 3.982009649)
		Rhombohedral(!a_9009783 5.130781075,!al_9009783 55.28319251)
		site al_1 num_posns 4 x !x_al_1_9009783 0.355 y =!x_al_1_9009783; :  0.355 z =!x_al_1_9009783; :  0.355 occ al !occ_al_1_9009783 1 beq @ 2.285131215
		site o_1 num_posns 6 x !x_o_1_9009783 0.553 y =-!x_o_1_9009783+1/2; :  -0.053 z =1/4; :  0.25 occ o !occ_o_1_9009783 1 beq !beq_o_1_9009783 1
		ble 0
			clp 0
		cif_str 0
		fcf 0
	hkl_Is 
gui_text "� Enter INP text          
          
prm S_Kao  86707.3444` �Sum of all �I� values       
prm mol_f2_Kao  818.35` �Pre-calculated    
       
prm M_Kao =        
4*AW(�H�)+1.992*AW(�Al�)+1.956*AW(�Si�)+9*AW(�O�)+       
0.012*AW(�Ca�)+0.016*AW(�Fe�)+0.008*AW(�Mg�)+0.018*AW(�Ti�);:259.139324`       
         
prm = M_Kao S_Kao � mol_f2_Kao � Get(cell_volume);:83.4636362`_0.0140767791
           
"
		del_hklsonass 0
		hkl_m_d_th2 0 0 1 2 7.1565299 14.3603191 I @ 902.4867499
		hkl_m_d_th2 0 2 0 2 4.45177937 23.1826 I @ 494.3046377
		hkl_m_d_th2 1 -1 0 2 4.37976742 23.5691891 I @ 73.24450162
		hkl_m_d_th2 1 1 0 2 4.33765459 23.8013439 I @ 797.886831
		hkl_m_d_th2 1 1 -1 2 4.16285229 24.8163719 I @ 1605.590745
		hkl_m_d_th2 1 -1 -1 2 4.12069941 25.0743427 I @ 1e-15
		hkl_m_d_th2 0 2 -1 2 3.84105206 26.9330139 I @ 1508.680438
		hkl_m_d_th2 0 2 1 2 3.72194195 27.8119736 I @ 1.784886494e-10
		hkl_m_d_th2 0 0 2 2 3.57826495 28.9525814 I @ 2466.689048
		hkl_m_d_th2 1 -1 1 2 3.44172287 30.1278648 I @ 17.21635361
		hkl_m_d_th2 1 1 1 2 3.37788653 30.7111244 I @ 771.3392786
		hkl_m_d_th2 1 1 -2 2 3.14171672 33.0835686 I @ 542.8683817
		hkl_m_d_th2 1 -1 -2 2 3.09043169 33.6487808 I @ 1.486919045e-10
		hkl_m_d_th2 0 2 -2 2 2.83807683 36.7428207 I @ 919.7642104
		hkl_m_d_th2 0 2 2 2 2.74238634 38.0733109 I @ 11.22953278
		hkl_m_d_th2 2 0 -1 2 2.56584096 40.8053322 I @ 716.6638758
		hkl_m_d_th2 1 -3 0 2 2.56468678 40.8245125 I @ 398.6023485
		hkl_m_d_th2 1 3 0 2 2.53932953 41.2506485 I @ 1e-15
		hkl_m_d_th2 1 -1 2 2 2.53379631 41.3448486 I @ 507.4616617
		hkl_m_d_th2 1 3 -1 2 2.52027845 41.5768433 I @ 591.6084607
		hkl_m_d_th2 2 0 0 2 2.49921203 41.9437637 I @ 1429.351621
		hkl_m_d_th2 1 -3 -1 2 2.49225855 42.0663376 I @ 3.043157078e-08
		hkl_m_d_th2 1 1 2 2 2.49079323 42.0922623 I @ 526.0108279
		hkl_m_d_th2 0 0 3 2 2.38550997 44.044796 I @ 575.5918486
		hkl_m_d_th2 1 -3 1 2 2.34328794 44.8811874 I @ 1077.527825
		hkl_m_d_th2 2 0 -2 2 2.33930206 44.9618378 I @ 539.1592137
		hkl_m_d_th2 1 1 -3 2 2.33144498 45.1216927 I @ 2637.461411
		hkl_m_d_th2 1 -1 -3 2 2.29678583 45.8410568 I @ 844.4485014
		hkl_m_d_th2 1 3 1 2 2.28349113 46.1233063 I @ 81.78554341
		hkl_m_d_th2 1 3 -2 2 2.24258447 47.0147057 I @ 3512.029476
		hkl_m_d_th2 0 4 0 2 2.22588968 47.3888092 I @ 1e-15
		hkl_m_d_th2 2 2 -1 2 2.22396469 47.4323387 I @ 165.0330421
		hkl_m_d_th2 2 -2 -1 2 2.22210288 47.4745255 I @ 4.722295836e-10
		hkl_m_d_th2 2 0 1 2 2.19603562 48.0733604 I @ 199.3340842
		hkl_m_d_th2 2 -2 0 2 2.18988371 48.2169762 I @ 0.0002694999491
		hkl_m_d_th2 1 -3 -2 2 2.18733716 48.2766838 I @ 96.51925609
		hkl_m_d_th2 2 2 0 2 2.1688273 48.7153206 I @ 0.3271476521
		hkl_m_d_th2 0 4 -1 2 2.14693713 49.2448311 I @ 6.99901082e-10
		hkl_m_d_th2 0 2 -3 2 2.1340766 49.5615196 I @ 1e-15
		hkl_m_d_th2 0 4 1 2 2.10460544 50.3034363 I @ 19.93283704
		hkl_m_d_th2 2 2 -2 2 2.08142614 50.9033585 I @ 1e-15
		hkl_m_d_th2 0 2 3 2 2.07258296 51.1361732 I @ 4.085054144e-10
		hkl_m_d_th2 2 -2 -2 2 2.0603497 51.4619179 I @ 1e-15
		hkl_m_d_th2 1 -3 2 2 1.99501026 53.2776375 I @ 611.1376052
		hkl_m_d_th2 2 0 -3 2 1.98955774 53.4352226 I @ 2.5927217e-09
		hkl_m_d_th2 2 -2 1 2 1.98583829 53.5432777 I @ 423.2723735
		hkl_m_d_th2 2 2 1 2 1.95345795 54.503624 I @ 3114.848274
		hkl_m_d_th2 1 -1 3 2 1.93836927 54.9635506 I @ 55.33644654
		hkl_m_d_th2 1 3 2 2 1.9333775 55.1175003 I @ 989.1576894
		hkl_m_d_th2 0 4 -2 2 1.92052603 55.5180397 I @ 1e-15
		hkl_m_d_th2 1 1 3 2 1.91117311 55.8133965 I @ 1e-15
		hkl_m_d_th2 1 3 -3 2 1.89221108 56.4224396 I @ 8.60254055e-09
		hkl_m_d_th2 0 4 2 2 1.86097097 57.4568977 I @ 664.7100136
		hkl_m_d_th2 2 0 2 2 1.84532678 57.9900742 I @ 146.5383504
		hkl_m_d_th2 1 -3 -3 2 1.83779979 58.2503357 I @ 71.24789529
		hkl_m_d_th2 2 2 -3 2 1.83028543 58.5126305 I @ 1479.324603
		hkl_m_d_th2 1 1 -4 2 1.80870152 59.2800903 I @ 2.664007962e-10
		hkl_m_d_th2 2 -2 -3 2 1.80285108 59.4917946 I @ 51.21084217
		hkl_m_d_th2 0 0 4 2 1.78913248 59.9945374 I @ 636.695777
		hkl_m_d_th2 1 -1 -4 2 1.78606331 60.1082458 I @ 1e-15
		hkl_m_d_th2 2 -2 2 2 1.72086143 62.6367874 I @ 2.717584326e-10
		hkl_m_d_th2 3 -1 -1 2 1.68947661 63.9365196 I @ 339.5985945
		hkl_m_d_th2 2 2 2 2 1.68894327 63.9591064 I @ 1e-15
		hkl_m_d_th2 3 1 -1 2 1.68743646 64.0230103 I @ 417.974717
		hkl_m_d_th2 1 -5 0 2 1.68347585 64.1916199 I @ 1e-15
		hkl_m_d_th2 2 4 -1 2 1.68218577 64.2467499 I @ 0.0005718045663
		hkl_m_d_th2 0 2 -4 2 1.68062258 64.3136826 I @ 1.213258119e-09
		hkl_m_d_th2 2 -4 -1 2 1.68057442 64.3157425 I @ 499.4626048
		hkl_m_d_th2 2 -4 0 2 1.67162967 64.7016602 I @ 605.285005
		hkl_m_d_th2 1 5 0 2 1.67147303 64.7084579 I @ 1e-15
		hkl_m_d_th2 1 5 -1 2 1.67112374 64.7236328 I @ 2357.926121
		hkl_m_d_th2 1 -3 3 2 1.66796827 64.8610535 I @ 567.4583479
		hkl_m_d_th2 2 0 -4 2 1.66303205 65.0772934 I @ 983.6476595
		hkl_m_d_th2 1 -5 -1 2 1.65744865 65.3237534 I @ 578.2657784
		hkl_m_d_th2 0 4 -3 2 1.65671706 65.3562012 I @ 2625.090934
		hkl_m_d_th2 2 4 0 2 1.65294266 65.5241165 I @ 1e-15
		hkl_m_d_th2 3 1 -2 2 1.65054286 65.6313705 I @ 213.8786434
		hkl_m_d_th2 3 -1 -2 2 1.6475023 65.7677917 I @ 8.433159308e-10
		hkl_m_d_th2 3 -1 0 2 1.6410743 66.0582275 I @ 1e-15
		hkl_m_d_th2 0 2 4 2 1.64027822 66.0943909 I @ 4.526964292e-10
		hkl_m_d_th2 3 1 0 2 1.63437247 66.3639832 I @ 4622.702938
		hkl_m_d_th2 2 4 -2 2 1.62258983 66.9089813 I @ 1.91363448e-09
		hkl_m_d_th2 1 -5 1 2 1.62066138 66.9990997 I @ 251.7807325
		hkl_m_d_th2 1 3 3 2 1.61727607 67.1579361 I @ 1e-15
		hkl_m_d_th2 2 -4 -2 2 1.60268509 67.8519211 I @ 909.724055
		hkl_m_d_th2 0 4 3 2 1.59967709 67.9969101 I @ 1.264489358e-09
		hkl_m_d_th2 1 5 1 2 1.58743489 68.5940094 I @ 1.099202236e-09
		hkl_m_d_th2 1 5 -2 2 1.58653796 68.6382065 I @ 4.081290012e-09
		hkl_m_d_th2 1 3 -4 2 1.58351994 68.7873611 I @ 1e-15
		hkl_m_d_th2 2 -4 1 2 1.57972717 68.9757996 I @ 186.1301033
		hkl_m_d_th2 2 2 -4 2 1.57085836 69.4208374 I @ 1.970240189e-09
		hkl_m_d_th2 1 -5 -2 2 1.55373478 70.2979889 I @ 57.01869014
		hkl_m_d_th2 1 -1 4 2 1.55119753 70.4300156 I @ 33.93933032
		hkl_m_d_th2 2 4 1 2 1.54733574 70.6320038 I @ 4139.09687
		hkl_m_d_th2 2 -2 -4 2 1.54521585 70.7434158 I @ 255.3581684
		hkl_m_d_th2 2 0 3 2 1.54482973 70.7637482 I @ 1e-15
		hkl_m_d_th2 3 1 -3 2 1.53938413 71.0518951 I @ 272.6562759
		hkl_m_d_th2 1 -3 -4 2 1.53902233 71.0711288 I @ 1e-15
		hkl_m_d_th2 1 1 4 2 1.533167 71.3840027 I @ 1e-15
		hkl_m_d_th2 3 -1 -3 2 1.5329318 71.396637 I @ 41.91913128
		hkl_m_d_th2 3 -1 1 2 1.52261984 71.955246 I @ 65.91582464
		hkl_m_d_th2 3 1 1 2 1.51342821 72.4612885 I @ 1e-15
		hkl_m_d_th2 2 4 -3 2 1.49854112 73.2976532 I @ 1e-15
		hkl_m_d_th2 1 -5 2 2 1.49460196 73.5225067 I @ 65.83726148
		hkl_m_d_th2 3 -3 -1 2 1.49002719 73.7855682 I @ 5998.155681
		hkl_m_d_th2 3 3 -1 2 1.48583853 74.0282364 I @ 211.4541531
		hkl_m_d_th2 0 6 0 2 1.48392642 74.1396027 I @ 1e-15
		hkl_m_d_th2 2 -2 3 2 1.47308087 74.7783279 I @ 1.158759295e-09
		hkl_m_d_th2 2 -4 -3 2 1.46865427 75.0425262 I @ 129.7179457
		hkl_m_d_th2 1 1 -5 2 1.46420884 75.3099289 I @ 1.535666955e-05
		hkl_m_d_th2 3 3 -2 2 1.4639101 75.3279724 I @ 0.00133988762
		hkl_m_d_th2 0 6 -1 2 1.46326709 75.3668442 I @ 1352.048514
		hkl_m_d_th2 3 -3 0 2 1.45992243 75.5697632 I @ 1e-15
		hkl_m_d_th2 3 -3 -2 2 1.45756984 75.7132263 I @ 543.8516177
		hkl_m_d_th2 1 5 2 2 1.45128179 76.0996399 I @ 2131.64284
		hkl_m_d_th2 1 5 -3 2 1.45013988 76.1702805 I @ 3.79342265e-09
		hkl_m_d_th2 1 -1 -5 2 1.44875824 76.2559509 I @ 372.36872
		hkl_m_d_th2 2 2 3 2 1.4461987 76.4152222 I @ 3.204127426e-10
		hkl_m_d_th2 3 3 0 2 1.44588482 76.4347992 I @ 1e-15
		hkl_m_d_th2 0 6 1 2 1.44298267 76.6163864 I @ 7.150292886e-10
		hkl_m_d_th2 2 -4 2 2 1.43945956 76.8381195 I @ 69.78181181
		hkl_m_d_th2 0 0 5 2 1.431306 77.3567963 I @ 470.0450451
		hkl_m_d_th2 0 4 -4 2 1.41903841 78.1520538 I @ 3.823888542e-09
		hkl_m_d_th2 1 -5 -3 2 1.40928435 78.7975388 I @ 957.1496599
		hkl_m_d_th2 1 -3 4 2 1.40486717 79.0937881 I @ 535.4663519
		hkl_m_d_th2 2 4 2 2 1.40250528 79.2532272 I @ 2568.796787
		hkl_m_d_th2 2 0 -5 2 1.40087104 79.3639603 I @ 3.056718751e-08
		hkl_m_d_th2 3 1 -4 2 1.39215577 79.9604568 I @ 444.3929396
		hkl_m_d_th2 0 6 -2 2 1.38808215 80.2427292 I @ 0.001143018147
		hkl_m_d_th2 3 3 -3 2 1.38761747 80.2750702 I @ 1e-15
		hkl_m_d_th2 3 -1 -4 2 1.38444459 80.4966965 I @ 193.3528724
		hkl_m_d_th2 3 -3 1 2 1.3775115 80.9858017 I @ 0.02499654379
		hkl_m_d_th2 0 2 -5 2 1.37676704 81.0387192 I @ 677.3040236
		hkl_m_d_th2 3 -3 -3 2 1.37356651 81.2671204 I @ 674.9743809
		hkl_m_d_th2 3 -1 2 2 1.37307584 81.302269 I @ 6.511035749e-08
		hkl_m_d_th2 0 4 4 2 1.37119317 81.4374237 I @ 1.321447054e-09
		hkl_m_d_th2 1 3 4 2 1.36567664 81.8364258 I @ 3.792140106e-09
		hkl_m_d_th2 3 1 2 2 1.3635217 81.9934998 I @ 6.218418986e-07
		hkl_m_d_th2 3 3 1 2 1.35735762 82.4465942 I @ 6.684899716e-05
		hkl_m_d_th2 0 6 2 2 1.35401404 82.6947556 I @ 1e-15
		hkl_m_d_th2 0 2 5 2 1.34888196 83.0789871 I @ 1e-15
		hkl_m_d_th2 2 4 -4 2 1.34858763 83.1011429 I @ 1e-15
		hkl_m_d_th2 2 2 -5 2 1.34712255 83.211647 I @ 4314.948974
		hkl_m_d_th2 1 -5 3 2 1.34395611 83.4516296 I @ 359.9590343
		hkl_m_d_th2 1 3 -5 2 1.33947587 83.7938843 I @ 0.002024357911
		hkl_m_d_th2 2 -2 -5 2 1.32568085 84.8682175 I @ 1e-15
		hkl_m_d_th2 2 -4 -4 2 1.31650722 85.6003571 I @ 150.6943985
		hkl_m_d_th2 2 0 4 2 1.30919635 86.1943436 I @ 910.1941569
		hkl_m_d_th2 1 -3 -5 2 1.30481339 86.5550461 I @ 408.1307991
		hkl_m_d_th2 1 5 3 2 1.29992318 86.9616394 I @ 9.237911121e-08
		hkl_m_d_th2 1 5 -4 2 1.29877448 87.0577927 I @ 0.004690116039
		hkl_m_d_th2 2 -4 3 2 1.28717542 88.0427322 I @ 1225.970099
		hkl_m_d_th2 1 -1 5 2 1.28662574 88.0900497 I @ 1e-15
		hkl_m_d_th2 4 0 -1 2 1.28621805 88.1251831 I @ 1e-15
		hkl_m_d_th2 2 6 -1 2 1.28510678 88.2211304 I @ 7233.474984
		hkl_m_d_th2 2 -6 -1 2 1.28402901 88.3144073 I @ 494.1561673
		hkl_m_d_th2 4 0 -2 2 1.28292048 88.4105835 I @ 7.974406639e-09
		hkl_m_d_th2 2 -6 0 2 1.28234339 88.4607544 I @ 232.4285008
		hkl_m_d_th2 0 6 -3 2 1.28035069 88.6344986 I @ 1e-15
		hkl_m_d_th2 3 3 -4 2 1.27919209 88.7358932 I @ 1e-15
		hkl_m_d_th2 1 1 5 2 1.27399635 89.1939316 I @ 1e-15
		hkl_m_d_th2 2 6 0 2 1.26966476 89.5800552 I @ 1e-15
		hkl_m_d_th2 2 -2 4 2 1.26689816 89.8287354 I @ 102.5688383
		hkl_m_d_th2 3 -3 2 2 1.26605952 89.9044418 I @ 233.344605
		hkl_m_d_th2 3 -3 -4 2 1.26147044 90.3213654 I @ 1252.472932
		hkl_m_d_th2 2 6 -2 2 1.26013923 90.443161 I @ 8777.312231
		hkl_m_d_th2 1 -5 -4 2 1.25806224 90.6339798 I @ 9.61010004e-08
		_lvol  30.2459153
		_lvolf ~ 42.28405366
		CS_L(@, 47.51017265 min =5; max =2000;)
		_e0  0.003570660847
		Strain_G(~@, 1.636670373)
		Stephens_triclinic(@, 1.85674258e-13,@, 1586.809738,@, -26997.6466,@, -182412.6966,@, -579654.9444,@, -53286.37051,@, 498033.5392,@, 431146.3458,@, -40886.70091,@, -81466.59414,@, 275907.3992,@, 61589.244,@, -245649.4696,@, 1439015.993,@, -634611.2348,@, 715444.6486)
		xy_pks
		xy_color 8388736
		line_width 1
		pt_size 0
		r_bragg  0.4610084989
		phase_MAC 48.91266853
		phase_name "hkl_Kaolinite"
		MVW( 83.463283,@ 328.9673663, 78.60127157)
		space_group C1
		scale ~@ 0.1196971136
		a a_COD_9017766_ 5.159634453 min =5.12882714271545; max =5.18037314414978;
		b b_COD_9017766_ 8.909082298 min =8.89778761386871; max =8.98721261501312;
		c c_COD_9017766_ 7.391426812 min =7.36628330945969; max =7.44031630754471;
		al al_COD_9017766_ 91.91076374 min =91.2454823684692; max =92.1625223922729;
		be be_COD_9017766_ 104.3459022 min =104.2113256073; max =105.258675613403;
		ga ga_COD_9017766_ 90.15448767 min =89.4027373886108; max =90.3012573623657;
load ndx_sg ndx_use ndx_rwp ndx_status ndx_uni ndx_vol ndx_gof ndx_ze ndx_alp ndx_blp ndx_clp ndx_allp ndx_belp ndx_galp {

}
fit_zoomed 0
