# Supplementary material for: Incorporating the direct derivation method and molecular scattering power method into the Rietveld quantitative phase analysis routine in TOPAS
Source: J Appl Crystallogr. 2025 Jun 16;58(Pt 4):1159–73. doi: 10.1107/S1600576725004054 (PMC12321032; doi:10.1107/S1600576725004054)
Supplement: Supplementary file 2 [file j-58-01159-sup2.zip › extract_Is.inp]

'r_p    0	r_p_dash    0 
'r_wp   0	r_wp_dash   0 
'r_exp  0	r_exp_dash  0 
'gof    0 
'weighted_Durbin_Watson   0 
 
'------------------------------------- 
save_best_chi2 
RAW(corundum)  
 
   CuKa5(0.001)       
   Radius(173) 
   LP_Factor(26.6) 
   Full_Axial_Model(12, 15, 12, 4.6, 4.6) 
   Slit_Width(0.3) 
   Divergence(1)            
 
   Absorption(@, 21.8920603`) 
 
   ZE(@, 0.0) 
    
   One_on_X(@, 1043.72082`) 
   bkg  @  0.461795988`  23.2233977` -11.4638785`  6.03343449
    
   STR(R_-3_C) 
      phase_name "Corundum" 
      Trigonal( 4.7592,  12.992) 
      site Al    x   0        y 0       z @ 0.35228  occ Al   1   beq @ 0.32  
      site O     x @ 0.3064   y 0       z   0.25     occ O    1   beq @ 0.33   
      scale @  0.0001 
      CS_L(@, 100) 
      Strain_L(@, 0.0100) 
       
         phase_out corundum_Is.txt append
            load out_record out_fmt out_eqn
            {
               "\n%4.0f" = H;
               " %4.0f" = K;
               " %4.0f" = L;
			   " %12.2f" = 2 Th /Pi *180; '2Theta
               " %12.2f" = I_no_scale_pks;
               " %12.2f" = Iobs_no_scale_pks;
			   " %12.2f" = (1 + Cos(26.6 Deg)^2 Cos(2 Th)^2) / (Sin(Th)^2 Cos(Th)); 'LP_Factor
               " %10.2f" = I_after_scale_pks;
            }
