# Supplementary material for: Incorporating the direct derivation method and molecular scattering power method into the Rietveld quantitative phase analysis routine in TOPAS
Source: J Appl Crystallogr. 2025 Jun 16;58(Pt 4):1159–73. doi: 10.1107/S1600576725004054 (PMC12321032; doi:10.1107/S1600576725004054)
Supplement: Supplementary file 2 [file j-58-01159-sup2.zip › extract_numerical_area.inp]

'r_p    0	r_p_dash    0 
'r_wp   0	r_wp_dash   0 
'r_exp  0	r_exp_dash  0 
'gof    0 
'weighted_Durbin_Watson   0 
 
'------------------------------------- 
save_best_chi2 
RAW(corundum)  
 
   CuKa5(0.001)       
   Radius(173) 
   LP_Factor(26.6) 
   Full_Axial_Model(12, 15, 12, 4.6, 4.6) 
   Slit_Width(0.3) 
   Divergence(1)            
 
   Absorption(@, 21.8920603`) 
 
'   ZE(@, 0.0) 
    
   One_on_X(@, 1043.72082`) 
   bkg  @  0.461795988`  23.2233977` -11.4638785`  6.03343449` '-3.18857266` -2.81886726`
    
'   STR(R_-3_C) 
'      phase_name "Corundum" 
'      Trigonal( 4.7592,  12.992) 
'      site Al    x   0        y 0       z @ 0.35228  occ Al   1   beq @ 0.32  
'      site O     x @ 0.3064   y 0       z   0.25     occ O    1   beq @ 0.33   
'      scale @  0.0001 
'      CS_L(@, 100) 
'      Strain_L(@, 0.0100) 
'       
'      r_bragg 0 
'xo_Is xo @ 25 I @ 100 peak_type           pv_lor @ 0.5          pv_fwhm @ 8.105341195 
'prm =Get(numerical_area);:1 
'-------------------------------------- 
xo_Is xo   25.58  I @ 50 peak_type fp CS_L(@, 234.365341 min 50 max 10000) prm =Get(numerical_area);:1
xo_Is xo   35.15  I @ 50 peak_type fp CS_L(@, 234.365341 min 50 max 10000) prm =Get(numerical_area);:1
xo_Is xo   37.77  I @ 50 peak_type fp CS_L(@, 234.365341 min 50 max 10000) prm =Get(numerical_area);:1
xo_Is xo   41.68  I @ 50 peak_type fp CS_L(@, 234.365341 min 50 max 10000) prm =Get(numerical_area);:1
xo_Is xo   43.35  I @ 50 peak_type fp CS_L(@, 234.365341 min 50 max 10000) prm =Get(numerical_area);:1
xo_Is xo   46.18  I @ 50 peak_type fp CS_L(@, 234.365341 min 50 max 10000) prm =Get(numerical_area);:1
xo_Is xo   52.55  I @ 50 peak_type fp CS_L(@, 234.365341 min 50 max 10000) prm =Get(numerical_area);:1
xo_Is xo   57.5   I @ 50 peak_type fp CS_L(@, 234.365341 min 50 max 10000) prm =Get(numerical_area);:1
xo_Is xo   59.74  I @ 50 peak_type fp CS_L(@, 234.365341 min 50 max 10000) prm =Get(numerical_area);:1
xo_Is xo   61.13  I @ 50 peak_type fp CS_L(@, 234.365341 min 50 max 10000) prm =Get(numerical_area);:1
xo_Is xo   61.3   I @ 50 peak_type fp CS_L(@, 234.365341 min 50 max 10000) prm =Get(numerical_area);:1
xo_Is xo   66.52  I @ 50 peak_type fp CS_L(@, 234.365341 min 50 max 10000) prm =Get(numerical_area);:1
xo_Is xo   68.21  I @ 50 peak_type fp CS_L(@, 234.365341 min 50 max 10000) prm =Get(numerical_area);:1
xo_Is xo   70.41  I @ 50 peak_type fp CS_L(@, 234.365341 min 50 max 10000) prm =Get(numerical_area);:1
xo_Is xo   74.3   I @ 50 peak_type fp CS_L(@, 234.365341 min 50 max 10000) prm =Get(numerical_area);:1
xo_Is xo   76.87  I @ 50 peak_type fp CS_L(@, 234.365341 min 50 max 10000) prm =Get(numerical_area);:1
xo_Is xo   77.24  I @ 50 peak_type fp CS_L(@, 234.365341 min 50 max 10000) prm =Get(numerical_area);:1
xo_Is xo   80.42  I @ 50 peak_type fp CS_L(@, 234.365341 min 50 max 10000) prm =Get(numerical_area);:1
xo_Is xo   80.69  I @ 50 peak_type fp CS_L(@, 234.365341 min 50 max 10000) prm =Get(numerical_area);:1
xo_Is xo   83.21  I @ 50 peak_type fp CS_L(@, 234.365341 min 50 max 10000) prm =Get(numerical_area);:1
xo_Is xo   83.21  I @ 50 peak_type fp CS_L(@, 234.365341 min 50 max 10000) prm =Get(numerical_area);:1
xo_Is xo   84.35  I @ 50 peak_type fp CS_L(@, 234.365341 min 50 max 10000) prm =Get(numerical_area);:1
xo_Is xo   85.13  I @ 50 peak_type fp CS_L(@, 234.365341 min 50 max 10000) prm =Get(numerical_area);:1
xo_Is xo   86.35  I @ 50 peak_type fp CS_L(@, 234.365341 min 50 max 10000) prm =Get(numerical_area);:1
xo_Is xo   86.5   I @ 50 peak_type fp CS_L(@, 234.365341 min 50 max 10000) prm =Get(numerical_area);:1
xo_Is xo   89     I @ 50 peak_type fp CS_L(@, 234.365341 min 50 max 10000) prm =Get(numerical_area);:1
xo_Is xo   90.71  I @ 50 peak_type fp CS_L(@, 234.365341 min 50 max 10000) prm =Get(numerical_area);:1
xo_Is xo   91.18  I @ 50 peak_type fp CS_L(@, 234.365341 min 50 max 10000) prm =Get(numerical_area);:1
xo_Is xo   94.81  I @ 50 peak_type fp CS_L(@, 234.365341 min 50 max 10000) prm =Get(numerical_area);:1
xo_Is xo   95.24  I @ 50 peak_type fp CS_L(@, 234.365341 min 50 max 10000) prm =Get(numerical_area);:1
xo_Is xo   98.39  I @ 50 peak_type fp CS_L(@, 234.365341 min 50 max 10000) prm =Get(numerical_area);:1
xo_Is xo   101.07 I @ 50 peak_type fp CS_L(@, 234.365341 min 50 max 10000) prm =Get(numerical_area);:1
xo_Is xo   102.83 I @ 50 peak_type fp CS_L(@, 234.365341 min 50 max 10000) prm =Get(numerical_area);:1
xo_Is xo   103.31 I @ 50 peak_type fp CS_L(@, 234.365341 min 50 max 10000) prm =Get(numerical_area);:1
xo_Is xo   104.64 I @ 50 peak_type fp CS_L(@, 234.365341 min 50 max 10000) prm =Get(numerical_area);:1
xo_Is xo   109.53 I @ 50 peak_type fp CS_L(@, 234.365341 min 50 max 10000) prm =Get(numerical_area);:1
xo_Is xo   109.86 I @ 50 peak_type fp CS_L(@, 234.365341 min 50 max 10000) prm =Get(numerical_area);:1
xo_Is xo   110.82 I @ 50 peak_type fp CS_L(@, 234.365341 min 50 max 10000) prm =Get(numerical_area);:1
xo_Is xo   110.98 I @ 50 peak_type fp CS_L(@, 234.365341 min 50 max 10000) prm =Get(numerical_area);:1
xo_Is xo   114.07 I @ 50 peak_type fp CS_L(@, 234.365341 min 50 max 10000) prm =Get(numerical_area);:1
xo_Is xo   116.09 I @ 50 peak_type fp CS_L(@, 234.365341 min 50 max 10000) prm =Get(numerical_area);:1
xo_Is xo   116.61 I @ 50 peak_type fp CS_L(@, 234.365341 min 50 max 10000) prm =Get(numerical_area);:1
xo_Is xo   117.84 I @ 50 peak_type fp CS_L(@, 234.365341 min 50 max 10000) prm =Get(numerical_area);:1
xo_Is xo   120.2  I @ 50 peak_type fp CS_L(@, 234.365341 min 50 max 10000) prm =Get(numerical_area);:1
xo_Is xo   122.03 I @ 50 peak_type fp CS_L(@, 234.365341 min 50 max 10000) prm =Get(numerical_area);:1
xo_Is xo   122.03 I @ 50 peak_type fp CS_L(@, 234.365341 min 50 max 10000) prm =Get(numerical_area);:1
xo_Is xo   124.59 I @ 50 peak_type fp CS_L(@, 234.365341 min 50 max 10000) prm =Get(numerical_area);:1
xo_Is xo   127.68 I @ 50 peak_type fp CS_L(@, 234.365341 min 50 max 10000) prm =Get(numerical_area);:1
xo_Is xo   129.88 I @ 50 peak_type fp CS_L(@, 234.365341 min 50 max 10000) prm =Get(numerical_area);:1
xo_Is xo   129.88 I @ 50 peak_type fp CS_L(@, 234.365341 min 50 max 10000) prm =Get(numerical_area);:1
xo_Is xo   131.1  I @ 50 peak_type fp CS_L(@, 234.365341 min 50 max 10000) prm =Get(numerical_area);:1
xo_Is xo   132.21 I @ 50 peak_type fp CS_L(@, 234.365341 min 50 max 10000) prm =Get(numerical_area);:1
xo_Is xo   132.62 I @ 50 peak_type fp CS_L(@, 234.365341 min 50 max 10000) prm =Get(numerical_area);:1
xo_Is xo   136.07 I @ 50 peak_type fp CS_L(@, 234.365341 min 50 max 10000) prm =Get(numerical_area);:1
xo_Is xo   136.07 I @ 50 peak_type fp CS_L(@, 234.365341 min 50 max 10000) prm =Get(numerical_area);:1
xo_Is xo   139.36 I @ 50 peak_type fp CS_L(@, 234.365341 min 50 max 10000) prm =Get(numerical_area);:1
xo_Is xo   140.77 I @ 50 peak_type fp CS_L(@, 234.365341 min 50 max 10000) prm =Get(numerical_area);:1
xo_Is xo   141.01 I @ 50 peak_type fp CS_L(@, 234.365341 min 50 max 10000) prm =Get(numerical_area);:1
xo_Is xo   142.32 I @ 50 peak_type fp CS_L(@, 234.365341 min 50 max 10000) prm =Get(numerical_area);:1
xo_Is xo   145.16 I @ 50 peak_type fp CS_L(@, 234.365341 min 50 max 10000) prm =Get(numerical_area);:1
xo_Is xo   148.29 I @ 50 peak_type fp CS_L(@, 234.365341 min 50 max 10000) prm =Get(numerical_area);:1
xo_Is xo   149.2  I @ 50 peak_type fp CS_L(@, 234.365341 min 50 max 10000) prm =Get(numerical_area);:1
xo_Is xo   150.11 I @ 50 peak_type fp CS_L(@, 234.365341 min 50 max 10000) prm =Get(numerical_area);:1
xo_Is xo   150.42 I @ 50 peak_type fp CS_L(@, 234.365341 min 50 max 10000) prm =Get(numerical_area);:1
