# Supplementary material for: Incorporating the direct derivation method and molecular scattering power method into the Rietveld quantitative phase analysis routine in TOPAS
Source: J Appl Crystallogr. 2025 Jun 16;58(Pt 4):1159–73. doi: 10.1107/S1600576725004054 (PMC12321032; doi:10.1107/S1600576725004054)
Supplement: Supplementary file 2 [file j-58-01159-sup2.zip › Cpd-1a.inp]

'r_p    0	r_p_dash    0 
'r_wp   0	r_wp_dash   0 
'r_exp  0	r_exp_dash  0 
'gof    0 
'weighted_Durbin_Watson   0 
do_errors 
'#define Ck_corrected_DDM	'User to choose only 1 of QPA method
#define mol_f2				'User to choose only 1 of QPA method
'------------------------------------- 
 
RAW(cpd-1a)  
'RAW(cpd-1b)  
'RAW(cpd-1c)  
'RAW(cpd-1d)  
'RAW(cpd-1e)  
'RAW(cpd-1f)  
'RAW(cpd-1g)  
'RAW(cpd-1h)  
 
   CuKa5(0.0001)       
   Radius(173) 
   LP_Factor(26.6) 
   Full_Axial_Model(12, 15, 12, 4.6, 4.6) 
   Slit_Width(0.3) 
   Divergence(1)            
 
   ZE(@, 0.0224467276`_0.000325704026) 
    
   One_on_X(@, 1013.79909`_22.1320424) 
   bkg  @ -8.74921728`_0.734442796  23.1785587`_0.988555317 -9.70112695`_0.638726022  6.05188071`_0.42464406 -2.65123013`_0.240094504  0.398278723`_0.169458434
 
''-------------------------------------- 
'  STR(R_-3_C) 
'     phase_name "Corundum" 
'     Trigonal(@  4.759573`_0.000538, @  12.993638`_0.002245) 
'     site Al    x 0        y 0       z 0.35227  occ Al   1   beq 0.2952  
'     site O     x 0.30617  y 0       z 0.25     occ O    1   beq 0.1641   
'     scale @  8.83812899e-06`_5.134e-07
'     CS_L(@, 318.399483`_272.120931_LIMIT_MIN_0.3) 
'     Strain_L(@, 0.000100008676`_0.0435488478_LIMIT_MIN_0.0001) 
' 
'     MVW( 611.768, 254.916`_0.073, 1.253`_0.072) 
'   
'     r_bragg  6.9270604

  hkl_Is 
   	space_group R-3c
   	phase_name "hkl_Corundum"
		load hkl_m_d_th2 I 
		{
			   1   0  -2   6    3.480003      25.57665    0.176259674_0.0217
			   1   0   4   6    2.550948      35.15138    0.351254857_0.04013
			   2  -1   0   6    2.379460      37.77707    0.147473113_0.03608_LIMIT_MIN_1e-15
			   0   0   6   2    2.165245      41.67953    0.0271743343_0.03634_LIMIT_MIN_1e-15
			   2  -1   3  12    2.085390      43.35457    0.656687787_0.06372
			   2   0   2   6    1.964205      46.17891    0.370184515_0.08044_LIMIT_MIN_1e-15
			   2   0  -4   6    1.740001      52.55251    0.645662442_0.08337
			   2  -1   6  12    1.601448      57.50160    1.2633411_0.1209
			   3  -1   1  12    1.546644      59.74146    0.000406299194_0.07787_LIMIT_MIN_1e-15
			   3  -1  -2  12    1.514776      61.13097    0.000498986631_0.09445_LIMIT_MIN_1e-15
			   1   0  -8   6    1.510875      61.30579    0.125584146_0.1037_LIMIT_MIN_1e-15
			   3  -1   4  12    1.404534      66.51966    0.475255487_0.1411_LIMIT_MIN_1e-15
			   3   0   0   6    1.373782      68.21031    0.444779458_0.235_LIMIT_MIN_1e-15
			   3  -1  -5  12    1.336020      70.41814    0.0021786435_0.1088_LIMIT_MIN_1e-15
			   2   0   8   6    1.275474      74.30388    0.296208126_0.1371_LIMIT_MIN_1e-15
			   1   0  10   6    1.239045      76.87885    0.470614245_0.1945_LIMIT_MIN_1e-15
			   2  -1   9  12    1.234153      77.23981    0.179011066_0.1704_LIMIT_MIN_1e-15
			   3  -1   7  12    1.193152      80.42120    0.000216037417_0.1512_LIMIT_MIN_1e-15
			   4  -2   0   6    1.189730      80.70016    0.135047332_0.1616_LIMIT_MIN_1e-15
			   3   0   6   6    1.160001      83.21889    0.000598610654_0.06874_LIMIT_MIN_1e-15
			   3   0  -6   6    1.160001      83.21889    0.000598610654_0.06874_LIMIT_MIN_1e-15
			   4  -2   3  12    1.147222      84.35756    0.150699993_0.1562_LIMIT_MIN_1e-15
			   4  -1  -1  12    1.138657      85.14104    0.500049908_0.1781_LIMIT_MIN_1e-15
			   4  -1   2  12    1.125759      86.35298    0.412386724_0.2676_LIMIT_MIN_1e-15
			   3  -1  -8  12    1.124155      86.50649    0.00166345103_0.2809_LIMIT_MIN_1e-15
			   2   0 -10   6    1.098975      89.00237    0.547575154_0.2016_LIMIT_MIN_1e-15
			   0   0  12   2    1.082622      90.71602    0.123343716_0.1735_LIMIT_MIN_1e-15
			   4  -1  -4  12    1.078229      91.18984    0.398604867_0.1928_LIMIT_MIN_1e-15
			   4  -1   5  12    1.046285      94.82118    0.000104875203_0.2805_LIMIT_MIN_1e-15
			   4  -2   6  12    1.042695      95.25123    0.70970951_0.3348_LIMIT_MIN_1e-15
			   4   0  -2   6    1.017615      98.39462    0.05447741_0.2046_LIMIT_MIN_1e-15
			   3  -1  10  12    0.997703     101.08054   0.436635608_0.205_LIMIT_MIN_1e-15
			   2  -1  12  12    0.985419     102.83219   0.00162886027_0.2239_LIMIT_MIN_1e-15
			   4   0   4   6    0.982102     103.31855   0.467541652_0.2465_LIMIT_MIN_1e-15
			   4  -1  -7  12    0.973271     104.64300   5.45207871e-05_0.2193_LIMIT_MIN_1e-15
			   5  -2   1  12    0.943007     109.54190   0.000769098364_0.2204_LIMIT_MIN_1e-15
			   3  -1 -11  12    0.941123     109.86739   0.416003923_0.2485_LIMIT_MIN_1e-15
			   5  -2  -2  12    0.935642     110.82960   0.0242776087_0.296_LIMIT_MIN_1e-15
			   4  -1   8  12    0.934720     110.99362   0.506013694_0.2973_LIMIT_MIN_1e-15
			   4  -2   9  12    0.918086     114.07476   0.407409178_0.2589_LIMIT_MIN_1e-15
			   5  -2   4  12    0.907816     116.10162   0.136200372_0.3521_LIMIT_MIN_1e-15
			   1   0 -14   6    0.905298     116.61460   0.265613385_0.2861_LIMIT_MIN_1e-15
			   5  -1   0  12    0.899351     117.85257   0.170546489_0.2064_LIMIT_MIN_1e-15
			   5  -2  -5  12    0.888503     120.21496   0.000640411117_0.1908_LIMIT_MIN_1e-15
			   5  -1   3  12    0.880562     122.03783   0.214965638_0.1226_LIMIT_MIN_1e-15
			   5  -1  -3  12    0.880562     122.03783   0.214965638_0.1226_LIMIT_MIN_1e-15
			   4   0  -8   6    0.870001     124.60139   0.000815290044_0.2228_LIMIT_MIN_1e-15
			   4  -1 -10  12    0.858171     127.68994   0.350451093_0.2358_LIMIT_MIN_1e-15
			   3   0  12   6    0.850316     129.88851   0.0971910904_0.1017_LIMIT_MIN_1e-15
			   3   0 -12   6    0.850316     129.88851   0.0971910904_0.1017_LIMIT_MIN_1e-15
			   2   0  14   6    0.846127     131.11608   0.526419267_0.2194_LIMIT_MIN_1e-15
			   5  -2   7  12    0.842474     132.22123   0.000119512223_0.2067_LIMIT_MIN_1e-15
			   3  -1  13  12    0.841129     132.63639   0.000114553272_0.2055_LIMIT_MIN_1e-15
			   5  -1   6  12    0.830556     136.08109   0.535845023_0.1652_LIMIT_MIN_1e-15
			   5  -1  -6  12    0.830556     136.08109   0.535845022_0.1652_LIMIT_MIN_1e-15
			   4  -1  11  12    0.821364     139.37998   8.7422561e-05_0.2233_LIMIT_MIN_1e-15
			   5   0   2   6    0.817712     140.78594   2.22930093e-05_0.2036_LIMIT_MIN_1e-15
			   5  -2  -8  12    0.817097     141.02891   0.000201520993_0.2076_LIMIT_MIN_1e-15
			   2  -1  15  12    0.813861     142.33769   0.0124269411_0.1741_LIMIT_MIN_1e-15
			   4   0  10   6    0.807273     145.18381   0.177574651_0.1834_LIMIT_MIN_1e-15
			   4  -2  12  12    0.800724     148.30920   0.125548328_0.2014_LIMIT_MIN_1e-15
			   5   0  -4   6    0.798941     149.22285   0.157898742_0.2621_LIMIT_MIN_1e-15
			   3  -1 -14  12    0.797223     150.13331   0.0669129759_2.628_LIMIT_MIN_1e-15
			   1   0  16   6    0.796653     150.44244   5.59164627_10.09_LIMIT_MIN_1e-15
		}
		Trigonal(  4.758920_0.000025,   12.991468_0.000103) 
      CS_L(@, 170.207842_100.528726_LIMIT_MAX_59.9093509) 
      Strain_L(@, 0.00037278701_0.0596970538_LIMIT_MIN_0.0001)   	
	  prm_with_error !S_Cor  14.549_1.527	'Sum of above I values (< 150 deg) with errors propagation
'---------Ck corrected DDM---------     
#ifdef Ck_corrected_DDM
      prm C_Cor  1.48015
      prm M_Cor = 2*AW("Al")+3*AW("O");
      prm n2_Cor = 2*(AN("Al"))^2+3*(AN("O"))^2;
		prm DDM_aS_on_C_Cor = S_Cor M_Cor / n2_Cor / C_Cor;:292.48522_0
		MVW(=DDM_aS_on_C_Cor/Get(cell_volume);, 254.804, 73.007_0.042)    
#endif		
'---------mol_f2 method------------
#ifdef mol_f2
      prm mol_f2_Cor  825.609
      prm M_Cor = 2*AW("Al")+3*AW("O");
		MVW(=M_Cor S_Cor / mol_f2_Cor / Get(cell_volume);, 254.804, 73.007_0.042)
#endif      
'-------------------------------------- 
'  STR(F_M_-3_M) 
'     phase_name "Fluorite" 
'     Cubic(@  5.464202`_0.000026) 
'     site Ca    x 0        y 0        z 0       occ Ca   1   beq 0.4856   
'     site F     x 0.25     y 0.25     z 0.25    occ F    1   beq 0.7200   
'     scale @  0.00203985215`_4.464e-06
'     CS_L(@, 1189.08788`_121.690021) 
'     Strain_L(@, 0.0555680514`_0.00164201441) 
'     MVW( 312.299, 163.147`_0.002, 94.472`_0.070) 
'
'     r_bragg  1.7122734
  
   hkl_Is
   	space_group F_M_-3_M
		load hkl_m_d_th2 I 
		{
			   1   1   1   8    3.154756      28.26562     65.3443728_0.2593
			   2   0   0   6    2.732099      32.75249     0.326545642_0.03042
			   2   2   0  12    1.931886      46.99744     224.228752_0.8289
			   3   1   1  24    1.647518      55.75085     103.098028_0.684
			   2   2   2   8    1.577378      58.46316     1.37163819_0.1127
			   4   0   0   6    1.366050      68.65012     59.5488217_0.6686
			   3   3   1  24    1.253573      75.82858     66.7367015_0.7643
			   4   2   0  24    1.221832      78.16595     5.73666439_0.2724
			   4   2   2  24    1.115375      87.35812     155.248404_1.268
			   3   3   3   8    1.051585      94.19465     32.5128919_0.4351
			   5   1   1  24    1.051585      94.19465     32.5128919_0.4351
			   4   4   0  12    0.965943     105.77591    55.9475654_0.8209
			   5   3   1  48    0.923618     113.02383    81.9279621_0.9527
			   4   4   2  24    0.910700     115.52216    4.28247965_0.1906
			   6   0   0   6    0.910700     115.52216    4.28247965_0.1906
			   6   2   0  24    0.863966     126.14598    90.2550543_0.9188
			   5   3   3  24    0.833282     135.16035    34.5857448_0.5537
			   6   2   2  24    0.823759     138.48904    6.72893954_0.2991
		}

   	phase_name "hkl_Fluorite"
   	Cubic(@  5.464198_0.000026) 
   	CS_L(@, 1096.62436_103.135787) 
      Strain_L(@, 0.0537225024_0.00165746321) 
	  prm_with_error !S_fluo  1024.676_2.687	'Sum of above I values with errors propagation
'---------Ck corrected DDM---------
#ifdef Ck_corrected_DDM      
      prm C_fluo  1.38756 'pre-calculated 
      prm M_fluo = AW("Ca")+2*AW("F"); 'macro AW returns atomic weight 
      prm n2_fluo = (AN("Ca"))^2+2*(AN("F"))^2; 'macro AN returns atomic number 
      prm DDM_aS_on_C_fluo = S_fluo M_fluo / n2_fluo / C_fluo;:11.8311845_0
      MVW(=DDM_aS_on_C_fluo/Get(cell_volume);, 163.147_0.002, 68.162_0.348)
#endif	
'---------mol_f2 method------------
#ifdef mol_f2      
      prm mol_f2_fluo  832.917
      prm M_fluo = AW("Ca")+2*AW("F"); 'macro AW returns atomic weight 
      MVW(=M_fluo S_fluo / mol_f2_fluo /Get(cell_volume);, 163.147_0.002, 68.162_0.348)
#endif	    
'-------------------------------------- 
  STR(P_63_M_C) 
     phase_name "Zincite" 
     Hexagonal(@  3.249479_0.000060, @  5.207797_0.000157) 
     site Zn    x  = 1/3;  y  = 2/3;  z 0.00357   occ Zn+2  1 beq 0.5728 
     site O     x  = 1/3;  y  = 2/3;  z 0.37903   occ O-2   1 beq 0.5257 
     scale @  0.000538104943_5.63e-06
     CS_L(@, 307.673846_18.7611181) 
      
     MVW( 162.817, 47.622_0.002, 24.038_0.219) 

     r_bragg  2.88054059
     
'   hkl_Is
'      space_group P_63_M_C
'		load hkl_m_d_th2 I 
'		{
'			   1   0   0   6    2.814116      31.77226   2.89994414`_0.06771
'			   0   0   2   2    2.603925      34.41365   2.43884336`_0.06876
'			   1   0   1  12    2.475783      36.25506   6.60727206`_0.115
'			   1   0   2  12    1.911246      47.53602   2.74492873`_0.1406
'			   2  -1   0   6    1.624731      56.60259   6.24550962`_0.1984
'			   1   0   3  12    1.477455      62.84816   6.84592834`_0.2254
'			   2   0   0   6    1.407058      66.38489   1.00594948`_0.1378
'			   2  -1   2  12    1.378416      67.94961   6.83828132`_0.269
'			   2   0   1  12    1.358353      69.09402   2.96797889`_0.2248
'			   0   0   4   2    1.301963      72.54747   0.453431069`_0.1206_LIMIT_MIN_1e-15
'			   2   0   2  12    1.237892      76.96362   1.46583657`_0.1862
'			   1   0   4  12    1.181627      81.36941   0.790400844`_0.1599_LIMIT_MIN_1e-15
'			   2   0   3  12    1.093085      89.61077   4.18444658`_0.2718
'			   3  -1   0  12    1.063636      92.80667   1.34429952`_0.2102
'			   3  -1   1  24    1.042123      95.32019   3.97866563`_0.2964
'			   2  -1   4  12    1.015997      98.60615   2.33084089`_0.2389
'			   3  -1   2  24    0.984658     102.94333  1.73595182`_0.2277
'			   1   0   5  12    0.976810     104.10705  3.3357301`_0.2751
'			   2   0   4  12    0.955623     107.42720  0.358288064`_0.1915_LIMIT_MIN_1e-15
'			   3   0   0   6    0.938039     110.40603  2.26123728`_0.2447
'			   3   0   1  12    0.923183     113.10554  1.21534703`_0.8021_LIMIT_MIN_1e-15
'			   3  -1   3  24    0.906935     116.28035  4.581068`_0.3072
'			   3   0   2  12    0.882521     121.58022  2.500027`_0.2401
'			   0   0   6   2    0.867975     125.11295  0.000945366638`_0.2257_LIMIT_MIN_1e-15
'			   2   0   5  12    0.837159     133.89121  1.90870544`_0.2306
'			   1   0   6  12    0.829419     136.47238  0.0202387296`_0.1813_LIMIT_MIN_1e-15
'			   3   0   3  12    0.825261     137.94210  1.64433454e-06`_0.1727_LIMIT_MIN_1e-15
'			   3  -1   4  24    0.823707     138.50821  0.229795882`_0.2776_LIMIT_MIN_1e-15
'			   4  -2   0   6    0.812365     142.96119  0.946903565`_0.1659_LIMIT_MIN_1e-15
'		}
'
'      phase_name "hkl_Zincite" 
'      Hexagonal(@  3.249462`_0.000061, @  5.207851`_0.000159) 
'      CS_L(@, 312.681293`_19.7148481) 
'		prm_with_error !S_Zin  72.237_1.379		'Sum of above I values with errors propagation
''---------Ck corrected DDM---------
'#ifdef Ck_corrected_DDM
'      prm C_Zin  1.4855`
'      prm M_Zin = AW("Zn")+AW("O");
'      prm n2_Zin = (AN("Zn"))^2+(AN("O"))^2;
'      prm DDM_aS_on_C_Zin = S_Zin M_Zin / n2_Zin / C_Zin;:4.70355956`_0
'      MVW(=DDM_aS_on_C_Zin/Get(cell_volume);, 47.622`_0.002, 4.275`_0.009)   
'#endif
''---------mol_f2 method------------
'#ifdef mol_f2      
'      prm mol_f2_Zin	1509.435
'      prm M_Zin = AW("Zn")+AW("O");
'      MVW(=M_Zin S_Zin / mol_f2_Zin/Get(cell_volume);, 47.622`_0.002, 4.275`_0.009)      
'#endif	      
'--------------------------------------
C_matrix_normalized
{
                             1   2   3   4   5   6   7   8   9  10  11  12  13  14  15  16  17  18  19  20  21  22  23  24  25  26  27  28  29  30  31  32  33  34  35  36  37  38  39  40  41  42  43  44  45  46  47  48  49
m6746e436_b0           1:  100  -0   0  -0   0  -0   0  -0   1   3   3  -2  -2  -3  82  -7 -12  -0  -0  -1  -1   0  -0  -0   0   1  -0   0  -0   0   0   1   0  -0   0   0   0  11   1   0  -1  -1   2   0   1   0  22  13   1
m6746e436_b1           2:   -0 100 -99  98 -96  93 -86  72  -7  -1  -1   4   1  -0  -0   2   2  -3  -4  -4  -2  -1   1   4   2   2   4   3   2  -1  -2  -2  -4  -4  -4  -5  -4  -2  -3  -1   1   4   6   4   4   3   0   0   6
bkg895945112           3:    0 -99 100 -98  98 -94  88 -74   5   1   0  -3  -1  -1   0  -3  -3   3   3   4   2   0  -1  -4  -2  -2  -4  -3  -3   0   1   2   3   4   4   5   4   2   2   0  -2  -5  -7  -5  -5  -5  -0  -0  -5
bkg895945328           4:   -0  98 -98 100 -97  96 -88  77  -8  -1  -1   4   1  -0  -0   2   1  -3  -4  -4  -2  -1   1   4   2   2   4   3   2  -1  -2  -2  -4  -5  -5  -5  -5  -2  -3  -1   1   4   5   3   3   1   0   0   7
bkg895945544           5:    0 -96  98 -97 100 -94  92 -75   9   1  -0  -5  -2   1   0  -2  -1   4   4   5   2   1  -0  -4  -2  -1  -3  -3  -2   2   3   3   5   5   5   6   6   2   4   2  -1  -5  -7  -5  -5  -6  -0  -0  -9
bkg895945760           6:   -0  93 -94  96 -94 100 -88  82 -11  -0  -2   6   2   0  -0   5   5  -5  -5  -5  -3  -1   1   4   2   2   4   3   2  -1  -2  -2  -3  -4  -4  -4  -3  -1  -1   1   3   6   7   4   4   0   0   0   9
bkg895945976           7:    0 -86  88 -88  92 -88 100 -71  10   2  -1  -7  -3   1   1  -4  -2   6   6   6   2   1  -2  -6  -3  -3  -6  -5  -5  -0   0   1   3   5   5   7   7   3   6   5   2  -1  -4  -3  -3  -5  -0  -0 -10
bkg895946192           8:   -0  72 -74  77 -75  82 -71 100  -5  -1  -2   2   1   1  -1   4   4  -5  -5  -4  -1   1   3   6   3   3   5   2   1  -4  -6  -6  -8  -8  -8  -8  -6  -3  -2   2   5  11  12   8   8   4  -0  -0   7
scale895980336_        9:    1  -7   5  -8   9 -11  10  -5 100   4  -3 -42 -14   1   1  -2  -2   1  -0   0   1  -0   1 -15  -9   0   2  -9   1  -0   1  -6  -0  -0   1   1   0   0  -4   0   1   1  -4   1   1   1   1   0   2
a896012360_           10:    3  -1   1  -1   1  -0   2  -1   4 100 -59  -5  -7   1   3   2   3   0   0   0  -0  -0  -0  -6 -11  -0  -0  -5   0   0   0   5   0  -0   0   0  -0   1   4   2  -0  -0  -1  -0   0   0   1  -0  -1
c896012744_           11:    3  -1   0  -1  -0  -2  -1  -2  -3 -59 100  -2  -1  -1   3  -1  -2  -0  -0  -0  -0  -0  -0   3   6  -0  -0   8  -0   0   0  -1  -0   0  -0  -0  -0   0  -1  -1  -0  -0   1   0  -0  -1   3   1   2
m6746e436_b2          12:   -2   4  -3   4  -5   6  -7   2 -42  -5  -2 100  90  -0  -2   2   1  -1   1   0  -0   1  -0   7   5   0  -1   4  -0   0  -0   4   0   1  -0  -0  -0  -1  -0   0   0  -1  -4  -1  -1  -0   2  -1  -3
m6746e436_b3          13:   -2   1  -1   1  -2   2  -3   1 -14  -7  -1  90 100  -0  -3   1   1  -0   1   1   0   0   0   3   3   0   0   3  -0   0   0   3   0   1  -0  -0  -0  -1  -2   0   1  -1  -8  -1  -0   0   4  -2  -3
scale895980888_       14:   -3  -0  -1  -0   1   0   1   1   1   1  -1  -0  -0 100  -4   1   7   0   0   0  -6  -1   0   0  -1  -3   1  -0   1   0   0  -0   1   1   0   1   1 -15  -0   1  -3  -1  -1  -0  -3   1  -1  -0   1
a896013704_           15:   82  -0   0  -0   0  -0   1  -1   1   3   3  -2  -3  -4 100 -10 -16   0  -0  -0   1   0  -0  -0  -0   2  -0   0  -0   0   0   1   0  -0   0   0   0  17   1   0  -2  -1   3   0   1   0  18  11   0
m6746e436_b4          16:   -7   2  -3   2  -2   5  -4   4  -2   2  -1   2   1   1 -10 100  91  -1  -1  -1   6   0  -0   0  -0  -1   0  -0   1   0  -0  -0   1   1   0   0   0  -1   0   1  -5  -2  -3  -3   7   1  -1  -1   1
m6746e436_b5          17:  -12   2  -3   1  -1   5  -2   4  -2   3  -2   1   1   7 -16  91 100  -1  -1  -1   1  -1   0   0  -1  -4   1  -1   1   0  -0  -1   1   1   0   0   1  -2   0   2  -7  -3  -4  -4   8   1  -2  -1   1
iprm895981440_        18:   -0  -3   3  -3   4  -5   6  -5   1   0  -0  -1  -0   0   0  -1  -1 100   3   3   2   2   2   0   2   1   0   1   1   2   1   2   1   1   2   1   2   0   2   2   0   1  -0  -0  -0   1  -1   0 -16
iprm895981624_        19:   -0  -4   3  -4   4  -5   6  -5  -0   0  -0   1   1   0  -0  -1  -1   3 100   3   2   2   2   1   2   1   0   1   0   1   1   1   1   1   1   1   1   0   2   1   0   1  -0  -0  -0   1  -1   1 -14
iprm895981808_        20:   -1  -4   4  -4   5  -5   6  -4   0   0  -0   0   1   0  -0  -1  -1   3   3 100   2   3   2   1   2   1   1   1   1   2   1   2   2   1   2   1   2   0   2   2   0   1  -0  -0   0   1  -0  -0 -18
iprm895981992_        21:   -1  -2   2  -2   2  -3   2  -1   1  -0  -0  -0   0  -6   1   6   1   2   2   2 100   2   2   1   2   2   1   1   0   1   1   1   1   1   1   0   1   1   1   1   1   1   0   0   0   1  -0   1 -12
iprm895982176_        22:    0  -1   0  -1   1  -1   1   1  -0  -0  -0   1   0  -1   0   0  -1   2   2   3   2 100   2   1   2   2   1   1   1   2   1   2   1   1   1   0   1   0   2   1   0   1   0   0   0   1   2  -1 -14
iprm895982360_        23:   -0   1  -1   1  -0   1  -2   3   1  -0  -0  -0   0   0  -0  -0   0   2   2   2   2   2 100   1   2   1   1   1   1   1   1   1   1   1   1   0   1  -0   1   1   0   1   0   0   0   1  -1   2 -12
iprm895982544_        24:   -0   4  -4   4  -4   4  -6   6 -15  -6   3   7   3   0  -0   0   0   0   1   1   1   1   1 100   3   1   1   3   1   1   0   1   0   0   0  -0   0  -0   1   0  -0   1   1   0   0   0  -1   0  -5
iprm895982728_        25:    0   2  -2   2  -2   2  -3   3  -9 -11   6   5   3  -1  -0  -0  -1   2   2   2   2   2   2   3 100   1   1   3   1   2   1   1   1   1   1   0   1   0   1   1   0   1   1   0   0   1  -0  -1 -12
iprm895982912_        26:    1   2  -2   2  -1   2  -3   3   0  -0  -0   0   0  -3   2  -1  -4   1   1   1   2   2   1   1   1 100   1   1   1   1   1   1   1   0   1   0   0   1   1   1   0   1   0   0  -0   1   2  -1  -8
iprm895983096_        27:   -0   4  -4   4  -3   4  -6   5   2  -0  -0  -1   0   1  -0   0   1   0   0   1   1   1   1   1   1   1 100   1   2   1   1   1   1   0   0   0   0  -0   0   0  -0   0   0   0   0   0  -0   1  -4
iprm895983280_        28:    0   3  -3   3  -3   3  -5   2  -9  -5   8   4   3  -0   0  -0  -1   1   1   1   1   1   1   3   3   1   1 100   1   1   1   2   1   1   1   0   1   0   1   0  -0   0   0  -0  -0   0   1  -1  -6
iprm895983464_        29:   -0   2  -3   2  -2   2  -5   1   1   0  -0  -0  -0   1  -0   1   1   1   0   1   0   1   1   1   1   1   2   1 100   2   2   1   2   1   1   1   1   0   1   0  -0  -0  -1  -0  -0   0  -1   2  -4
iprm895983648_        30:    0  -1   0  -1   2  -1  -0  -4  -0   0   0   0   0   0   0   0   0   2   1   2   1   2   1   1   2   1   1   1   2 100   2   2   2   2   2   2   2   1   2   1  -0   0  -1  -1  -0   0   1   0 -11
iprm895983832_        31:    0  -2   1  -2   3  -2   0  -6   1   0   0  -0   0   0   0  -0  -0   1   1   1   1   1   1   0   1   1   1   1   2   2 100   2   2   2   2   2   2   1   1   1  -0  -0  -1  -1  -1  -0   3  -1  -6
iprm895984016_        32:    1  -2   2  -2   3  -2   1  -6  -6   5  -1   4   3  -0   1  -0  -1   2   1   2   1   2   1   1   1   1   1   2   1   2   2 100   2   2   2   2   2   1   2   2   0   0  -1  -1  -1   0   4  -2 -11
iprm895984200_        33:    0  -4   3  -4   5  -3   3  -8  -0   0  -0   0   0   1   0   1   1   1   1   2   1   1   1   0   1   1   1   1   2   2   2   2 100   3   3   2   3   1   2   2   0  -0  -1  -1  -0  -0  -0   1  -8
iprm895984384_        34:   -0  -4   4  -5   5  -4   5  -8  -0  -0   0   1   1   1  -0   1   1   1   1   1   1   1   1   0   1   0   0   1   1   2   2   2   3 100   0   3   3   1   2   2   0   0  -1  -1  -0  -0  -0  -1  -7
iprm895984568_        35:    0  -4   4  -5   5  -4   5  -8   1   0  -0  -0  -0   0   0   0   0   2   1   2   1   1   1   0   1   1   0   1   1   2   2   2   3   0 100   2   3   1   2   2   1   1  -0  -0  -0   0  -1   1 -10
iprm895984752_        36:    0  -5   5  -5   6  -4   7  -8   1   0  -0  -0  -0   1   0   0   0   1   1   1   0   0   0  -0   0   0   0   0   1   2   2   2   2   3   2 100   2   1   2   2   1   0  -0  -0  -0  -0   0  -0  -4
iprm895984936_        37:    0  -4   4  -5   6  -3   7  -6   0  -0  -0  -0  -0   1   0   0   1   2   1   2   1   1   1   0   1   0   0   1   1   2   2   2   3   3   3   2 100   1   3   3   1   1   0   0   0   0   1  -0  -9
iprm895985120_        38:   11  -2   2  -2   2  -1   3  -3   0   1   0  -1  -1 -15  17  -1  -2   0   0   0   1   0  -0  -0   0   1  -0   0   0   1   1   1   1   1   1   1   1 100   1   1   1   1   1   0   1   0   4   1  -2
iprm895985304_        39:    1  -3   2  -3   4  -1   6  -2  -4   4  -1  -0  -2  -0   1   0   0   2   2   2   1   2   1   1   1   1   0   1   1   2   1   2   2   2   2   2   3   1 100   3   2   2   2   1   1   1   1  -0 -12
iprm895985488_        40:    0  -1   0  -1   2   1   5   2   0   2  -1   0   0   1   0   1   2   2   1   2   1   1   1   0   1   1   0   0   0   1   1   2   2   2   2   2   3   1   3 100   2   3   2   2   2   2   1  -1 -10
iprm895985672_        41:   -1   1  -2   1  -1   3   2   5   1  -0  -0   0   1  -3  -2  -5  -7   0   0   0   1   0   0  -0   0   0  -0  -0  -0  -0  -0   0   0   0   1   1   1   1   2   2 100   3   3   2   1   1  -0  -0  -1
iprm895985856_        42:   -1   4  -5   4  -5   6  -1  11   1  -0  -0  -1  -1  -1  -1  -2  -3   1   1   1   1   1   1   1   1   1   0   0  -0   0  -0   0  -0   0   1   0   1   1   2   3   3 100   3   3   2   4  -0  -2  -8
iprm895986040_        43:    2   6  -7   5  -7   7  -4  12  -4  -1   1  -4  -8  -1   3  -3  -4  -0  -0  -0   0   0   0   1   1   0   0   0  -1  -1  -1  -1  -1  -1  -0  -0   0   1   2   2   3   3 100  -1   1   4   0   1  -0
iprm895986224_        44:    0   4  -5   3  -5   4  -3   8   1  -0   0  -1  -1  -0   0  -3  -4  -0  -0  -0   0   0   0   0   0   0   0  -0  -0  -1  -1  -1  -1  -1  -0  -0   0   0   1   2   2   3  -1 100 -23   3   0   0   0
iprm895986408_        45:    1   4  -5   3  -5   4  -3   8   1   0  -0  -1  -0  -3   1   7   8  -0  -0   0   0   0   0   0   0  -0   0  -0  -0  -0  -1  -1  -0  -0  -0  -0   0   1   1   2   1   2   1 -23 100   3   0   0  -1
iprm895986592_        46:    0   3  -5   1  -6   0  -5   4   1   0  -1  -0   0   1   0   1   1   1   1   1   1   1   1   0   1   1   0   0   0   0  -0   0  -0  -0   0  -0   0   0   1   2   1   4   4   3   3 100   2  -1  -6
a896015048_           47:   22   0  -0   0  -0   0  -0  -0   1   1   3   2   4  -1  18  -1  -2  -1  -1  -0  -0   2  -1  -1  -0   2  -0   1  -1   1   3   4  -0  -0  -1   0   1   4   1   1  -0  -0   0   0   0   2 100 -36   4
c896015432_           48:   13   0  -0   0  -0   0  -0  -0   0  -0   1  -1  -2  -0  11  -1  -1   0   1  -0   1  -1   2   0  -1  -1   1  -1   2   0  -1  -2   1  -1   1  -0  -0   1  -0  -1  -0  -2   1   0   0  -1 -36 100  -0
m6746e436_b6          49:    1   6  -5   7  -9   9 -10   7   2  -1   2  -3  -3   1   0   1   1 -16 -14 -18 -12 -14 -12  -5 -12  -8  -4  -6  -4 -11  -6 -11  -8  -7 -10  -4  -9  -2 -12 -10  -1  -8  -0   0  -1  -6   4  -0 100
}
