# Supplementary material for: Incorporating the direct derivation method and molecular scattering power method into the Rietveld quantitative phase analysis routine in TOPAS
Source: J Appl Crystallogr. 2025 Jun 16;58(Pt 4):1159–73. doi: 10.1107/S1600576725004054 (PMC12321032; doi:10.1107/S1600576725004054)
Supplement: Supplementary file 2 [file j-58-01159-sup2.zip › Cpd-1b.inp]

'r_p    0	r_p_dash    0 
'r_wp   0	r_wp_dash   0 
'r_exp  0	r_exp_dash  0 
'gof    0 
'weighted_Durbin_Watson   0 
do_errors 
#define Ck_corrected_DDM	'User to choose an QPA method
'#define mol_f2				'User to choose an QPA method
'------------------------------------- 
 
'RAW(cpd-1a)  
RAW(cpd-1b)  
'RAW(cpd-1c)  
'RAW(cpd-1d)  
'RAW(cpd-1e)  
'RAW(cpd-1f)  
'RAW(cpd-1g)  
'RAW(cpd-1h)  
 
   CuKa5(0.001)       
   Radius(173) 
   LP_Factor(26.6) 
   Full_Axial_Model(12, 15, 12, 4.6, 4.6) 
   Slit_Width(0.3) 
   Divergence(1)            
 
   ZE(@,-0.0266787916`_0.00036853859) 
    
   One_on_X(@, 1042.12614`_32.012256) 
   bkg  @ -1.04663813`_1.0749462  24.3023242`_1.4720115 -10.484871`_0.940742675  6.51113849`_0.670541293 -2.50283714`_0.374516314 -1.66479118`_0.30702469
 
''-------------------------------------- 
'  STR(R_-3_C) 
'     phase_name "Corundum" 
'     Trigonal(@  4.758916`_0.000026, @  12.991714`_0.000107) 
'     site Al    x 0        y 0       z 0.35227  occ Al   1   beq 0.2952  
'     site O     x 0.30617  y 0       z 0.25     occ O    1   beq 0.1641   
'     scale @  0.00179089323`_4.094e-06
'     CS_L(@, 188.104378`_3.98790309) 
'     Strain_L(@, 0.0182957852`_0.00179481056) 
' 
'     MVW( 611.768, 254.808`_0.004, 57.146`_0.058) 
'   
'     r_bragg  4.66643834
   
  hkl_Is 
   	space_group R-3c
   	phase_name "hkl_Corundum"
		load hkl_m_d_th2 I 
		{
			   1   0  -2   6    3.480003      25.57665     23.9616996_0.1687
			   1   0   4   6    2.550948      35.15138     76.8178406_0.4203
			   2  -1   0   6    2.379460      37.77707     35.8088957_0.3136
			   0   0   6   2    2.165245      41.67953     1.18174252_0.08396
			   2  -1   3  12    2.085390      43.35457     132.182905_0.6895
			   2   0   2   6    1.964205      46.17891     1.84762947_0.1164
			   2   0  -4   6    1.740001      52.55251     94.9888926_0.7297
			   2  -1   6  12    1.601448      57.50160     239.386497_1.266
			   3  -1   1  12    1.546644      59.74146     6.8079356_0.2627
			   3  -1  -2  12    1.514776      61.13098     10.2192462_0.4674
			   1   0  -8   6    1.510875      61.30579     20.318406_0.5485
			   3  -1   4  12    1.404534      66.51967     124.327684_1.082
			   3   0   0   6    1.373782      68.21031     193.118302_1.4
			   3  -1  -5  12    1.336020      70.41814     5.09003581_0.2971
			   2   0   8   6    1.275474      74.30389     6.66405162_0.3482
			   1   0  10   6    1.239045      76.87886     86.0091426_1.162
			   2  -1   9  12    1.234153      77.23981     37.6478675_0.8854
			   3  -1   7  12    1.193152      80.42121     4.42444629_0.4751
			   4  -2   0   6    1.189730      80.70017     28.1434864_0.7352
			   3   0   6   6    1.160001      83.21889     2.11796722_0.174_LIMIT_MIN_1e-15
			   3   0  -6   6    1.160001      83.21889     2.11796722_0.174_LIMIT_MIN_1e-15
			   4  -2   3  12    1.147222      84.35757     25.0358238_0.6512
			   4  -1  -1  12    1.138657      85.14105     1.08253854_0.2942_LIMIT_MIN_1e-15
			   4  -1   2  12    1.125759      86.35298     21.8314956_0.9183
			   3  -1  -8  12    1.124155      86.50650     12.3002652_0.8553
			   2   0 -10   6    1.098975      89.00238     45.9120423_0.877
			   0   0  12   2    1.082622      90.71602     13.5235721_0.6267
			   4  -1  -4  12    1.078229      91.18984     49.2505276_0.9603
			   4  -1   5  12    1.046285      94.82118     2.14784416_0.5595_LIMIT_MIN_1e-15
			   4  -2   6  12    1.042695      95.25124     106.667946_1.4
			   4   0  -2   6    1.017615      98.39463     14.4760049_0.5858
			   3  -1  10  12    0.997703     101.08054    87.7345069_1.211
			   2  -1  12  12    0.985419     102.83219    2.41428834_0.4514_LIMIT_MIN_1e-15
			   4   0   4   6    0.982102     103.31856    15.1028317_0.6305
			   4  -1  -7  12    0.973271     104.64301    1.11658572_0.3496_LIMIT_MIN_1e-15
			   5  -2   1  12    0.943007     109.54191    2.78032306_0.4455
			   3  -1 -11  12    0.941123     109.86740    2.17498825_0.4642_LIMIT_MIN_1e-15
			   5  -2  -2  12    0.935642     110.82961    1.64500388_0.742_LIMIT_MIN_1e-15
			   4  -1   8  12    0.934720     110.99363    24.721678_0.9397
			   4  -2   9  12    0.918086     114.07476    17.1907369_0.6171
			   5  -2   4  12    0.907816     116.10163    82.1520753_1.381
			   1   0 -14   6    0.905298     116.61461    28.1020495_1.084
			   5  -1   0  12    0.899351     117.85258    43.5602367_0.8696
			   5  -2  -5  12    0.888503     120.21497    3.43459809_0.3892
			   5  -1   3  12    0.880562     122.03784    13.4881302_0.3533
			   5  -1  -3  12    0.880562     122.03784    13.4881302_0.3533
			   4   0  -8   6    0.870001     124.60140    16.6971401_0.5843
			   4  -1 -10  12    0.858171     127.68995    90.2158208_1.109
			   3   0  12   6    0.850316     129.88852    17.4867394_0.3773
			   3   0 -12   6    0.850316     129.88852    17.4867394_0.3773
			   2   0  14   6    0.846127     131.11608    37.6312122_0.7672
			   5  -2   7  12    0.842474     132.22124    2.44761032_0.4516_LIMIT_MIN_1e-15
			   3  -1  13  12    0.841129     132.63639    2.34605101_0.4171_LIMIT_MIN_1e-15
			   5  -1   6  12    0.830556     136.08111    62.1674645_0.5965
			   5  -1  -6  12    0.830556     136.08111    62.1674645_0.5965
			   4  -1  11  12    0.821364     139.37999    1.79041405_0.3341_LIMIT_MIN_1e-15
			   5   0   2   6    0.817712     140.78595    0.456560829_0.4326_LIMIT_MIN_1e-15
			   5  -2  -8  12    0.817097     141.02893    4.12714993_0.4854
			   2  -1  15  12    0.813861     142.33770    19.4769459_0.5516
			   4   0  10   6    0.807273     145.18382    49.9523767_0.7775
			   4  -2  12  12    0.800724     148.30922    0.817962146_0.4712_LIMIT_MIN_1e-15
			   5   0  -4   6    0.798941     149.22287    31.1112071_1.149
			   3  -1 -14  12    0.797223     150.13332    49.8178667_8.454
			   1   0  16   6    0.796653     150.44244    19.6378379_28.52_LIMIT_MIN_1e-15
		}
 
   	Trigonal(@  4.758920_0.000025, @  12.991468_0.000103) 
      CS_L(@, 194.75559_4.18509901) 
      Strain_L(@, 0.0222651305_0.00181795696)   	 
	  prm_with_error !S_Cor  2180.896_5.638		'Sum of above I values (< 150 deg) with errors propagation
'---------Ck corrected DDM---------
#ifdef Ck_corrected_DDM
      prm C_Cor  1.48015
      prm M_Cor = 2*AW("Al")+3*AW("O");
      prm n2_Cor = 2*(AN("Al"))^2+3*(AN("O"))^2;
		prm DDM_aS_on_C_Cor = S_Cor M_Cor / n2_Cor / C_Cor;:17.3667531_0
		MVW(=DDM_aS_on_C_Cor/Get(cell_volume);, 254.804_0.003, 51.055_0.187)
#endif
'---------mol_f2 method------------
#ifdef mol_f2
      prm mol_f2_Cor  825.609
      prm M_Cor = 2*AW("Al")+3*AW("O");
		MVW(=M_Cor S_Cor / mol_f2_Cor/Get(cell_volume);, 254.804, 73.007_0.042)
#endif	      
'-------------------------------------- 
'  STR(F_M_-3_M) 
'     phase_name "Fluorite" 
'     Cubic(@  5.463808`_0.000090) 
'     site Ca    x 0        y 0        z 0       occ Ca   1   beq 0.4856   
'     site F     x 0.25     y 0.25     z 0.25    occ F    1   beq 0.7200   
'     scale @  0.000244983802`_2.272e-06
'     CS_L(@, 415.255453`_85.1221562) 
'     Strain_L(@, 0.0728206502`_0.0103110457) 
'     MVW( 312.299, 163.112`_0.008, 2.555`_0.023) 
'
'     r_bragg  2.61219917
'  
   hkl_Is
   	space_group F_M_-3_M
		load hkl_m_d_th2 I 
		{
			   1   1   1   8    3.154535      28.26764    7.79541263_0.1197
			   2   0   0   6    2.731907      32.75485    0.0365956075_0.03234_LIMIT_MIN_1e-15
			   2   2   0  12    1.931750      47.00093    26.7573618_0.3815
			   3   1   1  24    1.647402      55.75509    13.0901309_0.3378
			   2   2   2   8    1.577268      58.46766    0.093110827_0.1632_LIMIT_MIN_1e-15
			   4   0   0   6    1.365954      68.65561    4.05531583_0.4743
			   3   3   1  24    1.253485      75.83484    8.14183719_0.4256
			   4   2   0  24    1.221746      78.17248    0.774759757_0.2736_LIMIT_MIN_1e-15
			   4   2   2  24    1.115297      87.36579    18.3861592_0.6562
			   3   3   3   8    1.051512      94.20330    3.80983025_0.2643
			   5   1   1  24    1.051512      94.20330    3.80983025_0.2643
			   4   4   0  12    0.965875     105.78653   7.31775082_0.5101
			   5   3   1  48    0.923553     113.03598   9.67893124_0.571
			   4   4   2  24    0.910636     115.53490   0.0837305939_0.2642_LIMIT_MIN_1e-15
			   6   0   0   6    0.910636     115.53490   0.0837305939_0.2642_LIMIT_MIN_1e-15
			   6   2   0  24    0.863905     126.16180   11.0155975_0.6027
			   5   3   3  24    0.833224     135.17983   2.19521221_0.5604_LIMIT_MIN_1e-15
			   6   2   2  24    0.823701     138.51025   1.04417146_0.3775_LIMIT_MIN_1e-15
		}

   	phase_name "hkl_Fluorite"
   	Cubic(@  5.463815_0.000089) 
   	CS_L(@, 367.762407_71.4621449) 
      Strain_L(@, 0.0635679387_0.0112806528) 
	  prm_with_error !S_fluo  118.1695_1.7025	'Sum of above I values with errors propagation
'---------Ck corrected DDM---------
#ifdef Ck_corrected_DDM
      prm C_fluo  1.38756 'pre-calculated 
      prm M_fluo = AW("Ca")+2*AW("F"); 'macro AW returns atomic weight 
      prm n2_fluo = (AN("Ca"))^2+2*(AN("F"))^2; 'macro AN returns atomic number 
      prm DDM_aS_on_C_fluo = S_fluo M_fluo / n2_fluo / C_fluo;:3.79626742_0
      MVW(=DDM_aS_on_C_fluo/Get(cell_volume);, 163.113_0.008, 1.314_0.003)
#endif
'---------mol_f2 method------------
#ifdef mol_f2
      prm mol_f2_fluo  832.917
      prm M_fluo = AW("Ca")+2*AW("F"); 'macro AW returns atomic weight 
      MVW(=M_fluo S_fluo / mol_f2_fluo/Get(cell_volume);, 163.147_0.002, 68.162_0.348)
#endif	     
'-------------------------------------- 
  STR(P_63_M_C) 
     phase_name "Zincite" 
     Hexagonal(@  3.249503_0.000134, @  5.206195_0.000307) 
     site Zn    x  = 1/3;  y  = 2/3;  z 0.00357   occ Zn+2  1 beq 0.5728 
     site O     x  = 1/3;  y  = 2/3;  z 0.37903   occ O-2   1 beq 0.5257 
     scale @  0.00053186754_8.335e-06
     CS_L(@, 150.424825_9.10489536) 

     MVW( 162.817, 47.609_0.005, 1.427_0.022) 

     r_bragg  3.76168875
     
'   hkl_Is
'      space_group P_63_M_C
'		load hkl_m_d_th2 I 
'		{
'			   1   0   0   6    2.814199      31.77130     2.82556827`_0.08737
'			   0   0   2   2    2.603062      34.42542     2.53395242`_0.09871
'			   1   0   1  12    2.475654      36.25701     6.61041307`_0.1516
'			   1   0   2  12    1.910931      47.54435     2.20993312`_0.1482
'			   2  -1   0   6    1.624779      56.60077     6.16246795`_0.2774
'			   1   0   3  12    1.477112      62.86441     6.41893331`_0.2988
'			   2   0   0   6    1.407100      66.38267     8.24324085`_0.8396
'			   2  -1   2  12    1.378318      67.95514     9.31543464`_0.7314
'			   2   0   1  12    1.358360      69.09363     2.62086477`_0.3092
'			   0   0   4   2    1.301531      72.57535     0.593000686`_0.219_LIMIT_MIN_1e-15
'			   2   0   2  12    1.237827      76.96837     6.66283762`_1.103_LIMIT_MIN_1e-15
'			   1   0   4  12    1.181311      81.39581     0.409294763`_0.2745_LIMIT_MIN_1e-15
'			   2   0   3  12    1.092961      89.62371     3.61271123`_0.4216
'			   3  -1   0  12    1.063667      92.80313     1.89179852`_0.3407_LIMIT_MIN_1e-15
'			   3  -1   1  24    1.042139      95.31830     0.389718385`_1.259_LIMIT_MIN_1e-15
'			   2  -1   4  12    1.015804      98.63151     2.19139544`_0.4964_LIMIT_MIN_1e-15
'			   3  -1   2  24    0.984636     102.94652   1.98089339`_0.4752_LIMIT_MIN_1e-15
'			   1   0   5  12    0.976528     104.14939   3.10186844`_0.408
'			   2   0   4  12    0.955466     107.45296   0.521720478`_0.3198_LIMIT_MIN_1e-15
'			   3   0   0   6    0.938066     110.40117   1.56352111`_0.4366_LIMIT_MIN_1e-15
'			   3   0   1  12    0.923200     113.10239   0.0311309093`_0.5184_LIMIT_MIN_1e-15
'			   3  -1   3  24    0.906872     116.29308   7.22938746`_1.003
'			   3   0   2  12    0.882511     121.58268   1.93561773`_0.4695_LIMIT_MIN_1e-15
'			   0   0   6   2    0.867687     125.18615   0.0302517324`_0.4684_LIMIT_MIN_1e-15
'			   2   0   5  12    0.836988     133.94610   1.08628578`_0.3682_LIMIT_MIN_1e-15
'			   1   0   6  12    0.829170     136.55861   0.041264857`_0.6703_LIMIT_MIN_1e-15
'			   3   0   3  12    0.825218     137.95764   5.26187051e-05`_0.3467_LIMIT_MIN_1e-15
'			   3  -1   4  24    0.823612     138.54302   0.919173457`_0.3702_LIMIT_MIN_1e-15
'			   4  -2   0   6    0.812389     142.95110   1.6056258`_0.4036_LIMIT_MIN_1e-15
'		}
'
'      phase_name "hkl_Zincite" 
'      Hexagonal(@  3.249558`_0.000125, @  5.206125`_0.000314) 
'      CS_L(@, 153.207968`_9.23164138) 
'		prm_with_error !S_Zin  82.7384_2.904	'Sum of above I values with errors propagation
''---------Ck corrected DDM---------
'#ifdef Ck_corrected_DDM
'      prm C_Zin  1.4855`
'      prm M_Zin = AW("Zn")+AW("O");
'      prm n2_Zin = (AN("Zn"))^2+(AN("O"))^2;
'      prm DDM_aS_on_C_Zin = S_Zin M_Zin / n2_Zin / C_Zin;:196.871821`_0
'      MVW(=DDM_aS_on_C_Zin/Get(cell_volume);, 47.610`_0.005, 40.300`_0.053)   
'#endif		
''---------mol_f2 method------------
'#ifdef mol_f2
'      prm mol_f2_Zin	1509.435
'      prm M_Zin = AW("Zn")+AW("O");
'      MVW(=M_Zin S_Zin / mol_f2_Zin/Get(cell_volume);, 47.622`_0.002, 4.275`_0.009)     
'#endif	     
'--------------------------------------
C_matrix_normalized
{
                             1   2   3   4   5   6   7   8   9  10  11  12  13  14  15  16  17  18  19  20  21  22  23  24  25  26  27  28  29  30  31  32  33  34  35  36  37  38  39  40  41  42  43  44  45  46  47  48  49
m6746e436_1c           1:  100  -1   0  -1  -0  -1  -1  -1  -4  61  41   1  -3  -1  34   1  -0   0   1  -0  -0   1  -0   4   4   0  -0   0   0   1   0   2   0   0   0  -0  -1   2   4  -1  -0  -1   1   1   0   0  17   9   1
m6746e436_1d           2:   -1 100 -99  98 -96  92 -82  72  -1  -1  -1   4   3  -2  -1   2   1  -5  -4  -5  -2   0   2   2   1   3   5   1   2  -1  -3  -2  -4  -4  -5  -6  -4  -3  -1   1   4   8   5   5   5   2   0   0   6
bkg895944680           3:    0 -99 100 -96  98 -91  85 -73  -3   1   1  -5  -5   1   1  -2  -1   5   4   4   2  -0  -3  -1  -1  -4  -6  -1  -3   1   2   2   4   4   5   5   4   2   2  -2  -5 -11  -5  -6  -7  -5  -1  -0  -4
bkg895944896           4:   -1  98 -96 100 -94  96 -82  77  -4  -1  -2   2  -0  -2  -1   2   0  -5  -4  -5  -2   0   3   2   2   4   5   2   2  -2  -3  -2  -5  -5  -6  -7  -4  -3  -1   1   3   7   4   3   2  -3   0  -0   6
bkg895945112           5:   -0 -96  98 -94 100 -89  89 -71  -0   0   0  -7  -6   3   0  -2  -0   6   5   6   3   1  -1  -1  -1  -3  -4  -1  -2   2   4   3   5   5   7   8   5   4   3   0  -4 -10  -6  -7  -8  -8  -1  -0  -8
bkg895945328           6:   -1  92 -91  96 -89 100 -76  83  -3  -1  -2   5   3  -2  -1   4   2  -7  -6  -6  -3  -0   2   2   1   3   5   1   2  -2  -3  -1  -3  -3  -4  -4  -2   0   0   4   8  10   5   5   4  -4   0  -0   8
bkg895945544           7:   -1 -82  85 -82  89 -76 100 -59   1   0  -1  -7  -6   3   1  -4  -2   8   6   7   3   0  -3  -2  -2  -5  -9  -3  -7  -1  -0   1   3   4   6   9   7   7   5   6   4  -2  -2  -3  -4  -6  -1  -0  -8
bkg895945760           8:   -1  72 -73  77 -71  83 -59 100   1  -1  -3   2   2  -1  -1   3   2  -6  -4  -4   1   3   5   3   2   5   6   1  -0  -5  -8  -5  -8  -7  -9  -9  -5  -2  -0   6  11  18   9   9   9   1   0  -0   4
scale895979968_        9:   -4  -1  -3  -4  -0  -3   1   1 100  -2  -6  -2  11   1  -1  -0   0  -0  -3  -1   0  -2   1 -17 -14  -2   2 -16   0  -1   2 -14  -2  -2   1   3  -1   2 -13  -1   1   3 -11   3   4   1   2  -1   5
a896011976_           10:   61  -1   1  -1   0  -1   0  -1  -2 100 -11  -2  -5   0  21   1   1   0   1  -0  -0   0  -0  -3  -6   1  -0  -3   1   0   0   7   1  -1   1   0  -1   1   8  -1   1  -1   1   2   1   1  12   6   1
c896012360_           11:   41  -1   1  -2   0  -2  -1  -3  -6 -11 100   0  -2  -1  14  -0  -1  -0   0  -0  -0  -0  -0   3   7  -0  -0   7  -0   2   0   2  -0   1  -0  -0  -1   0  -0  -0  -0  -0   1   0   0  -1   9   3   1
m6746e436_1e          12:    1   4  -5   2  -7   5  -7   2  -2  -2   0 100  91  -2   0   1   0  -1   4   1  -1   2  -0   2   3   1  -0   1   0  -0   1   0   0   1   1   1  -0   1  -4   0   2   1  -8  -0   2   1   2  -1  -3
m6746e436_1f          13:   -3   3  -5  -0  -6   3  -6   2  11  -5  -2  91 100  -2  -1   1   0  -1   3   1  -0   0   0  -2  -3  -1   1  -1   0  -1   1  -1   0   1   1   2  -0   1  -8   0   3   2 -12   0   4   2   1  -1  -1
scale895980520_       14:   -1  -2   1  -2   3  -2   3  -1   1   0  -1  -2  -2 100  -3  -5  10   1   1   1  -7  -1   1   0  -0  -3   1  -0   1   1   1  -0   1   1   1   2   1 -10   0   1  -3  -0  -0  -0  -0   0  -1  -1   0
a896013320_           15:   34  -1   1  -1   0  -1   1  -1  -1  21  14   0  -1  -3 100  -1  -4   0   1   0   3   1   0   1   1   2  -0   0   0   0   0   1   0   0   0   0   0  10   2   0  -3  -1   1   0   1   0   6   3  -1
m6746e436_20          16:    1   2  -2   2  -2   4  -4   3  -0   1  -0   1   1  -5  -1 100  91  -1  -1  -1   3  -0  -0   0  -0  -1   0  -0   1   0   0   0   1   0   0   0   0  11   0   0  -5  -1  -0  -2   4   0   0   1   1
m6746e436_21          17:   -0   1  -1   0  -0   2  -2   2   0   1  -1   0   0  10  -4  91 100  -1  -1  -1  -2  -1   0   0  -0  -2   1  -0   1   1   0   0   1   1   0   1   1  13   0   1  -7  -2  -1  -2   5   0  -0   0   1
iprm895981072_        18:    0  -5   5  -5   6  -7   8  -6  -0   0  -0  -1  -1   1   0  -1  -1 100   6   7   3   4   3   2   3   2   1   1   0   2   2   0   2   1   2   1   2   0   2   1   0   1  -0  -1   1   1  -2  -0 -23
iprm895981256_        19:    1  -4   4  -4   5  -6   6  -4  -3   1   0   4   3   1   1  -1  -1   6 100   7   3   5   3   2   4   2   1   2   0   2   2   1   1   1   2   1   1   0   3   1   0   1   0  -1   1   1   0  -4 -23
iprm895981440_        20:   -0  -5   4  -5   6  -6   7  -4  -1  -0  -0   1   1   1   0  -1  -1   7   7 100   4   5   4   3   4   2   1   2   1   2   2   0   2   2   3   1   2   0   3   2   0   1   0  -1   1   2  -1  -1 -27
iprm895981624_        21:   -0  -2   2  -2   3  -3   3   1   0  -0  -0  -1  -0  -7   3   3  -2   3   3   4 100   3   3   1   2   2   1   1   0   1   1  -0   0   0   1   0   0   0   1   1   1   1   0   0   1   1  -0   1 -14
iprm895981808_        22:    1   0  -0   0   1  -0   0   3  -2   0  -0   2   0  -1   1  -0  -1   4   5   5   3 100   4   3   3   2   2   2   1   2   1   0   1   1   1   0   1  -0   2   1   0   1   1   0   1   1  -1  -0 -19
iprm895981992_        23:   -0   2  -3   3  -1   2  -3   5   1  -0  -0  -0   0   1   0  -0   0   3   3   4   3   4 100   2   2   2   2   1   1   2   1  -0   1   1   1  -0   0  -0   1   1   0   1   0   0   1   1  -1   1 -15
iprm895982176_        24:    4   2  -1   2  -1   2  -2   3 -17  -3   3   2  -2   0   1   0   0   2   2   3   1   3   2 100   6   1   1   3   1   1   0   2   1   1   1  -1   1  -0   2   1  -0   0   2  -1  -0   0 -11   4 -10
iprm895982360_        25:    4   1  -1   2  -1   1  -2   2 -14  -6   7   3  -3  -0   1  -0  -0   3   4   4   2   3   2   6 100   1   1   3   1   2   1   1   1   1   1  -0   1  -0   3   1  -0   0   2  -1  -0   1  -7  -2 -14
iprm895982544_        26:    0   3  -4   4  -3   3  -5   5  -2   1  -0   1  -1  -3   2  -1  -2   2   2   2   2   2   2   1   1 100   2   1   1   1   1   1   1   0   1  -0   0  -0   1   0   0   1   1   0   0   1   1  -1  -8
iprm895982728_        27:   -0   5  -6   5  -4   5  -9   6   2  -0  -0  -0   1   1  -0   0   1   1   1   1   1   2   2   1   1   2 100   1   2   2   2   0   1   0   1   0  -0  -0  -0  -0  -0   0  -0   0   1   1   0  -0  -4
iprm895982912_        28:    0   1  -1   2  -1   1  -3   1 -16  -3   7   1  -1  -0   0  -0  -0   1   2   2   1   2   1   3   3   1   1 100   1   1   1   3   1   1   1  -0   0  -0   2   0  -0  -0   2  -1  -0   0   2   0  -7
iprm895983096_        29:    0   2  -3   2  -2   2  -7  -0   0   1  -0   0   0   1   0   1   1   0   0   1   0   1   1   1   1   1   2   1 100   2   2   1   2   1   1   1   1   0   0  -0  -1  -1  -1  -1  -0   0  -0   0  -3
iprm895983280_        30:    1  -1   1  -2   2  -2  -1  -5  -1   0   2  -0  -1   1   0   0   1   2   2   2   1   2   2   1   2   1   2   1   2 100   3   2   2   2   3   2   2   1   2   0  -1  -1  -0  -1  -0   0   1   1  -9
iprm895983464_        31:    0  -3   2  -3   4  -3  -0  -8   2   0   0   1   1   1   0   0   0   2   2   2   1   1   1   0   1   1   2   1   2   3 100   2   3   3   3   3   2   2   1   0  -1  -1  -1  -1  -1  -0   2  -1  -7
iprm895983648_        32:    2  -2   2  -2   3  -1   1  -5 -14   7   2   0  -1  -0   1   0   0   0   1   0  -0   0  -0   2   1   1   0   3   1   2   2 100   2   2   2   1   1   1   3   0  -0  -1   1  -1  -1  -0   1   0  -1
iprm895983832_        33:    0  -4   4  -5   5  -3   3  -8  -2   1  -0   0   0   1   0   1   1   2   1   2   0   1   1   1   1   1   1   1   2   2   3   2 100   3   3   3   2   2   2   1   0  -1  -1  -1  -1  -0  -0   1  -6
iprm895984016_        34:    0  -4   4  -5   5  -3   4  -7  -2  -1   1   1   1   1   0   0   1   1   1   2   0   1   1   1   1   0   0   1   1   2   3   2   3 100   0   3   2   2   2   1   1  -0  -0  -1  -0  -0   0  -1  -6
iprm895984200_        35:    0  -5   5  -6   7  -4   6  -9   1   1  -0   1   1   1   0   0   0   2   2   3   1   1   1   1   1   1   1   1   1   3   3   2   3   0 100   4   3   3   2   2   1   0  -1  -1  -0  -0  -1   4  -9
iprm895984384_        36:   -0  -6   5  -7   8  -4   9  -9   3   0  -0   1   2   2   0   0   1   1   1   1   0   0  -0  -1  -0  -0   0  -0   1   2   3   1   3   3   4 100   4   4   2   3   2   1  -1  -0   0  -0   0   0  -3
iprm895984568_        37:   -1  -4   4  -4   5  -2   7  -5  -1  -1  -1  -0  -0   1   0   0   1   2   1   2   0   1   0   1   1   0  -0   0   1   2   2   1   2   2   3   4 100   3   2   3   2   1   1   0   0  -0  -1   0  -6
iprm895984752_        38:    2  -3   2  -3   4   0   7  -2   2   1   0   1   1 -10  10  11  13   0   0   0   0  -0  -0  -0  -0  -0  -0  -0   0   1   2   1   2   2   3   4   3 100   1   3   2   2   1   0   2  -0   1   0  -1
iprm895984936_        39:    4  -1   2  -1   3   0   5  -0 -13   8  -0  -4  -8   0   2   0   0   2   3   3   1   2   1   2   3   1  -0   2   0   2   1   3   2   2   2   2   2   1 100   2   2   2   3   0   0   1   4   1 -11
iprm895985120_        40:   -1   1  -2   1   0   4   6   6  -1  -1  -0   0   0   1   0   0   1   1   1   2   1   1   1   1   1   0  -0   0  -0   0   0   0   1   1   2   3   3   3   2 100   4   5   2   2   3   1  -2  -0  -6
iprm895985304_        41:   -0   4  -5   3  -4   8   4  11   1   1  -0   2   3  -3  -3  -5  -7   0   0   0   1   0   0  -0  -0   0  -0  -0  -1  -1  -1  -0   0   1   1   2   2   2   2   4 100   7   3   3   3   2   0   0  -1
iprm895985488_        42:   -1   8 -11   7 -10  10  -2  18   3  -1  -0   1   2  -0  -1  -1  -2   1   1   1   1   1   1   0   0   1   0  -0  -1  -1  -1  -1  -1  -0   0   1   1   2   2   5   7 100   3   5   7   6  -0  -0  -5
iprm895985672_        43:    1   5  -5   4  -6   5  -2   9 -11   1   1  -8 -12  -0   1  -0  -1  -0   0   0   0   1   0   2   2   1  -0   2  -1  -0  -1   1  -1  -0  -1  -1   1   1   3   2   3   3 100  -8   3   4  -0   0  -1
iprm895985856_        44:    1   5  -6   3  -7   5  -3   9   3   2   0  -0   0  -0   0  -2  -2  -1  -1  -1   0   0   0  -1  -1   0   0  -1  -1  -1  -1  -1  -1  -1  -1  -0   0   0   0   2   3   5  -8 100 -38   5   1   1   1
iprm895986040_        45:    0   5  -7   2  -8   4  -4   9   4   1   0   2   4  -0   1   4   5   1   1   1   1   1   1  -0  -0   0   1  -0  -0  -0  -1  -1  -1  -0  -0   0   0   2   0   3   3   7   3 -38 100   7   0   0  -4
iprm895986224_        46:    0   2  -5  -3  -8  -4  -6   1   1   1  -1   1   2   0   0   0   0   1   1   2   1   1   1   0   1   1   1   0   0   0  -0  -0  -0  -0  -0  -0  -0  -0   1   1   2   6   4   5   7 100  -0  -0  -6
a896014664_           47:   17   0  -1   0  -1   0  -1   0   2  12   9   2   1  -1   6   0  -0  -2   0  -1  -0  -1  -1 -11  -7   1   0   2  -0   1   2   1  -0   0  -1   0  -1   1   4  -2   0  -0  -0   1   0  -0 100 -33   4
c896015048_           48:    9   0  -0  -0  -0  -0  -0  -0  -1   6   3  -1  -1  -1   3   1   0  -0  -4  -1   1  -0   1   4  -2  -1  -0   0   0   1  -1   0   1  -1   4   0   0   0   1  -0   0  -0   0   1   0  -0 -33 100   3
m6746e436_22          49:    1   6  -4   6  -8   8  -8   4   5   1   1  -3  -1   0  -1   1   1 -23 -23 -27 -14 -19 -15 -10 -14  -8  -4  -7  -3  -9  -7  -1  -6  -6  -9  -3  -6  -1 -11  -6  -1  -5  -1   1  -4  -6   4   3 100
}
