# Supplementary material for: Incorporating the direct derivation method and molecular scattering power method into the Rietveld quantitative phase analysis routine in TOPAS
Source: J Appl Crystallogr. 2025 Jun 16;58(Pt 4):1159–73. doi: 10.1107/S1600576725004054 (PMC12321032; doi:10.1107/S1600576725004054)
Supplement: Supplementary file 2 [file j-58-01159-sup2.zip › Cpd-1c.inp]

'r_p    0	r_p_dash    0 
'r_wp   0	r_wp_dash   0 
'r_exp  0	r_exp_dash  0 
'gof    0 
'weighted_Durbin_Watson   0 
do_errors 
#define Ck_corrected_DDM	'User to choose an QPA method
'#define mol_f2				'User to choose an QPA method
'------------------------------------- 
 
'RAW(cpd-1a)  
'RAW(cpd-1b)  
RAW(cpd-1c)  
'RAW(cpd-1d)  
'RAW(cpd-1e)  
'RAW(cpd-1f)  
'RAW(cpd-1g)  
'RAW(cpd-1h)  
 
   CuKa5(0.001)       
   Radius(173) 
   LP_Factor(26.6) 
   Full_Axial_Model(12, 15, 12, 4.6, 4.6) 
   Slit_Width(0.3) 
   Divergence(1)            
 
   ZE(@, 0.0155171487`_0.000245184702) 
    
   One_on_X(@, 1330.83956`_37.0693705) 
   bkg  @  14.7670809`_1.25625874  47.5094496`_1.71863325 -23.0073238`_1.1259155  15.7847778`_0.78288117 -6.2023411`_0.472175481  0.540042591`_0.376443574
 
'-------------------------------------- 
'  STR(R_-3_C) 
'     phase_name "Corundum" 
'     Trigonal(@  4.759016`_0.000271, @  12.992076`_0.001211) 
'     site Al    x 0        y 0       z 0.35227  occ Al   1   beq 0.2952  
'     site O     x 0.30617  y 0       z 0.25     occ O    1   beq 0.1641   
'     scale @  7.75424805e-05`_1.579e-06
'     CS_L(@, 226.415204`_57.5602944_LIMIT_MAX_194.379725) 
'     Strain_L(@, 0.0372940353`_0.0207213183_LIMIT_MIN_0.0001) 
' 
'     MVW( 611.768, 254.826`_0.038, 19.810`_0.325) 
'   
'     r_bragg  6.6518546
   
  hkl_Is 
   	space_group R-3c
   	phase_name "hkl_Corundum"
		load hkl_m_d_th2 I 
		{
			   1   0  -2   6    3.480127      25.57573      0.877278571_0.04965
			   1   0   4   6    2.550665      35.15540      4.56931925_0.1547
			   2  -1   0   6    2.379848      37.77068      2.1378987_0.1147
			   0   0   6   2    2.164637      41.69177      0.000561094048_0.08307_LIMIT_MIN_1e-15
			   2  -1   3  12    2.085515      43.35184      5.05299385_0.1953
			   2   0   2   6    1.964445      46.17294      0.0961537722_0.1171_LIMIT_MIN_1e-15
			   2   0  -4   6    1.740063      52.55050      3.63097914_0.2397
			   2  -1   6  12    1.601320      57.50661      12.0834756_0.4319
			   3  -1   1  12    1.546886      59.73115      1.39379027_0.2472_LIMIT_MIN_1e-15
			   3  -1  -2  12    1.514986      61.12158      1.32643086_0.3597_LIMIT_MIN_1e-15
			   1   0  -8   6    1.510541      61.32081      2.84345614_0.3805
			   3  -1   4  12    1.404646      66.51366      8.90717585_0.7789
			   3   0   0   6    1.374006      68.19767      7.43415847_1.07_LIMIT_MIN_1e-15
			   3  -1  -5  12    1.336081      70.41445      1.76305129_0.3647_LIMIT_MIN_1e-15
			   2   0   8   6    1.275333      74.31351      0.00392621509_0.3712_LIMIT_MIN_1e-15
			   1   0  10   6    1.238747      76.90074      4.21086445_1.16_LIMIT_MIN_1e-15
			   2  -1   9  12    1.233954      77.25459      0.00503423229_0.6999_LIMIT_MIN_1e-15
			   3  -1   7  12    1.193128      80.42319      0.000867387529_0.543_LIMIT_MIN_1e-15
			   4  -2   0   6    1.189924      80.68430      0.00350832256_0.5791_LIMIT_MIN_1e-15
			   3   0   6   6    1.160042      83.21527      1.16472993e-05_0.221_LIMIT_MIN_1e-15
			   3   0  -6   6    1.160042      83.21527      1.16472993e-05_0.221_LIMIT_MIN_1e-15
			   4  -2   3  12    1.147373      84.34388      0.00289315506_0.4554_LIMIT_MIN_1e-15
			   4  -1  -1  12    1.138838      85.12425      4.25792758e-05_0.4641_LIMIT_MIN_1e-15
			   4  -1   2  12    1.125927      86.33690      0.262551273_0.8085_LIMIT_MIN_1e-15
			   3  -1  -8  12    1.124099      86.51185      0.00160681767_0.8052_LIMIT_MIN_1e-15
			   2   0 -10   6    1.098805      89.01978      0.496550471_0.6919_LIMIT_MIN_1e-15
			   0   0  12   2    1.082318      90.74860      0.282300592_0.6537_LIMIT_MIN_1e-15
			   4  -1  -4  12    1.078352      91.17650      4.17013167_0.7041_LIMIT_MIN_1e-15
			   4  -1   5  12    1.046380      94.80984      6.3808826e-06_0.9789_LIMIT_MIN_1e-15
			   4  -2   6  12    1.042758      95.24370      8.07576119_2.233_LIMIT_MIN_1e-15
			   4   0  -2   6    1.017769      98.37444      3.17096719_1.069_LIMIT_MIN_1e-15
			   3  -1  10  12    0.997604     101.09429    6.60629856_0.7554
			   2  -1  12  12    0.985218     102.86159    6.32346653_1.631_LIMIT_MIN_1e-15
			   4   0   4   6    0.982223     103.30083    0.025975673_1.349_LIMIT_MIN_1e-15
			   4  -1  -7  12    0.973311     104.63694    0.859081121_0.9947_LIMIT_MIN_1e-15
			   5  -2   1  12    0.943159     109.51585    0.580848202_0.9781_LIMIT_MIN_1e-15
			   3  -1 -11  12    0.941012     109.88680    0.851113435_1.159_LIMIT_MIN_1e-15
			   5  -2  -2  12    0.935786     110.80406    2.30767525_2.457_LIMIT_MIN_1e-15
			   4  -1   8  12    0.934735     110.99097    0.0110094825_1.97_LIMIT_MIN_1e-15
			   4  -2   9  12    0.918071     114.07769    3.18230228_0.7388_LIMIT_MIN_1e-15
			   5  -2   4  12    0.907932     116.07806    4.48960868_1.756_LIMIT_MIN_1e-15
			   1   0 -14   6    0.905063     116.66275    0.014750397_1.569_LIMIT_MIN_1e-15
			   5  -1   0  12    0.899498     117.82160    3.63454414_0.7831_LIMIT_MIN_1e-15
			   5  -2  -5  12    0.888601     120.19283    0.114267943_0.71_LIMIT_MIN_1e-15
			   5  -1   3  12    0.880690     122.00793    1.50297047_0.5862_LIMIT_MIN_1e-15
			   5  -1  -3  12    0.880690     122.00793    1.50297047_0.5862_LIMIT_MIN_1e-15
			   4   0  -8   6    0.870032     124.59363    0.00127617275_0.7332_LIMIT_MIN_1e-15
			   4  -1 -10  12    0.858144     127.69711    3.14790068_0.7642_LIMIT_MIN_1e-15
			   3   0  12   6    0.850222     129.91568    0.61134617_0.3487_LIMIT_MIN_1e-15
			   3   0 -12   6    0.850222     129.91568    0.61134617_0.3487_LIMIT_MIN_1e-15
			   2   0  14   6    0.845953     131.16804    1.20468939_0.7202_LIMIT_MIN_1e-15
			   5  -2   7  12    0.842534     132.20274    0.000107046617_0.9236_LIMIT_MIN_1e-15
			   3  -1  13  12    0.841002     132.67596    1.55456892e-05_0.9468_LIMIT_MIN_1e-15
			   5  -1   6  12    0.830637     136.05336    2.19002982_0.4559_LIMIT_MIN_1e-15
			   5  -1  -6  12    0.830637     136.05336    2.19002982_0.4559_LIMIT_MIN_1e-15
			   4  -1  11  12    0.821321     139.39599    1.53275733_0.8603_LIMIT_MIN_1e-15
			   5   0   2   6    0.817839     140.73582    0.00177268895_1.317_LIMIT_MIN_1e-15
			   5  -2  -8  12    0.817138     141.01254    0.0001392911_1.33_LIMIT_MIN_1e-15
			   2  -1  15  12    0.813675     142.41467    0.619571817_0.9069_LIMIT_MIN_1e-15
			   4   0  10   6    0.807266     145.18689    4.05416565_0.9073_LIMIT_MIN_1e-15
			   4  -2  12  12    0.800660     148.34145    0.84739937_1.296_LIMIT_MIN_1e-15
			   5   0  -4   6    0.799050     149.16626    2.97203112_2.484_LIMIT_MIN_1e-15
			   3  -1 -14  12    0.797092     150.20411    0.0122152267_36.89_LIMIT_MIN_1e-15
			   1   0  16   6    0.796443     150.55741    8.81075572_86.98_LIMIT_MIN_1e-15
		}
 
   	Trigonal(@  4.759695_0.000367, @  12.987821_0.001441) 
      CS_L(@, 391.008377_289.920965_LIMIT_MIN_0.3) 
      Strain_L(@, 0.152877169_0.0420406574)   	 
		prm_with_error !S_Cor  124.795_7.708	'Sum of above I values (< 150 deg) with errors propagation
'---------Ck corrected DDM---------
#ifdef Ck_corrected_DDM
      prm C_Cor  1.48015
      prm M_Cor = 2*AW("Al")+3*AW("O");
      prm n2_Cor = 2*(AN("Al"))^2+3*(AN("O"))^2;
		prm DDM_aS_on_C_Cor = S_Cor M_Cor / n2_Cor / C_Cor;:17.3667531_0
		MVW(=DDM_aS_on_C_Cor/Get(cell_volume);, 254.804_0.003, 51.055_0.187)
#endif      
'---------mol_f2 method------------
#ifdef mol_f2
      prm mol_f2_Cor  825.609
      prm M_Cor = 2*AW("Al")+3*AW("O");
		MVW(=M_Cor S_Cor / mol_f2_Cor/Get(cell_volume);, 254.804, 73.007_0.042)
#endif          
''-------------------------------------- 
'  STR(F_M_-3_M) 
'     phase_name "Fluorite" 
'     Cubic(@  5.464014`_0.000276) 
'     site Ca    x 0        y 0        z 0       occ Ca   1   beq 0.4856   
'     site F     x 0.25     y 0.25     z 0.25    occ F    1   beq 0.7200   
'     scale @  5.74110068e-05`_1.679e-06
'     CS_L(@, 415.535465`_272.958169_LIMIT_MIN_0.3) 
'     Strain_L(@, 0.0677248877`_0.0354506285_LIMIT_MIN_0.0001) 
'     MVW( 312.299, 163.131`_0.025, 4.793`_0.135) 
'
'     r_bragg  3.44932962
 
   hkl_Is
   	space_group F_M_-3_M
		load hkl_m_d_th2 I 
		{
			   1   1   1   8    3.154586      28.26718    1.82581754_0.07624
			   2   0   0   6    2.731951      32.75431    0.924204549_0.07143
			   2   2   0  12    1.931781      47.00013    6.80971309_0.2844
			   3   1   1  24    1.647429      55.75412    4.48267648_0.3092
			   2   2   2   8    1.577293      58.46663    0.861733988_0.2232_LIMIT_MIN_1e-15
			   4   0   0   6    1.365976      68.65436    2.29305919_0.5915_LIMIT_MIN_1e-15
			   3   3   1  24    1.253505      75.83341    0.717618653_0.4122_LIMIT_MIN_1e-15
			   4   2   0  24    1.221766      78.17099    0.00717065428_0.3938_LIMIT_MIN_1e-15
			   4   2   2  24    1.115314      87.36404    4.10155137_0.6089_LIMIT_MIN_1e-15
			   3   3   3   8    1.051529      94.20132    1.56847606_0.3374_LIMIT_MIN_1e-15
			   5   1   1  24    1.051529      94.20132    1.56847606_0.3374_LIMIT_MIN_1e-15
			   4   4   0  12    0.965891     105.78410   4.52275459_0.7405_LIMIT_MIN_1e-15
			   5   3   1  48    0.923568     113.03320   5.01690304_0.7606_LIMIT_MIN_1e-15
			   4   4   2  24    0.910650     115.53199   0.270012428_0.4367_LIMIT_MIN_1e-15
			   6   0   0   6    0.910650     115.53199   0.270012428_0.4367_LIMIT_MIN_1e-15
			   6   2   0  24    0.863919     126.15819   0.900791201_0.6737_LIMIT_MIN_1e-15
			   5   3   3  24    0.833237     135.17538   0.225405559_0.7055_LIMIT_MIN_1e-15
			   6   2   2  24    0.823714     138.50541   1.55048404_0.8996_LIMIT_MIN_1e-15
		}

   	phase_name "hkl_Fluorite"
   	Cubic(@  5.463902_0.000317) 
   	CS_L(@, 414.442328_383.747408_LIMIT_MIN_0.3) 
      Strain_L(@, 0.138173173_0.0552978573) 
	  prm_with_error !S_fluo  37.917_2.186	'Sum of above I values with errors propagation
'---------Ck corrected DDM---------
#ifdef Ck_corrected_DDM
      prm C_fluo  1.38756 'pre-calculated 
      prm M_fluo = AW("Ca")+2*AW("F"); 'macro AW returns atomic weight 
      prm n2_fluo = (AN("Ca"))^2+2*(AN("F"))^2; 'macro AN returns atomic number 
      prm DDM_aS_on_C_fluo = S_fluo M_fluo / n2_fluo / C_fluo;:74.4035173_0
      MVW(=DDM_aS_on_C_fluo/Get(cell_volume);, 163.121_0.028, 26.191_0.036)
#endif		
'---------mol_f2 method------------
#ifdef mol_f2
      prm mol_f2_fluo  832.917
      prm M_fluo = AW("Ca")+2*AW("F"); 'macro AW returns atomic weight 
      MVW(=M_fluo S_fluo / mol_f2_fluo/Get(cell_volume);, 163.147_0.002, 68.162_0.348)
#endif    
'-------------------------------------- 
  STR(P_63_M_C) 
     phase_name "Zincite" 
     Hexagonal(@  3.249813_0.000013, @  5.206567_0.000027) 
     site Zn    x  = 1/3;  y  = 2/3;  z 0.00357   occ Zn+2  1 beq 0.5728 
     site O     x  = 1/3;  y  = 2/3;  z 0.37903   occ O-2   1 beq 0.5257 
     scale @  0.0254365844_3.957e-05
     CS_L(@, 210.447564_1.30560678) 

     MVW( 162.817, 47.621_0.000, 69.426_0.070) 

     r_bragg  2.16621504
     
'   hkl_Is
'      space_group P_63_M_C
'		load hkl_m_d_th2 I 
'		{
'			   1   0   0   6    2.814428      31.76865     136.935666`_0.5373
'			   0   0   2   2    2.603282      34.42242     112.508364`_0.5334
'			   1   0   1  12    2.475857      36.25393     310.625225`_0.9289
'			   1   0   2  12    1.911090      47.54016     125.445736`_0.8125
'			   2  -1   0   6    1.624911      56.59574     293.73668`_1.486
'			   1   0   3  12    1.477235      62.85855     322.351566`_1.74
'			   2   0   0   6    1.407214      66.37657     61.2591094`_0.8753
'			   2  -1   2  12    1.378431      67.94879     326.361657`_1.931
'			   2   0   1  12    1.358471      69.08719     170.045039`_1.428
'			   0   0   4   2    1.301641      72.56825     28.7659926`_0.6865
'			   2   0   2  12    1.237929      76.96089     63.8532005`_1.048
'			   1   0   4  12    1.181410      81.38754     33.34334`_0.8239
'			   2   0   3  12    1.093051      89.61431     176.231383`_1.787
'			   3  -1   0  12    1.063754      92.79333     66.6314554`_1.181
'			   3  -1   1  24    1.042224      95.30805     199.535813`_1.953
'			   2  -1   4  12    1.015889      98.62042     108.518756`_1.482
'			   3  -1   2  24    0.984717     102.93474   82.3287473`_1.339
'			   1   0   5  12    0.976611     104.13702   143.748603`_1.688
'			   2   0   4  12    0.955545     107.43999   23.9889208`_0.8288
'			   3   0   0   6    0.938143     110.38775   97.0766434`_1.402
'			   3   0   1  12    0.923275     113.08825   1.46117871`_0.5272_LIMIT_MIN_1e-15
'			   3  -1   3  24    0.906947     116.27792   231.867629`_2.011
'			   3   0   2  12    0.882583     121.56592   122.793526`_1.463
'			   0   0   6   2    0.867761     125.16749   15.488887`_0.6901
'			   2   0   5  12    0.837058     133.92362   92.4107077`_1.171
'			   1   0   6  12    0.829240     136.53440   21.1276068`_0.695
'			   3   0   3  12    0.825286     137.93316   0.026940777`_0.4868_LIMIT_MIN_1e-15
'			   3  -1   4  24    0.823680     138.51801   31.0498912`_0.7746
'			   4  -2   0   6    0.812456     142.92327   63.5736014`_0.909
'		}
'
'      phase_name "hkl_Zincite" 
'      Hexagonal(@  3.249822`_0.000012, @  5.206564`_0.000028) 
'      CS_L(@, 206.384648`_1.23859436) 
'		prm_with_error !S_Zin  3463.092_6.668	'Sum of above I values with errors propagation
''---------Ck corrected DDM---------
'#ifdef Ck_corrected_DDM
'      prm C_Zin  1.4855`
'      prm M_Zin = AW("Zn")+AW("O");
'      prm n2_Zin = (AN("Zn"))^2+(AN("O"))^2;
'      prm DDM_aS_on_C_Zin = S_Zin M_Zin / n2_Zin / C_Zin;:46.0071481`_0
'      MVW(=DDM_aS_on_C_Zin/Get(cell_volume);, 47.621`_0.000, 75.396`_0.322)   
'#endif		
''---------mol_f2 method------------
'#ifdef mol_f2
'      prm mol_f2_Zin	1509.435
'      prm M_Zin = AW("Zn")+AW("O");
'      MVW(=M_Zin S_Zin / mol_f2_Zin/Get(cell_volume);, 47.622`_0.002, 4.275`_0.009)      
'#endif	     
'--------------------------------------
C_matrix_normalized
{
                             1   2   3   4   5   6   7   8   9  10  11  12  13  14  15  16  17  18  19  20  21  22  23  24  25  26  27  28  29  30  31  32  33  34  35  36  37  38  39  40  41  42  43  44  45  46  47  48  49
m6746652b_1c7          1:  100   0  -0   0  -0   0  -0   0  -1   7   4   1   1   1   8   0   0   1   1  -0  -1  -1  -1  -0  -0  -0  -0  -0  -0  -0   0   0   0  -0   0  -0  -0   0  -0  -1  -0  -2   0   1  -1  -2  69  50  11
m6746652b_1c8          2:    0 100 -99  98 -96  92 -84  74  -5  -0  -1   3   1  -4  -0   2   0  -2  -2  -2  -1   1   1   3   2   2   3   3   2  -1  -2  -2  -3  -3  -3  -5  -4  -4  -2  -0   2   5   6   4   4   3   0   0   2
bkg899876840           3:   -0 -99 100 -97  97 -92  86 -75   2   0   0  -2  -1   3   0  -2  -0   2   2   1   1  -1  -2  -3  -2  -2  -4  -3  -2   0   1   2   3   3   3   4   3   4   2  -0  -3  -6  -7  -5  -5  -5  -0  -0  -1
bkg899877056           4:    0  98 -97 100 -95  95 -84  78  -7   0  -2   3   0  -4  -0   2   0  -2  -2  -2  -1   1   1   3   2   2   3   3   2  -1  -2  -2  -3  -4  -3  -5  -4  -5  -2  -1   1   4   4   3   2  -0   0   0   3
bkg899877272           5:   -0 -96  97 -95 100 -90  89 -75   7   1  -0  -4  -1   6   0  -3   0   2   2   2   1  -0  -1  -2  -2  -2  -3  -2  -1   1   3   2   4   4   4   6   5   6   3   1  -1  -6  -7  -5  -6  -6  -0  -0  -4
bkg899877488           6:    0  92 -92  95 -90 100 -80  81  -9   1  -2   5   1  -6   0   4   1  -2  -2  -2  -1   1   1   3   2   2   3   3   2  -0  -1  -1  -2  -2  -2  -3  -2  -2   0   2   5   6   6   4   3  -1   0   0   3
bkg899877704           7:   -0 -84  86 -84  89 -80 100 -66   8   2  -2  -6  -3   7  -0  -4  -1   3   3   2   1  -1  -2  -4  -3  -3  -5  -5  -4  -1   0   1   2   3   3   6   5   7   4   4   4  -1  -3  -2  -3  -5  -0  -0  -4
bkg899877920           8:    0  74 -75  78 -75  81 -66 100  -1   1  -3   1  -0  -4  -0   3   0  -2  -2  -1   1   2   3   4   2   3   4   2   0  -3  -5  -4  -6  -6  -5  -7  -5  -5  -2   2   7  10  11   7   7   3   0   0   1
scale899912128_        9:   -1  -5   2  -7   7  -9   8  -1 100   2  -4 -31  -3   5  -0  -2  -1   1  -1  -0   1  -1   1  -8  -7  -0   1  -6   0  -1   0  -4  -0  -0   0   1  -0   1  -3   0   1   1  -6   2   2   1   1  -1   4
a899944328_           10:    7  -0   0   0   1   1   2   1   2 100 -63  -2  -3   1   1   2   2   0   0   0  -0   0   0  -2  -3   1  -0  -2   0  -0   0   1   0  -0   0   0  -0   1   1   0   1  -0   3   1   0  -1   3   6  -1
c899944712_           11:    4  -1   0  -2  -0  -2  -2  -3  -4 -63 100   2   0  -1  -0  -1  -1  -0  -1   0  -0  -1  -0   1   2  -1  -0   3  -0   1   0   0  -0   0  -0  -0  -0  -1  -1  -0  -1   0  -1   0   0   2   4   1   3
m6746652b_1c9         12:    1   3  -2   3  -4   5  -6   1 -31  -2   2 100  88  -3  -0   2   1  -0   1   0  -0   0  -0   3   3  -0  -0   3  -0   0   0   2   0   0  -0  -0   0  -1   2   0  -0  -1  -0  -2  -1  -1   2  -0  -2
m6746652b_1ca         13:    1   1  -1   0  -1   1  -3  -0  -3  -3   0  88 100  -1  -1   1   1  -0   1   0  -0  -0   0   2   1  -0   0   3   0   0   0   2   0   0   0   0   0  -0   1   0  -0  -1  -2  -2  -0  -0   3  -1  -1
scale899912680_       14:    1  -4   3  -4   6  -6   7  -4   5   1  -1  -3  -1 100 -10 -20   7   0   0   0  -6  -1   0  -0  -1  -1   1  -0   1   0   0  -0   1   1   0   1   1  -5   0   1  -2  -0  -1  -0  -0   0   1   0   3
a899945672_           15:    8  -0   0  -0   0   0  -0  -0  -0   1  -0  -0  -1 -10 100   2  -5   0   0   0   3   1  -0   0  -0   1   0   0   0   0   0   0   0   0   0   0   0   7   0  -0  -2  -1   1  -0  -0  -0   6   5  -1
m6746652b_1cb         16:    0   2  -2   2  -3   4  -4   3  -2   2  -1   2   1 -20   2 100  89  -0  -0  -0   1   0  -0   0   0   0   0   0   0  -0  -0  -0  -0  -0  -0  -0  -0  14   0  -0  -2  -0  -0  -1   1  -0   0   0  -0
m6746652b_1cc         17:    0   0  -0   0   0   1  -1   0  -1   2  -1   1   1   7  -5  89 100  -0  -0  -0  -1  -0   0   0  -0  -0   0  -0   0   0  -0  -0   0   0  -0  -0   0  16   0   0  -3  -1  -1  -1   1  -0   0   0   1
iprm899913232_        18:    1  -2   2  -2   2  -2   3  -2   1   0  -0  -0  -0   0   0  -0  -0 100   0   0   0   0   0   0   0   0   0   0   0   0   0   0   0   0   0   0   0   0   0   0   0   0   0  -0   0   0  -0   1  -5
iprm899913416_        19:    1  -2   2  -2   2  -2   3  -2  -1   0  -1   1   1   0   0  -0  -0   0 100   0   0   0   0   0   0   0   0   0   0   0   0   0   0   0   0   0   0   0   0   0   0   0   0  -0   0   0   1  -1  -4
iprm899913600_        20:   -0  -2   1  -2   2  -2   2  -1  -0   0   0   0   0   0   0  -0  -0   0   0 100   0   0   0   0   0   0   0   0   0   0   0   0   0   0   0   0   0   0   0   0   0   0   0  -0   0   0  -1  -0  -6
iprm899913784_        21:   -1  -1   1  -1   1  -1   1   1   1  -0  -0  -0  -0  -6   3   1  -1   0   0   0 100   0   0   0   0   0   0   0   0   0   0   0   0   0   0  -0   0   0   0   0   0   0   0   0   0   0  -1  -0  -5
iprm899913968_        22:   -1   1  -1   1  -0   1  -1   2  -1   0  -1   0  -0  -1   1   0  -0   0   0   0   0 100   0   1   0   0   0   0   0   0   0   0   0   0   0  -0   0  -0   0   0   0   0   0   0   0   0  -0  -1  -5
iprm899914152_        23:   -1   1  -2   1  -1   1  -2   3   1   0  -0  -0   0   0  -0  -0   0   0   0   0   0   0 100   0   0   0   1   0   0   0   0   0   0   0   0  -0   0  -0   0   0   0   0   0   0   0   0  -1   1  -5
iprm899914336_        24:   -0   3  -3   3  -2   3  -4   4  -8  -2   1   3   2  -0   0   0   0   0   0   0   0   1   0 100   1   0   1   1   1   0   0   1   0   0  -0  -0   0  -0   0   0  -0   0   1  -0   0   0   0  -0  -4
iprm899914520_        25:   -0   2  -2   2  -2   2  -3   2  -7  -3   2   3   1  -1  -0   0  -0   0   0   0   0   0   0   1 100  -1   0   1   0   0   0   0   0   0   0  -0   0  -0   0   0   0   0   1  -0   0   0  -1  -0  -5
iprm899914704_        26:   -0   2  -2   2  -2   2  -3   3  -0   1  -1  -0  -0  -1   1   0  -0   0   0   0   0   0   0   0  -1 100   1   1   0   0   0   0   0   0   0  -0   0   0   0   0   0   0   0   0   0   0   0  -0  -4
iprm899914888_        27:   -0   3  -4   3  -3   3  -5   4   1  -0  -0  -0   0   1   0   0   0   0   0   0   0   0   1   1   0   1 100   1   1   0   0   0   0   0   0   0   0  -0  -0  -0  -0   0   0   0   0   0  -0   0  -3
iprm899915072_        28:   -0   3  -3   3  -2   3  -5   2  -6  -2   3   3   3  -0   0   0  -0   0   0   0   0   0   0   1   1   1   1 100   1   1   1   1   0   0   0   0   0  -0   0   0  -0  -0   0  -0   0   0   0  -0  -4
iprm899915256_        29:   -0   2  -2   2  -1   2  -4   0   0   0  -0  -0   0   1   0   0   0   0   0   0   0   0   0   1   0   0   1   1 100   1   1   1   1   1   1   1   0   0   0   0  -0  -0  -0  -0  -0   0  -0   1  -3
iprm899915440_        30:   -0  -1   0  -1   1  -0  -1  -3  -1  -0   1   0   0   0   0  -0   0   0   0   0   0   0   0   0   0   0   0   1   1 100   1   1   1   1   1   1   1   1   1   0   0  -0  -0  -0  -0  -0  -0   0  -4
iprm899915624_        31:    0  -2   1  -2   3  -1   0  -5   0   0   0   0   0   0   0  -0  -0   0   0   0   0   0   0   0   0   0   0   1   1   1 100   1   1   1   1   1   1   1   1   0   0  -0  -1  -1  -0  -0   1  -0  -4
iprm899915808_        32:    0  -2   2  -2   2  -1   1  -4  -4   1   0   2   2  -0   0  -0  -0   0   0   0   0   0   0   1   0   0   0   1   1   1   1 100   1   1   1   1   1   1   1   0   0  -0  -0  -1  -0  -0   2  -1  -4
iprm899915992_        33:    0  -3   3  -3   4  -2   2  -6  -0   0  -0   0   0   1   0  -0   0   0   0   0   0   0   0   0   0   0   0   0   1   1   1   1 100   1   1   2   1   1   1   1   0  -0  -0  -0  -0  -0  -0   1  -4
iprm899916176_        34:   -0  -3   3  -4   4  -2   3  -6  -0  -0   0   0   0   1   0  -0   0   0   0   0   0   0   0   0   0   0   0   0   1   1   1   1   1 100  -3   2   1   2   1   1   1  -0  -0  -0  -0  -0  -0  -1  -3
iprm899917280_        35:    0  -3   3  -3   4  -2   3  -5   0   0  -0  -0   0   0   0  -0  -0   0   0   0   0   0   0  -0   0   0   0   0   1   1   1   1   1  -3 100   1   1   1   1   1   1   0  -0  -0  -0  -0  -0   1  -4
iprm899917832_        36:   -0  -5   4  -5   6  -3   6  -7   1   0  -0  -0   0   1   0  -0  -0   0   0   0  -0  -0  -0  -0  -0  -0   0   0   1   1   1   1   2   2   1 100   2   2   1   1   1   0  -0  -0  -0  -0  -0  -0  -4
iprm899918016_        37:   -0  -4   3  -4   5  -2   5  -5  -0  -0  -0   0   0   1   0  -0   0   0   0   0   0   0   0   0   0   0   0   0   0   1   1   1   1   1   1   2 100   2   1   1   1   1   0  -0   0  -0  -0  -0  -4
iprm899918200_        38:    0  -4   4  -5   6  -2   7  -5   1   1  -1  -1  -0  -5   7  14  16   0   0   0   0  -0  -0  -0  -0   0  -0  -0   0   1   1   1   1   2   1   2   2 100   2   2   2   1   1   0   1  -0   0   0  -2
iprm899918384_        39:   -0  -2   2  -2   3   0   4  -2  -3   1  -1   2   1   0   0   0   0   0   0   0   0   0   0   0   0   0  -0   0   0   1   1   1   1   1   1   1   1   2 100   2   2   1   1   0   1   0  -0  -0  -5
iprm899918568_        40:   -1  -0  -0  -1   1   2   4   2   0   0  -0   0   0   1  -0  -0   0   0   0   0   0   0   0   0   0   0  -0   0   0   0   0   0   1   1   1   1   1   2   2 100   3   2   2   1   1   1  -1  -0  -5
iprm899918752_        41:   -0   2  -3   1  -1   5   4   7   1   1  -1  -0  -0  -2  -2  -2  -3   0   0   0   0   0   0  -0   0   0  -0  -0  -0   0   0   0   0   1   1   1   1   2   2   3 100   3   3   2   2   2  -0  -0  -4
iprm899918936_        42:   -2   5  -6   4  -6   6  -1  10   1  -0   0  -1  -1  -0  -1  -0  -1   0   0   0   0   0   0   0   0   0   0  -0  -0  -0  -0  -0  -0  -0   0   0   1   1   1   2   3 100   2   2   3   3  -2  -3  -5
iprm899919120_        43:    0   6  -7   4  -7   6  -3  11  -6   3  -1  -0  -2  -1   1  -0  -1   0   0   0   0   0   0   1   1   0   0   0  -0  -0  -1  -0  -0  -0  -0  -0   0   1   1   2   3   2 100  -5   2   3  -0   0  -4
iprm899919304_        44:    1   4  -5   3  -5   4  -2   7   2   1   0  -2  -2  -0  -0  -1  -1  -0  -0  -0   0   0   0  -0  -0   0   0  -0  -0  -0  -1  -1  -0  -0  -0  -0  -0   0   0   1   2   2  -5 100 -30   3   1   2   2
iprm899919488_        45:   -1   4  -5   2  -6   3  -3   7   2   0   0  -1  -0  -0  -0   1   1   0   0   0   0   0   0   0   0   0   0   0  -0  -0  -0  -0  -0  -0  -0  -0   0   1   1   1   2   3   2 -30 100   3  -1  -1  -5
iprm899919672_        46:   -2   3  -5  -0  -6  -1  -5   3   1  -1   2  -1  -0   0  -0  -0  -0   0   0   0   0   0   0   0   0   0   0   0   0  -0  -0  -0  -0  -0  -0  -0  -0  -0   0   1   2   3   3   3   3 100  -4  -0  -5
a899947016_           47:   69   0  -0   0  -0   0  -0   0   1   3   4   2   3   1   6   0   0  -0   1  -1  -1  -0  -1   0  -1   0  -0   0  -0  -0   1   2  -0  -0  -0  -0  -0   0  -0  -1  -0  -2  -0   1  -1  -4 100  10  12
c899947400_           48:   50   0  -0   0  -0   0  -0   0  -1   6   1  -0  -1   0   5   0   0   1  -1  -0  -0  -1   1  -0  -0  -0   0  -0   1   0  -0  -1   1  -1   1  -0  -0   0  -0  -0  -0  -3   0   2  -1  -0  10 100   8
m6746652b_1cd         49:   11   2  -1   3  -4   3  -4   1   4  -1   3  -2  -1   3  -1  -0   1  -5  -4  -6  -5  -5  -5  -4  -5  -4  -3  -4  -3  -4  -4  -4  -4  -3  -4  -4  -4  -2  -5  -5  -4  -5  -4   2  -5  -5  12   8 100
}
