# Supplementary material for: Incorporating the direct derivation method and molecular scattering power method into the Rietveld quantitative phase analysis routine in TOPAS
Source: J Appl Crystallogr. 2025 Jun 16;58(Pt 4):1159–73. doi: 10.1107/S1600576725004054 (PMC12321032; doi:10.1107/S1600576725004054)
Supplement: Supplementary file 2 [file j-58-01159-sup2.zip › Cpd-1d.inp]

'r_p    0	r_p_dash    0 
'r_wp   0	r_wp_dash   0 
'r_exp  0	r_exp_dash  0 
'gof    0 
'weighted_Durbin_Watson   0 
do_errors 
#define Ck_corrected_DDM	'User to choose an QPA method
'#define mol_f2				'User to choose an QPA method
'------------------------------------- 
 
'RAW(cpd-1a)  
'RAW(cpd-1b)  
'RAW(cpd-1c)  
RAW(cpd-1d)  
'RAW(cpd-1e)  
'RAW(cpd-1f)  
'RAW(cpd-1g)  
'RAW(cpd-1h)  
 
   CuKa5(0.001)       
   Radius(173) 
   LP_Factor(26.6) 
   Full_Axial_Model(12, 15, 12, 4.6, 4.6) 
   Slit_Width(0.3) 
   Divergence(1)            
 
   ZE(@, 0.0321039367`_0.000277205148) 
    
   One_on_X(@, 1123.51498`_25.0995244) 
   bkg  @ -1.68368947`_0.843144794  31.296472`_1.14549313 -15.2144617`_0.744647432  10.0431409`_0.510291976 -4.46087394`_0.298592745  0.450643613`_0.229152941
 
''-------------------------------------- 
'  STR(R_-3_C) 
'     phase_name "Corundum" 
'     Trigonal(@  4.759386`_0.000088, @  12.993117`_0.000382) 
'     site Al    x 0        y 0       z 0.35227  occ Al   1   beq 0.2952  
'     site O     x 0.30617  y 0       z 0.25     occ O    1   beq 0.1641   
'     scale @  0.000133562882`_1.19e-06
'     CS_L(@, 350.524008`_51.0621466) 
'     Strain_L(@, 0.0262815455`_0.00695711371) 
' 
'     MVW( 611.768, 254.886`_0.012, 16.666`_0.127) 
'   
'     r_bragg  3.98477804
   
  hkl_Is 
   	space_group R-3c
   	phase_name "hkl_Corundum"
		load hkl_m_d_th2 I 
		{
			   1   0  -2   6    3.480351      25.57405     1.71173021_0.04384
			   1   0   4   6    2.551220      35.14750     5.99739591_0.1111
			   2  -1   0   6    2.379685      37.77336     2.70267796_0.08502
			   0   0   6   2    2.165492      41.67454     0.00387511393_0.04559_LIMIT_MIN_1e-15
			   2  -1   3  12    2.085597      43.35006     9.47262971_0.1731
			   2   0   2   6    1.964394      46.17421     0.601989211_0.07978
			   2   0  -4   6    1.740176      52.54685     6.72525378_0.1905
			   2  -1   6  12    1.601616      57.49498     18.0653691_0.3273
			   3  -1   1  12    1.546790      59.73523     0.675263221_0.1223_LIMIT_MIN_1e-15
			   3  -1  -2  12    1.514920      61.12451     0.953895468_0.1686_LIMIT_MIN_1e-15
			   1   0  -8   6    1.511043      61.29821     1.63143215_0.183
			   3  -1   4  12    1.404672      66.51229     9.51488672_0.3713
			   3   0   0   6    1.373912      68.20298     13.5286715_0.533
			   3  -1  -5  12    1.336153      70.41008     0.883371505_0.1726_LIMIT_MIN_1e-15
			   2   0   8   6    1.275610      74.29462     0.438647522_0.179_LIMIT_MIN_1e-15
			   1   0  10   6    1.239184      76.86863     6.59986856_0.4513
			   2  -1   9  12    1.234288      77.22984     2.57752693_0.3341
			   3  -1   7  12    1.193275      80.41126     0.444102415_0.2248_LIMIT_MIN_1e-15
			   4  -2   0   6    1.189842      80.69097     1.79626115_0.2646
			   3   0   6   6    1.160117      83.20870     0.00596341722_0.09648_LIMIT_MIN_1e-15
			   3   0  -6   6    1.160117      83.20870     0.00596341723_0.09648_LIMIT_MIN_1e-15
			   4  -2   3  12    1.147332      84.34761     1.48129539_0.2465_LIMIT_MIN_1e-15
			   4  -1  -1  12    1.138764      85.13108     0.0218005892_0.2065_LIMIT_MIN_1e-15
			   4  -1   2  12    1.125866      86.34276     1.41966798_0.3189_LIMIT_MIN_1e-15
			   3  -1  -8  12    1.124271      86.49529     0.822690645_0.3299_LIMIT_MIN_1e-15
			   2   0 -10   6    1.099094      88.99014     4.01655741_0.3408
			   0   0  12   2    1.082746      90.70276     1.02565418_0.2687_LIMIT_MIN_1e-15
			   4  -1  -4  12    1.078333      91.17854     4.42880222_0.3362
			   4  -1   5  12    1.046387      94.80900     0.00326701189_0.3533_LIMIT_MIN_1e-15
			   4  -2   6  12    1.042798      95.23880     8.91213428_0.8074
			   4   0  -2   6    1.017711      98.38202     1.02940156_0.3668_LIMIT_MIN_1e-15
			   3  -1  10  12    0.997809     101.06577    6.22408821_0.3875
			   2  -1  12  12    0.985529     102.81627    1.14425163_0.4459_LIMIT_MIN_1e-15
			   4   0   4   6    0.982197     103.30461    0.92260546_0.4334_LIMIT_MIN_1e-15
			   4  -1  -7  12    0.973368     104.62818    0.00363507394_0.3657_LIMIT_MIN_1e-15
			   5  -2   1  12    0.943097     109.52657    0.520132346_0.3167_LIMIT_MIN_1e-15
			   3  -1 -11  12    0.941224     109.84993    0.395946851_0.3435_LIMIT_MIN_1e-15
			   5  -2  -2  12    0.935731     110.81384    0.0182053178_0.5164_LIMIT_MIN_1e-15
			   4  -1   8  12    0.934815     110.97678    2.15560335_0.4404_LIMIT_MIN_1e-15
			   4  -2   9  12    0.918180     114.05666    1.37777763_0.3217_LIMIT_MIN_1e-15
			   5  -2   4  12    0.907903     116.08399    5.8050502_0.6553
			   1   0 -14   6    0.905400     116.59358    1.42699346_0.5409_LIMIT_MIN_1e-15
			   5  -1   0  12    0.899436     117.83462    3.71645107_0.3497
			   5  -2  -5  12    0.888589     120.19568    0.109287101_0.2713_LIMIT_MIN_1e-15
			   5  -1   3  12    0.880646     122.01813    0.838751473_0.2154_LIMIT_MIN_1e-15
			   5  -1  -3  12    0.880646     122.01813    0.838751473_0.2154_LIMIT_MIN_1e-15
			   4   0  -8   6    0.870088     124.57954    0.653400449_0.304_LIMIT_MIN_1e-15
			   4  -1 -10  12    0.858259     127.66589    5.8688499_0.3894
			   3   0  12   6    0.850407     129.86237    1.07959702_0.1497_LIMIT_MIN_1e-15
			   3   0 -12   6    0.850407     129.86237    1.07959702_0.1497_LIMIT_MIN_1e-15
			   2   0  14   6    0.846221     131.08812    2.23080563_0.3009
			   5  -2   7  12    0.842557     132.19575    0.054807868_0.2703_LIMIT_MIN_1e-15
			   3  -1  13  12    0.841221     132.60805    0.00795939289_0.2474_LIMIT_MIN_1e-15
			   5  -1   6  12    0.830637     136.05344    4.150935_0.2355
			   5  -1  -6  12    0.830637     136.05344    4.150935_0.2355
			   4  -1  11  12    0.821449     139.34779    0.00585093999_0.2896_LIMIT_MIN_1e-15
			   5   0   2   6    0.817789     140.75547    0.332507974_0.276_LIMIT_MIN_1e-15
			   5  -2  -8  12    0.817178     140.99672    0.071317043_0.2714_LIMIT_MIN_1e-15
			   2  -1  15  12    0.813952     142.30010    0.921879216_0.2692_LIMIT_MIN_1e-15
			   4   0  10   6    0.807355     145.14652    3.45969189_0.3069
			   4  -2  12  12    0.800808     148.26673    0.314772786_0.2594_LIMIT_MIN_1e-15
			   5   0  -4   6    0.799018     149.18306    1.60056385_0.3575_LIMIT_MIN_1e-15
			   3  -1 -14  12    0.797310     150.08649    0.0869379797_2.807_LIMIT_MIN_1e-15
			   1   0  16   6    0.796743     150.39317    17.7946407_11.43
		}
 
   	Trigonal(@  4.759369_0.000090, @  12.992952_0.000387) 
      CS_L(@, 292.431941_41.9567022) 
      Strain_L(@, 0.0152599383_0.00889953369_LIMIT_MIN_0.0001)   	 
	  prm_with_error !S_Cor  158.979_2.535		'Sum of above I values (< 150 deg) with errors propagation
'---------Ck corrected DDM---------
#ifdef Ck_corrected_DDM
      prm C_Cor  1.48015
      prm M_Cor = 2*AW("Al")+3*AW("O");
      prm n2_Cor = 2*(AN("Al"))^2+3*(AN("O"))^2;
		prm DDM_aS_on_C_Cor = S_Cor M_Cor / n2_Cor / C_Cor;:60.680827_0
		MVW(=DDM_aS_on_C_Cor/Get(cell_volume);, 254.858_0.004, 41.619_0.056)
#endif		
'---------mol_f2 method------------
#ifdef mol_f2
      prm mol_f2_Cor  825.609
      prm M_Cor = 2*AW("Al")+3*AW("O");
		MVW(=M_Cor S_Cor / mol_f2_Cor/Get(cell_volume);, 254.804, 73.007_0.042)
#endif	      
''-------------------------------------- 
  STR(F_M_-3_M) 
     phase_name "Fluorite" 
     Cubic(@  5.464449`_0.000026) 
     site Ca    x 0        y 0        z 0       occ Ca   1   beq 0.4856   
     site F     x 0.25     y 0.25     z 0.25    occ F    1   beq 0.7200   
     scale @  0.00148603544`_3.952e-06
     CS_L(@, 842.094413`_79.889852) 
     Strain_L(@, 0.0532729228`_0.00211972533) 
     MVW( 312.299, 163.170`_0.002, 60.596`_0.110) 

     r_bragg  1.61254013
   
'   hkl_Is
'   	space_group F_M_-3_M
'		load hkl_m_d_th2 I 
'		{
'			   1   1   1   8    3.154899      28.26432    47.7600057_0.2262
'			   2   0   0   6    2.732223      32.75096    0.370602516_0.03439
'			   2   2   0  12    1.931973      46.99518    162.97705_0.725
'			   3   1   1  24    1.647592      55.74811    75.5929918_0.6031
'			   2   2   2   8    1.577449      58.46027    1.13269626_0.1287
'			   4   0   0   6    1.366111      68.64658    44.685447_0.6344
'			   3   3   1  24    1.253630      75.82454    47.6847858_0.6786
'			   4   2   0  24    1.221887      78.16175    3.67137499_0.2725
'			   4   2   2  24    1.115425      87.35317    111.440054_1.119
'			   3   3   3   8    1.051633      94.18908    23.7776316_0.3972
'			   5   1   1  24    1.051633      94.18908    23.7776316_0.3972
'			   4   4   0  12    0.965987     105.76906   41.0762225_0.7549
'			   5   3   1  48    0.923660     113.01600   59.4168786_0.8669
'			   4   4   2  24    0.910741     115.51394   3.45469415_0.2274
'			   6   0   0   6    0.910741     115.51394   3.45469415_0.2274
'			   6   2   0  24    0.864005     126.13578   64.3667626_0.8376
'			   5   3   3  24    0.833320     135.14779   23.3828674_0.5448
'			   6   2   2  24    0.823796     138.47538   5.11798947_0.3997
'		}
'
'   	phase_name "hkl_Fluorite"
'   	Cubic(@  5.464445_0.000026) 
'   	CS_L(@, 730.57462_61.4740226) 
'   	Strain_L(@, 0.0490808256_0.00221210581) 
'		prm_with_error !S_fluo 743.140_2.459	'Sum of above I values with errors propagation
''---------Ck corrected DDM---------
'#ifdef Ck_corrected_DDM
'     prm C_fluo 1.38756 'pre-calculated 
'     prm M_fluo = AW("Ca")+2*AW("F"); 'macro AW returns atomic weight 
'     prm n2_fluo = (AN("Ca"))^2+2*(AN("F"))^2; 'macro AN returns atomic number 
'     prm DDM_aS_on_C_fluo = S_fluo M_fluo / n2_fluo / C_fluo;:366.359668
'     MVW(=DDM_aS_on_C_fluo/Get(cell_volume);, 270.944, 49.607)
'#endif		
''---------mol_f2 method------------
'#ifdef mol_f2
'     prm mol_f2_fluo  832.917
'     prm M_fluo = AW("Ca")+2*AW("F"); 'macro AW returns atomic weight 
'     MVW(=M_fluo S_fluo / mol_f2_fluo/Get(cell_volume);, 163.147_0.002, 68.162_0.348)
'#endif   
'-------------------------------------- 
'  STR(P_63_M_C) 
'     phase_name "Zincite" 
'     Hexagonal(@  3.249964_0.000017, @  5.206893_0.000040) 
'     site Zn    x  = 1/3;  y  = 2/3;  z 0.00357   occ Zn+2  1 beq 0.5728 
'     site O     x  = 1/3;  y  = 2/3;  z 0.37903   occ O-2   1 beq 0.5257 
'     scale @  0.00597759547_1.581e-05
'     CS_L(@, 268.799207_3.42981538) 
'
'     MVW( 162.817, 47.628_0.001, 69.011_0.196) 
'
'     r_bragg  2.01426095
''     
   hkl_Is
      space_group P_63_M_C
		load hkl_m_d_th2 I 
		{
			   1   0   0   6    2.814552      31.76722   32.252216`_0.2103
			   0   0   2   2    2.603442      34.42024   26.9380469`_0.2109
			   1   0   1  12    2.475976      36.25214   73.095679`_0.3626
			   1   0   2  12    1.911191      47.53747   29.6950692`_0.3325
			   2  -1   0   6    1.624982      56.59304   69.0577991`_0.5857
			   1   0   3  12    1.477319      62.85459   75.6852276`_0.6839
			   2   0   0   6    1.407276      66.37329   13.6989619`_0.3913
			   2  -1   2  12    1.378498      67.94503   75.8311524`_0.7901
			   2   0   1  12    1.358532      69.08364   39.2892735`_0.5807
			   0   0   4   2    1.301721      72.56309   6.45790761`_0.2855
			   2   0   2  12    1.237988      76.95654   15.4414434`_0.4807
			   1   0   4  12    1.181479      81.38180   7.84004617`_0.3472
			   2   0   3  12    1.093107      89.60853   43.1075843`_0.7269
			   3  -1   0  12    1.063801      92.78806   15.745593`_0.4896
			   3  -1   1  24    1.042270      95.30245   45.8751626`_0.8219
			   2  -1   4  12    1.015944      98.61316   24.8997819`_0.6036
			   3  -1   2  24    0.984762     102.92808  19.6311463`_0.559
			   1   0   5  12    0.976668     104.12832  34.0171128`_0.6862
			   2   0   4  12    0.955596     107.43168  5.98830736`_0.3716
			   3   0   0   6    0.938184     110.38053  21.5089623`_0.5651
			   3   0   1  12    0.923316     113.08056  0.458739279`_0.7628_LIMIT_MIN_1e-15
			   3  -1   3  24    0.906991     116.26896  54.1565794`_0.8365
			   3   0   2  12    0.882623     121.55654  27.1663019`_0.5928
			   0   0   6   2    0.867814     125.15394  3.49341571`_0.3668
			   2   0   5  12    0.837104     133.90877  21.8259505`_0.4997
			   1   0   6  12    0.829289     136.51722  4.71543396`_0.3343
			   3   0   3  12    0.825325     137.91893  0.282485863`_0.2499_LIMIT_MIN_1e-15
			   3  -1   4  24    0.823722     138.50264  6.73269483`_0.3803
			   4  -2   0   6    0.812491     142.90831  14.4045511`_0.381
		}

      phase_name "hkl_Zincite" 
      Hexagonal(@  3.249964`_0.000017, @  5.206884`_0.000041) 
      CS_L(@, 269.387044`_3.45216745) 
	  prm_with_error !S_Zin  809.293_2.867		'Sum of above I values with errors propagation
'---------Ck corrected DDM---------
#ifdef Ck_corrected_DDM
      prm C_Zin  1.4855`
      prm M_Zin = AW("Zn")+AW("O");
      prm n2_Zin = (AN("Zn"))^2+(AN("O"))^2;
      prm DDM_aS_on_C_Zin = S_Zin M_Zin / n2_Zin / C_Zin;:28.4158135`_0
      MVW(=DDM_aS_on_C_Zin/Get(cell_volume);, 47.628`_0.001, 22.739`_0.050)   
#endif		
'---------mol_f2 method------------
#ifdef mol_f2
      prm mol_f2_Zin	1509.435
      prm M_Zin = AW("Zn")+AW("O");
      MVW(=M_Zin S_Zin / mol_f2_Zin/Get(cell_volume);, 47.622`_0.002, 4.275`_0.009)     
#endif	      
'--------------------------------------
C_matrix_normalized
{
                             1   2   3   4   5   6   7   8   9  10  11  12  13  14  15  16  17  18  19  20  21  22  23  24  25  26  27  28  29  30  31  32  33  34  35  36  37  38  39  40  41  42  43  44  45  46  47  48  49
m6746652b_17a          1:  100  -0   0  -0  -0  -0   0  -0  -1  18  11  -0  -1  -0  70  -1  -3   0   0  -1  -2  -1  -1   0   0  -0  -0   0  -0  -0  -0   1   0  -0  -0   0   0   7   1  -0  -2  -2   1   1   0  -1  56  39   5
m6746652b_17b          2:   -0 100 -99  98 -96  93 -85  73  -4  -1  -1   3   1  -0  -0   2   1  -2  -2  -2  -1   0   1   3   2   2   3   2   2  -1  -2  -2  -3  -4  -3  -5  -4  -2  -2  -0   2   5   5   4   4   3   0   0   4
bkg899876840           3:    0 -99 100 -98  98 -93  87 -75   1   1   0  -3  -2  -1   0  -2  -2   2   2   2   1  -1  -2  -3  -2  -2  -4  -2  -2   0   1   2   3   3   3   4   3   2   2  -0  -2  -6  -6  -5  -5  -5  -0  -0  -2
bkg899877056           4:   -0  98 -98 100 -96  96 -86  77  -5  -1  -1   3   0  -1  -0   1   0  -2  -2  -2  -1   0   1   3   2   2   4   2   2  -1  -2  -2  -3  -4  -4  -5  -4  -3  -2  -1   1   4   5   3   3   0  -0   0   4
bkg899877272           5:   -0 -96  98 -96 100 -92  90 -75   5   1  -0  -5  -2   1   0  -2  -0   2   3   2   1   0  -1  -2  -1  -1  -3  -2  -1   1   2   2   4   5   4   6   5   3   3   1  -1  -5  -7  -6  -6  -6  -0  -0  -5
bkg899877488           6:   -0  93 -93  96 -92 100 -83  82  -7  -0  -2   5   2   0  -0   4   3  -3  -3  -3  -1   0   1   3   2   1   3   2   2  -0  -1  -1  -2  -3  -3  -3  -2  -1  -0   2   4   6   6   4   4  -0   0   0   4
bkg899877704           7:    0 -85  87 -86  90 -83 100 -68   5   2  -1  -7  -4   1   0  -2  -1   3   3   3   1  -0  -2  -4  -3  -3  -6  -4  -4  -1   0   1   3   4   4   6   6   4   4   4   3  -1  -3  -3  -3  -5  -0  -0  -6
bkg899877920           8:   -0  73 -75  77 -75  82 -68 100  -2  -1  -3   2   0   0  -0   2   2  -3  -2  -2   0   2   3   4   2   2   4   2   0  -3  -5  -4  -6  -7  -6  -8  -5  -3  -1   2   6  10  10   8   8   4  -0   0   3
scale899912128_        9:   -1  -4   1  -5   5  -7   5  -2 100   4  -5 -19   2   1  -1  -1  -0   0  -1   0   0  -1   1 -13  -9  -0   1 -10   1  -0   1  -6  -0  -0   1   2  -0   1  -5  -0   1   2  -7   2   2   1   1  -1   3
a899944328_           10:   18  -1   1  -1   1  -0   2  -1   4 100 -53  -3  -4   0  14   2   3   0   0  -0  -0  -0  -0  -4  -7   0  -0  -3   0  -0   0   2   1  -0   0   0  -0   2   3   0  -0  -1  -1   0   0  -1   8   9   0
c899944712_           11:   11  -1   0  -1  -0  -2  -1  -3  -5 -53 100   1  -0  -1   8  -1  -2  -0  -0  -0  -0  -1  -0   1   4  -0  -0   5  -0   1   0   0  -0   0  -0  -0  -0   0  -1  -1  -0  -0   1   0  -0   1   8   4   3
m6746652b_17c         12:   -0   3  -3   3  -5   5  -7   2 -19  -3   1 100  89  -1  -1   1   1  -1   1  -0  -0   0  -0   2   2   0  -0   3   0   0   0   3   0   1   0  -0   0  -0   1   1   0  -1  -4  -1  -0  -0   2  -2  -2
m6746652b_17d         13:   -1   1  -2   0  -2   2  -4   0   2  -4  -0  89 100  -1  -2   1   1  -0   1   0  -0   0   0  -0   0   0   0   1   0   0   1   2   0   1   0   0   0  -0   0   1   1  -0  -7  -1   1   0   3  -3  -1
scale899912680_       14:   -0  -0  -1  -1   1   0   1   0   1   0  -1  -1  -1 100  -3  -3   7   0   0   0  -4  -1   0   0  -1  -2   1  -0   1   0   0  -0   1   1   0   1   1 -15   0   1  -3  -1  -1  -0  -2   0  -1  -0   1
a899945672_           15:   70  -0   0  -0   0  -0   0  -0  -1  14   8  -1  -2  -3 100  -2  -6   0   0  -0   0  -0  -0   0  -0   1  -0   0  -0   0  -0   1   0  -0  -0   0   0  14   1  -0  -3  -2   1   1   1  -1  40  28   3
m6746652b_17e         16:   -1   2  -2   1  -2   4  -2   2  -1   2  -1   1   1  -3  -2 100  91  -0  -0  -0   4   0   0   0  -0  -0   0   0   0   0   0  -0   1   1   0   0   1   5   1   1  -5  -1  -1  -2   4   0  -0   0  -1
m6746652b_17f         17:   -3   1  -2   0  -0   3  -1   2  -0   3  -2   1   1   7  -6  91 100  -0  -0  -0   1  -0   0   0  -1  -2   1  -0   1   1   0  -0   1   1   0   1   1   5   1   1  -7  -2  -2  -3   6   1  -2  -0   0
iprm899913232_        18:    0  -2   2  -2   2  -3   3  -3   0   0  -0  -1  -0   0   0  -0  -0 100   1   1   1   0   0   0   0   0   0   0   0   0   0   0   0   0   0   0   1   0   1   0   0   0   0  -0   0   0  -1   0  -7
iprm899913416_        19:    0  -2   2  -2   3  -3   3  -2  -1   0  -0   1   1   0   0  -0  -0   1 100   1   1   0   0   0   0   0   0   0   0   0   0   0   0   0   0   0   0   0   1   0   0   0   0  -0   0   0   0  -1  -6
iprm899913600_        20:   -1  -2   2  -2   2  -3   3  -2   0  -0  -0  -0   0   0  -0  -0  -0   1   1 100   1   1   1   0   1   1   0   0   0   0   0   0   0   0   1   0   1   0   1   1   0   1   0  -0   0   1  -1  -0  -9
iprm899913784_        21:   -2  -1   1  -1   1  -1   1   0   0  -0  -0  -0  -0  -4   0   4   1   1   1   1 100   1   1   0   1   1   0   0   0   0   0   0   0   0   0   0   0   1   1   0   1   1   0   0   0   1  -1   0  -8
iprm899913968_        22:   -1   0  -1   0   0   0  -0   2  -1  -0  -1   0   0  -1  -0   0  -0   0   0   1   1 100   1   1   1   1   1   1   0   0   0   0   0   0   0   0   0   0   1   0   0   1   1   0   0   1   1  -1  -7
iprm899914152_        23:   -1   1  -2   1  -1   1  -2   3   1  -0  -0  -0   0   0  -0   0   0   0   0   1   1   1 100   1   1   1   1   1   1   0   0   0   0   0   0   0   0  -0   0   0   0   1   0   0   0   1  -1   1  -6
iprm899914336_        24:    0   3  -3   3  -2   3  -4   4 -13  -4   1   2  -0   0   0   0   0   0   0   0   0   1   1 100   2   1   1   2   1   0   0   1   0   0   0  -0   0  -0   1   0  -0   0   1  -0   0   0  -1   0  -5
iprm899914520_        25:    0   2  -2   2  -1   2  -3   2  -9  -7   4   2   0  -1  -0  -0  -1   0   0   1   1   1   1   2 100   0   1   2   1   1   0   1   0   0   0  -0   0  -0   1   0   0   0   1  -0   0   1  -1  -1  -7
iprm899914704_        26:   -0   2  -2   2  -1   1  -3   2  -0   0  -0   0   0  -2   1  -0  -2   0   0   1   1   1   1   1   0 100   1   1   1   1   0   1   0   0   0   0   0   0   0   0   0   1   0   0   0   0   1  -1  -6
iprm899914888_        27:   -0   3  -4   4  -3   3  -6   4   1  -0  -0  -0   0   1  -0   0   1   0   0   0   0   1   1   1   1   1 100   1   1   1   1   0   0   0   0   0   0  -0   0   0  -0   0   0   0   0   0  -0   0  -3
iprm899915072_        28:    0   2  -2   2  -2   2  -4   2 -10  -3   5   3   1  -0   0   0  -0   0   0   0   0   1   1   2   2   1   1 100   1   1   1   1   1   0   0   0   0  -0   1   0  -0  -0   1  -0  -0   0   1  -0  -5
iprm899915256_        29:   -0   2  -2   2  -1   2  -4   0   1   0  -0   0   0   1  -0   0   1   0   0   0   0   0   1   1   1   1   1   1 100   1   1   1   1   1   1   1   1   0   0   0  -0  -0  -0  -0  -0   0  -0   1  -4
iprm899915440_        30:   -0  -1   0  -1   1  -0  -1  -3  -0  -0   1   0   0   0   0   0   1   0   0   0   0   0   0   0   1   1   1   1   1 100   1   1   1   1   1   1   1   0   1   0  -0  -0  -0  -0  -0   0   0   0  -6
iprm899915624_        31:   -0  -2   1  -2   2  -1   0  -5   1   0   0   0   1   0  -0   0   0   0   0   0   0   0   0   0   0   0   1   1   1   1 100   1   1   1   1   2   1   1   1   1   0  -0  -1  -1  -0  -0   0  -0  -5
iprm899915808_        32:    1  -2   2  -2   2  -1   1  -4  -6   2   0   3   2  -0   1  -0  -0   0   0   0   0   0   0   1   1   1   0   1   1   1   1 100   1   1   1   1   1   1   1   1   0  -0  -0  -1  -0  -0   3  -1  -6
iprm899915992_        33:    0  -3   3  -3   4  -2   3  -6  -0   1  -0   0   0   1   0   1   1   0   0   0   0   0   0   0   0   0   0   1   1   1   1   1 100   2   1   2   2   1   1   1   0  -0  -0  -1  -0  -0  -0   0  -5
iprm899916176_        34:   -0  -4   3  -4   5  -3   4  -7  -0  -0   0   1   1   1  -0   1   1   0   0   0   0   0   0   0   0   0   0   0   1   1   1   1   2 100  -1   2   2   1   1   1   0  -0  -0  -0  -0  -0   0  -1  -4
iprm899917280_        35:   -0  -3   3  -4   4  -3   4  -6   1   0  -0   0   0   0  -0   0   0   0   0   1   0   0   0   0   0   0   0   0   1   1   1   1   1  -1 100   2   2   1   1   1   1   0  -0  -0  -0  -0   0  -1  -5
iprm899917832_        36:    0  -5   4  -5   6  -3   6  -8   2   0  -0  -0   0   1   0   0   1   0   0   0   0   0   0  -0  -0   0   0   0   1   1   2   1   2   2   2 100   2   1   2   2   1   0  -0  -0  -0  -0   0   0  -4
iprm899918016_        37:    0  -4   3  -4   5  -2   6  -5  -0  -0  -0   0   0   1   0   1   1   1   0   1   0   0   0   0   0   0   0   0   1   1   1   1   2   2   2   2 100   1   2   2   1   1   0  -0   0   0   1  -0  -6
iprm899918200_        38:    7  -2   2  -3   3  -1   4  -3   1   2   0  -0  -0 -15  14   5   5   0   0   0   1   0  -0  -0  -0   0  -0  -0   0   0   1   1   1   1   1   1   1 100   1   1   1   0   1   0   1  -0   4   3  -1
iprm899918384_        39:    1  -2   2  -2   3  -0   4  -1  -5   3  -1   1   0   0   1   1   1   1   1   1   1   1   0   1   1   0   0   1   0   1   1   1   1   1   1   2   2   1 100   2   2   1   1   0   1   1   0   0  -8
iprm899918568_        40:   -0  -0  -0  -1   1   2   4   2  -0   0  -1   1   1   1  -0   1   1   0   0   1   0   0   0   0   0   0   0   0   0   0   1   1   1   1   1   2   2   1   2 100   2   2   2   1   2   1  -1  -0  -6
iprm899918752_        41:   -2   2  -2   1  -1   4   3   6   1  -0  -0   0   1  -3  -3  -5  -7   0   0   0   1   0   0  -0   0   0  -0  -0  -0  -0   0   0   0   0   1   1   1   1   2   2 100   3   3   2   2   1  -1  -1  -3
iprm899918936_        42:   -2   5  -6   4  -5   6  -1  10   2  -1  -0  -1  -0  -1  -2  -1  -2   0   0   1   1   1   1   0   0   1   0  -0  -0  -0  -0  -0  -0  -0   0   0   1   0   1   2   3 100   3   3   3   3  -1  -3  -7
iprm899919120_        43:    1   5  -6   5  -7   6  -3  10  -7  -1   1  -4  -7  -1   1  -1  -2   0   0   0   0   1   0   1   1   0   0   1  -0  -0  -1  -0  -0  -0  -0  -0   0   1   1   2   3   3 100  -2   2   3  -0   1  -4
iprm899919304_        44:    1   4  -5   3  -6   4  -3   8   2   0   0  -1  -1  -0   1  -2  -3  -0  -0  -0   0   0   0  -0  -0   0   0  -0  -0  -0  -1  -1  -1  -0  -0  -0  -0   0   0   1   2   3  -2 100 -25   3   1   1   1
iprm899919488_        45:    0   4  -5   3  -6   4  -3   8   2   0  -0  -0   1  -2   1   4   6   0   0   0   0   0   0   0   0   0   0  -0  -0  -0  -0  -0  -0  -0  -0  -0   0   1   1   2   2   3   2 -25 100   4   0   0  -4
iprm899919672_        46:   -1   3  -5   0  -6  -0  -5   4   1  -1   1  -0   0   0  -1   0   1   0   0   1   1   1   1   0   1   0   0   0   0   0  -0  -0  -0  -0  -0  -0   0  -0   1   1   1   3   3   3   4 100  -3   0  -6
a899947016_           47:   56   0  -0  -0  -0   0  -0  -0   1   8   8   2   3  -1  40  -0  -2  -1   0  -1  -1   1  -1  -1  -1   1  -0   1  -0   0   0   3  -0   0   0   0   1   4   0  -1  -1  -1  -0   1   0  -3 100  -8   6
c899947400_           48:   39   0  -0   0  -0   0  -0   0  -1   9   4  -2  -3  -0  28   0  -0   0  -1  -0   0  -1   1   0  -1  -1   0  -0   1   0  -0  -1   0  -1  -1   0  -0   3   0  -0  -1  -3   1   1   0   0  -8 100   4
m6746652b_180         49:    5   4  -2   4  -5   4  -6   3   3   0   3  -2  -1   1   3  -1   0  -7  -6  -9  -8  -7  -6  -5  -7  -6  -3  -5  -4  -6  -5  -6  -5  -4  -5  -4  -6  -1  -8  -6  -3  -7  -4   1  -4  -6   6   4 100
}
