# Supplementary material for: Incorporating the direct derivation method and molecular scattering power method into the Rietveld quantitative phase analysis routine in TOPAS
Source: J Appl Crystallogr. 2025 Jun 16;58(Pt 4):1159–73. doi: 10.1107/S1600576725004054 (PMC12321032; doi:10.1107/S1600576725004054)
Supplement: Supplementary file 2 [file j-58-01159-sup2.zip › Cpd-1e.inp]

'r_p    0	r_p_dash    0 
'r_wp   0	r_wp_dash   0 
'r_exp  0	r_exp_dash  0 
'gof    0 
'weighted_Durbin_Watson   0 
do_errors 
#define Ck_corrected_DDM	'User to choose an QPA method
'#define mol_f2				'User to choose an QPA method
'------------------------------------- 
 
'RAW(cpd-1a)  
'RAW(cpd-1b)  
'RAW(cpd-1c)  
'RAW(cpd-1d)  
RAW(cpd-1e)  
'RAW(cpd-1f)  
'RAW(cpd-1g)  
'RAW(cpd-1h)  
 
   CuKa5(0.001)       
   Radius(173) 
   LP_Factor(26.6) 
   Full_Axial_Model(12, 15, 12, 4.6, 4.6) 
   Slit_Width(0.3) 
   Divergence(1)            
 
   ZE(@, 0.0141231629`_0.000292047096) 
    
   One_on_X(@, 1099.13454`_25.4161988) 
   bkg  @ -1.85689664`_0.853813107  28.677701`_1.16485257 -13.2483972`_0.751818454  8.96558919`_0.525153248 -3.88352445`_0.300858128 -0.167904718`_0.239328371
 
'-------------------------------------- 
'  STR(R_-3_C) 
'     phase_name "Corundum" 
'     Trigonal(@  4.759256`_0.000030, @  12.992382`_0.000130) 
'     site Al    x 0        y 0       z 0.35227  occ Al   1   beq 0.2952  
'     site O     x 0.30617  y 0       z 0.25     occ O    1   beq 0.1641   
'     scale @  0.000708558474`_2.204e-06
'     CS_L(@, 277.965705`_11.0630692) 
'     Strain_L(@, 0.0250017775`_0.00230829724) 
' 
'     MVW( 611.768, 254.858`_0.004, 66.167`_0.098) 
   
'     r_bragg  3.77076463
   
  hkl_Is 
   	space_group R-3c
   	phase_name "hkl_Corundum"
		load hkl_m_d_th2 I 
		{
			   1   0  -2   6    3.480250      25.57481    9.48148094_0.09016
			   1   0   4   6    2.551128      35.14882    30.2669422_0.224
			   2  -1   0   6    2.379629      37.77428    14.3008405_0.1694
			   0   0   6   2    2.165396      41.67647    0.496014583_0.05667
			   2  -1   3  12    2.085538      43.35134    51.7467881_0.3651
			   2   0   2   6    1.964345      46.17544    1.05565026_0.08619
			   2   0  -4   6    1.740125      52.54850    37.1483866_0.3891
			   2  -1   6  12    1.601561      57.49716    94.418914_0.6738
			   3  -1   1  12    1.546754      59.73678    2.62346028_0.1584
			   3  -1  -2  12    1.514883      61.12616    4.30786675_0.264
			   1   0  -8   6    1.510981      61.30101    8.28756134_0.3037
			   3  -1   4  12    1.404634      66.51433    48.3957945_0.607
			   3   0   0   6    1.373880      68.20478    77.1994814_0.8379
			   3  -1  -5  12    1.336115      70.41241    1.78754282_0.1846
			   2   0   8   6    1.275564      74.29776    2.50940367_0.2192
			   1   0  10   6    1.239132      76.87247    33.810604_0.6702
			   2  -1   9  12    1.234240      77.23337    14.8335213_0.4993
			   3  -1   7  12    1.193237      80.41435    1.62996153_0.2837_LIMIT_MIN_1e-15
			   4  -2   0   6    1.189815      80.69323    11.0127131_0.4147
			   3   0   6   6    1.160083      83.21167    0.763317404_0.1173_LIMIT_MIN_1e-15
			   3   0  -6   6    1.160083      83.21167    0.763317405_0.1173_LIMIT_MIN_1e-15
			   4  -2   3  12    1.147304      84.35018    9.44056678_0.3727
			   4  -1  -1  12    1.138738      85.13355    0.575668555_0.2145_LIMIT_MIN_1e-15
			   4  -1   2  12    1.125839      86.34533    8.25726939_0.5032
			   3  -1  -8  12    1.124234      86.49887    5.3210518_0.4971
			   2   0 -10   6    1.099052      88.99444    18.8875627_0.5179
			   0   0  12   2    1.082698      90.70789    5.07176826_0.3639
			   4  -1  -4  12    1.078305      91.18152    20.6953_0.5447
			   4  -1   5  12    1.046359      94.81232    0.418177522_0.3928_LIMIT_MIN_1e-15
			   4  -2   6  12    1.042769      95.24232    42.5301111_0.9418
			   4   0  -2   6    1.017687      98.38517    5.72124079_0.4241
			   3  -1  10  12    0.997773     101.07072   34.2714459_0.6715
			   2  -1  12  12    0.985489     102.82209   1.10903951_0.4169_LIMIT_MIN_1e-15
			   4   0   4   6    0.982172     103.30825   5.85986746_0.4604
			   4  -1  -7  12    0.973340     104.63248   0.465289464_0.3406_LIMIT_MIN_1e-15
			   5  -2   1  12    0.943075     109.53035   0.933701433_0.3263_LIMIT_MIN_1e-15
			   3  -1 -11  12    0.941190     109.85589   1.26497644_0.3674_LIMIT_MIN_1e-15
			   5  -2  -2  12    0.935708     110.81777   1.85067451_0.5646_LIMIT_MIN_1e-15
			   4  -1   8  12    0.934787     110.98181   8.73367726_0.5668
			   4  -2   9  12    0.918151     114.06226   6.2167104_0.3919
			   5  -2   4  12    0.907881     116.08856   29.5551925_0.8614
			   1   0 -14   6    0.905361     116.60158   12.0038697_0.6972
			   5  -1   0  12    0.899415     117.83904   17.4591369_0.5116
			   5  -2  -5  12    0.888566     120.20080   1.31447244_0.2881_LIMIT_MIN_1e-15
			   5  -1   3  12    0.880625     122.02312   5.60633959_0.2509
			   5  -1  -3  12    0.880625     122.02312   5.60633959_0.2509
			   4   0  -8   6    0.870062     124.58592   6.14519412_0.3878
			   4  -1 -10  12    0.858231     127.67344   35.7330784_0.6399
			   3   0  12   6    0.850376     129.87123   6.35467152_0.2174
			   3   0 -12   6    0.850376     129.87123   6.35467152_0.2174
			   2   0  14   6    0.846187     131.09836   14.4503261_0.4473
			   5  -2   7  12    0.842533     132.20287   0.876687563_0.3054_LIMIT_MIN_1e-15
			   3  -1  13  12    0.841189     132.61799   1.01880229_0.3016_LIMIT_MIN_1e-15
			   5  -1   6  12    0.830615     136.06091   24.0356352_0.3552
			   5  -1  -6  12    0.830615     136.06091   24.0356352_0.3552
			   4  -1  11  12    0.821422     139.35811   0.748920319_0.2889_LIMIT_MIN_1e-15
			   5   0   2   6    0.817770     140.76305   0.0487197644_0.2924_LIMIT_MIN_1e-15
			   5  -2  -8  12    0.817155     141.00595   1.66960817_0.3231_LIMIT_MIN_1e-15
			   2  -1  15  12    0.813918     142.31410   7.13725055_0.3538
			   4   0  10   6    0.807330     145.15795   18.7269796_0.4531
			   4  -2  12  12    0.800780     148.28072   0.689585886_0.3138_LIMIT_MIN_1e-15
			   5   0  -4   6    0.798998     149.19325   11.4981419_0.5993
			   3  -1 -14  12    0.797279     150.10308   11.1280614_4.368
			   1   0  16   6    0.796709     150.41198   30.3877283_16.05
		}
 
   	Trigonal(@  4.759259_0.000030, @  12.992379_0.000128) 
      CS_L(@, 274.746328_11.3846883) 
      Strain_L(@, 0.0242369316_0.00256156242)   	 
	  prm_with_error !S_Cor  855.533_3.435		'Sum of above I values (< 150 deg) with errors propagation
'---------Ck corrected DDM---------
#ifdef Ck_corrected_DDM
      prm C_Cor  1.48015
      prm M_Cor = 2*AW("Al")+3*AW("O");
      prm n2_Cor = 2*(AN("Al"))^2+3*(AN("O"))^2;
		prm DDM_aS_on_C_Cor = S_Cor M_Cor / n2_Cor / C_Cor;:60.680827_0
		MVW(=DDM_aS_on_C_Cor/Get(cell_volume);, 254.858_0.004, 41.619_0.056)
#endif		
'---------mol_f2 method------------
#ifdef mol_f2
      prm mol_f2_Cor  825.609
      prm M_Cor = 2*AW("Al")+3*AW("O");
		MVW(=M_Cor S_Cor / mol_f2_Cor/Get(cell_volume);, 254.804, 73.007_0.042)
#endif	     
''-------------------------------------- 
'  STR(F_M_-3_M) 
'     phase_name "Fluorite" 
'     Cubic(@  5.464322`_0.000031) 
'     site Ca    x 0        y 0        z 0       occ Ca   1   beq 0.4856   
'     site F     x 0.25     y 0.25     z 0.25    occ F    1   beq 0.7200   
'     scale @  0.00110862313`_3.451e-06
'     CS_L(@, 658.510388`_59.9042623) 
'     Strain_L(@, 0.0585360823`_0.00267831651) 
'     MVW( 312.299, 163.158`_0.003, 33.833`_0.098) 
'
'     r_bragg  1.62096653
  
   hkl_Is
   	space_group F_M_-3_M
		load hkl_m_d_th2 I 
		{
			   1   1   1   8    3.154829      28.26495   35.623796`_0.1989
			   2   0   0   6    2.732162      32.75171   0.310696644`_0.0333
			   2   2   0  12    1.931930      46.99628   121.134`_0.6371
			   3   1   1  24    1.647556      55.74944   56.0331714`_0.5305
			   2   2   2   8    1.577415      58.46168   1.00617301`_0.1321
			   4   0   0   6    1.366081      68.64831   31.6002698`_0.5806
			   3   3   1  24    1.253602      75.82651   36.3972473`_0.6143
			   4   2   0  24    1.221860      78.16380   2.87992723`_0.2652
			   4   2   2  24    1.115401      87.35558   82.7707684`_0.9967
			   3   3   3   8    1.051610      94.19179   17.7083437`_0.3596
			   5   1   1  24    1.051610      94.19179   17.7083437`_0.3596
			   4   4   0  12    0.965965     105.77240  30.6310401`_0.6761
			   5   3   1  48    0.923639     113.01982  44.5569734`_0.7771
			   4   4   2  24    0.910721     115.51795  2.07866949`_0.2228
			   6   0   0   6    0.910721     115.51795  2.07866949`_0.2228
			   6   2   0  24    0.863986     126.14075  51.3874129`_0.7703
			   5   3   3  24    0.833302     135.15391  17.9344151`_0.5494
			   6   2   2  24    0.823778     138.48204  4.23193622`_0.3736  
		}

   	phase_name "hkl_Fluorite"
   	Cubic(@  5.464325_0.000031) 
   	CS_L(@, 599.418691_50.7247535) 
      Strain_L(@, 0.0544564305_0.00278754805) 
	  prm_with_error !S_fluo 556.071_2.231		'Sum of above I values with errors propagation
'---------Ck corrected DDM---------
#ifdef Ck_corrected_DDM
      prm C_fluo 1.38756 'pre-calculated 
      prm M_fluo = AW("Ca")+2*AW("F"); 'macro AW returns atomic weight 
      prm n2_fluo = (AN("Ca"))^2+2*(AN("F"))^2; 'macro AN returns atomic number 
      prm DDM_aS_on_C_fluo = S_fluo M_fluo / n2_fluo / C_fluo;:366.359668
      MVW(=DDM_aS_on_C_fluo/Get(cell_volume);, 270.944, 49.607)
#endif		
'---------mol_f2 method------------
#ifdef mol_f2
      prm mol_f2_fluo  832.917
      prm M_fluo = AW("Ca")+2*AW("F"); 'macro AW returns atomic weight 
      MVW(=M_fluo S_fluo / mol_f2_fluo/Get(cell_volume);, 163.147_0.002, 68.162_0.348)
#endif		     
'-------------------------------------- 
  STR(P_63_M_C) 
     phase_name "Zincite" 
     Hexagonal(@  3.249907_0.000025, @  5.206708_0.000057) 
     site Zn    x  = 1/3;  y  = 2/3;  z 0.00357   occ Zn+2  1 beq 0.5728 
     site O     x  = 1/3;  y  = 2/3;  z 0.37903   occ O-2   1 beq 0.5257 
     scale @  0.00368326522_1.307e-05
     CS_L(@, 226.493884_3.55294534) 

     MVW( 162.817, 47.625_0.001, 20.514_0.076) 

     r_bragg  2.360842
     
'   hkl_Is
'      space_group P_63_M_C
'		load hkl_m_d_th2 I 
'		{
'			   1   0   0   6    2.814488      31.76796    19.67081`_0.1682
'			   0   0   2   2    2.603354      34.42145    17.07788`_0.1731
'			   1   0   1  12    2.475913      36.25309    45.0392268`_0.2907
'			   1   0   2  12    1.911136      47.53892    18.2403277`_0.2726
'			   2  -1   0   6    1.624945      56.59444    41.6185429`_0.4723
'			   1   0   3  12    1.477273      62.85676    47.0381392`_0.5555
'			   2   0   0   6    1.407244      66.37500    8.9026145`_0.4747
'			   2  -1   2  12    1.378462      67.94703    47.9843432`_0.7454
'			   2   0   1  12    1.358500      69.08550    23.0686892`_0.4744
'			   0   0   4   2    1.301677      72.56594    3.53000473`_0.2421
'			   2   0   2  12    1.237956      76.95884    10.8916981`_0.6396
'			   1   0   4  12    1.181441      81.38495    5.32702655`_0.3171
'			   2   0   3  12    1.093077      89.61163    26.6273534`_0.6093
'			   3  -1   0  12    1.063776      92.79080    9.05042679`_0.4106
'			   3  -1   1  24    1.042246      95.30537    25.6828192`_0.8861
'			   2  -1   4  12    1.015914      98.61710    15.2104741`_0.5333
'			   3  -1   2  24    0.984738     102.93158   11.3212243`_0.4928
'			   1   0   5  12    0.976637     104.13311   21.4999248`_0.5801
'			   2   0   4  12    0.955568     107.43617   3.47641336`_0.3233
'			   3   0   0   6    0.938163     110.38428   14.9407016`_0.5175
'			   3   0   1  12    0.923294     113.08457   0.266749611`_0.6897
'			   3  -1   3  24    0.906968     116.27372   34.7944526`_0.8227  
'			   3   0   2  12    0.882602     121.56146   17.5542691`_0.5335  
'			   0   0   6   2    0.867785     125.16144   2.51630714`_0.3711
'			   2   0   5  12    0.837079     133.91685   14.002019`_0.4305  
'			   1   0   6  12    0.829262     136.52669   2.49587986`_0.4003
'			   3   0   3  12    0.825304     137.92647   0.372894658`_0.2695
'			   3  -1   4  24    0.823699     138.51087   4.6221765`_0.3613  
'			   4  -2   0   6    0.812473     142.91608   8.74145094`_0.3569
'		}
'
'      phase_name "hkl_Zincite" 
'      Hexagonal(@  3.249890`_0.000025, @  5.206707`_0.000057) 
'      CS_L(@, 227.504258`_3.59895025) 
'		prm_with_error !S_Zin 501.565_2.671		'Sum of above I values with errors propagation
''---------Ck corrected DDM---------
'#ifdef Ck_corrected_DDM
'      prm C_Zin 1.4855
'      prm M_Zin = AW("Zn")+AW("O");
'      prm n2_Zin = (AN("Zn"))^2+(AN("O"))^2;
'      prm DDM_aS_on_C_Zin = S_Zin M_Zin / n2_Zin / C_Zin;:366.359668
'      MVW(=DDM_aS_on_C_Zin/Get(cell_volume);, 270.944, 49.607) 
'#endif		
''---------mol_f2 method------------
'#ifdef mol_f2
'      prm mol_f2_Zin	1509.435
'      prm M_Zin = AW("Zn")+AW("O");
'      MVW(=M_Zin S_Zin / mol_f2_Zin/Get(cell_volume);, 47.622`_0.002, 4.275`_0.009)    
'#endif    
'--------------------------------------
C_matrix_normalized
{
                             1   2   3   4   5   6   7   8   9  10  11  12  13  14  15  16  17  18  19  20  21  22  23  24  25  26  27  28  29  30  31  32  33  34  35  36  37  38  39  40  41  42  43  44  45  46  47  48  49
m6746652b_12d          1:  100  -0   0  -1  -0  -0  -1  -1  -3  44  29   0  -2  -1  65   0  -2  -0   0  -0  -1  -0  -1   2   2  -0  -0   0  -0   0  -0   3   0  -0  -0   0  -1   6   3   1  -1  -2   1   1   0  -1  46  31   5
m6746652b_12e          2:   -0 100 -99  98 -96  92 -84  73  -2  -1  -1   4   2  -1  -0   2   1  -3  -3  -3  -1   0   2   2   1   2   4   2   2  -1  -2  -2  -3  -4  -4  -5  -4  -2  -2   0   2   6   5   5   5   2   0   0   4
bkg899876840           3:    0 -99 100 -97  98 -92  86 -74  -1   0   1  -4  -4  -0   0  -2  -2   2   2   2   1  -1  -2  -2  -1  -2  -5  -2  -2   0   2   2   3   3   4   5   3   2   1  -1  -3  -7  -6  -6  -6  -5  -0  -0  -3
bkg899877056           4:   -1  98 -97 100 -95  96 -84  77  -4  -1  -2   2   0  -1  -1   1   1  -3  -3  -3  -1   0   2   3   2   2   4   2   2  -1  -3  -2  -4  -4  -4  -6  -4  -3  -2  -0   2   5   4   3   3  -1  -0   0   5
bkg899877272           5:   -0 -96  98 -95 100 -91  90 -73   2   0  -0  -6  -4   2  -0  -2  -0   3   3   3   2   0  -1  -2  -1  -2  -3  -1  -1   2   3   2   4   5   5   7   5   3   2   1  -2  -7  -6  -6  -7  -6  -1  -0  -6
bkg899877488           6:   -0  92 -92  96 -91 100 -80  82  -4  -0  -2   5   3  -0  -0   4   3  -4  -3  -3  -2   0   1   2   1   2   4   2   2  -1  -2  -1  -3  -3  -3  -3  -2  -1   0   3   5   7   6   5   4  -2   0   0   5
bkg899877704           7:   -1 -84  86 -84  90 -80 100 -64   2   1  -1  -7  -5   2   0  -3  -1   4   4   4   2  -0  -2  -3  -2  -3  -7  -3  -5  -1   0   1   3   4   4   7   6   5   4   5   3  -1  -2  -3  -3  -5  -1  -0  -7
bkg899877920           8:   -1  73 -74  77 -73  82 -64 100  -0  -1  -3   2   2  -0  -1   3   2  -3  -3  -2   0   2   3   3   2   3   5   1  -0  -3  -6  -5  -7  -7  -7  -8  -5  -3  -1   4   8  12   9   9   9   2  -0   0   3
scale899912128_        9:   -3  -2  -1  -4   2  -4   2  -0 100   1  -6  -6   9   0  -2  -0   0   0  -1  -0   0  -1   1 -15 -12  -0   2 -14   0  -1   1 -11  -1  -1   1   2  -1   1  -9  -1   1   2 -10   2   3   2  -0  -1   4
a899944328_           10:   44  -1   0  -1   0  -0   1  -1   1 100 -31  -2  -4  -0  30   2   2  -0   0  -0  -1  -0  -0  -5  -9   0  -0  -4   0  -0  -0   6   1  -1   0   0  -1   3   5   0  -0  -1  -1   1   0  -0  20  16   3
c899944712_           11:   29  -1   1  -2  -0  -2  -1  -3  -6 -31 100   1  -2  -1  19  -1  -2  -0  -0  -0  -0  -0  -0   2   6  -0  -0   8  -0   1   0   1  -0   1  -0  -0  -1   1   0  -0  -1  -0   1   0   0   0  15   9   3
m6746652b_12f         12:    0   4  -4   2  -6   5  -7   2  -6  -2   1 100  90  -1   0   1   0  -1   2   0  -0   1  -0   2   1   0  -0   1   0   0   0   2   0   1   0   1   0   0  -1   1   2   0  -7  -0   1   1   3  -1  -2
m6746652b_130         13:   -2   2  -4   0  -4   3  -5   2   9  -4  -2  90 100  -1  -2   1   0  -0   1   0  -0   0   0  -2  -2  -0   1  -0   0  -0   1   1   1   1   1   1   0   0  -3   1   2   1 -11   0   2   1   3  -2  -1
scale899912680_       14:   -1  -1  -0  -1   2  -0   2  -0   0  -0  -1  -1  -1 100  -4  -2   8   0   0   0  -5  -1   0   0  -0  -3   1  -0   1   1   1  -0   1   1   1   1   1 -14   0   1  -3  -1  -0  -0  -2   0  -1  -0   1
a899945672_           15:   65  -0   0  -1  -0  -0   0  -1  -2  30  19   0  -2  -4 100  -1  -5   0   0  -0   1   0  -0   1   1   1  -0   0  -0   0  -0   2   0  -0  -0   0  -0  13   2   1  -3  -2   1   1   1  -0  30  21   3
m6746652b_131         16:    0   2  -2   1  -2   4  -3   3  -0   2  -1   1   1  -2  -1 100  90  -0  -0  -0   4   0   0   0  -0  -0   0  -0   1   0   0   0   1   1   0   1   1   6   1   1  -5  -1  -1  -2   5   0   0   1  -0
m6746652b_132         17:   -2   1  -2   1  -0   3  -1   2   0   2  -2   0   0   8  -5  90 100  -0  -0  -0   0  -0   0   0  -1  -2   1  -0   1   1   0  -0   1   1   1   1   1   6   1   1  -7  -2  -1  -3   6   1  -1   0   0
iprm899913232_        18:   -0  -3   2  -3   3  -4   4  -3   0  -0  -0  -1  -0   0   0  -0  -0 100   1   1   1   1   1   0   1   1   0   0   0   1   1   0   1   1   1   1   1   0   1   1   0   1   0  -0   0   1  -1  -0  -9
iprm899913416_        19:    0  -3   2  -3   3  -3   4  -3  -1   0  -0   2   1   0   0  -0  -0   1 100   1   1   1   1   1   1   1   0   0   0   1   0   1   1   1   1   1   1   0   1   1   0   1   0  -0   0   1   0  -1  -9
iprm899913600_        20:   -0  -3   2  -3   3  -3   4  -2  -0  -0  -0   0   0   0  -0  -0  -0   1   1 100   1   1   1   0   1   1   0   0   0   1   1   1   1   1   1   1   1   0   1   1   0   1   0  -0   0   1  -1  -0 -10
iprm899913784_        21:   -1  -1   1  -1   2  -2   2   0   0  -1  -0  -0  -0  -5   1   4   0   1   1   1 100   1   1   0   1   1   0   0   0   1   0   0   0   0   0   0   0   1   1   1   1   1   0   0   0   1  -1   0  -9
iprm899913968_        22:   -0   0  -1   0   0   0  -0   2  -1  -0  -0   1   0  -1   0   0  -0   1   1   1   1 100   1   1   1   1   1   1   1   1   0   1   0   0   0   0   0   0   1   1   0   1   1   0   1   1   1  -1  -9
iprm899914152_        23:   -1   2  -2   2  -1   1  -2   3   1  -0  -0  -0   0   0  -0   0   0   1   1   1   1   1 100   1   1   1   1   1   1   1   0   0   0   0   0   0   0  -0   1   1   0   1   0   0   1   1  -1   1  -8
iprm899914336_        24:    2   2  -2   3  -2   2  -3   3 -15  -5   2   2  -2   0   1   0   0   0   1   0   0   1   1 100   3   1   1   3   1   1   0   1   0   0  -0  -0   0  -0   1   0  -0   0   2  -0  -0   0  -2   2  -5
iprm899914520_        25:    2   1  -1   2  -1   1  -2   2 -12  -9   6   1  -2  -0   1  -0  -1   1   1   1   1   1   1   3 100   1   1   3   1   1   0   1   1   1   0  -0   1  -0   1   1   0   1   2  -0   0   1  -2  -0 -10
iprm899914704_        26:   -0   2  -2   2  -2   2  -3   3  -0   0  -0   0  -0  -3   1  -0  -2   1   1   1   1   1   1   1   1 100   1   1   1   1   1   1   0   0   0   0   0   0   1   0   0   1   0   0   0   1   2  -1  -7
iprm899914888_        27:   -0   4  -5   4  -3   4  -7   5   2  -0  -0  -0   1   1  -0   0   1   0   0   0   0   1   1   1   1   1 100   1   1   1   1   0   1   0   0   0   0  -0   0   0  -0   0  -0   0   0   0  -0  -0  -3
iprm899915072_        28:    0   2  -2   2  -1   2  -3   1 -14  -4   8   1  -0  -0   0  -0  -0   0   0   0   0   1   1   3   3   1   1 100   1   1   1   2   1   1   0   0   0  -0   2   0  -0  -0   1  -0  -0   0   1  -0  -5
iprm899915256_        29:   -0   2  -2   2  -1   2  -5  -0   0   0  -0   0   0   1  -0   1   1   0   0   0   0   1   1   1   1   1   1   1 100   1   1   1   1   1   1   1   1   0   0   0  -0  -0  -0  -0  -0   0  -0   0  -4
iprm899915440_        30:    0  -1   0  -1   2  -1  -1  -3  -1  -0   1   0  -0   1   0   0   1   1   1   1   1   1   1   1   1   1   1   1   1 100   2   1   2   1   1   1   1   1   1   1  -0  -0  -0  -1  -0   0   0   0  -7
iprm899915624_        31:   -0  -2   2  -3   3  -2   0  -6   1  -0   0   0   1   1  -0   0   0   1   0   1   0   0   0   0   0   1   1   1   1   2 100   1   2   2   2   2   2   1   1   1  -0  -0  -1  -1  -0  -0  -0  -0  -5
iprm899915808_        32:    3  -2   2  -2   2  -1   1  -5 -11   6   1   2   1  -0   2   0  -0   0   1   1   0   1   0   1   1   1   0   2   1   1   1 100   2   1   1   1   1   1   2   1   0  -0   0  -1  -1  -0   7  -1  -5
iprm899915992_        33:    0  -3   3  -4   4  -3   3  -7  -1   1  -0   0   1   1   0   1   1   1   1   1   0   0   0   0   1   0   1   1   1   2   2   2 100   2   2   2   2   1   1   1   0  -0  -1  -1  -0  -0  -0   0  -6
iprm899916176_        34:   -0  -4   3  -4   5  -3   4  -7  -1  -1   1   1   1   1  -0   1   1   1   1   1   0   0   0   0   1   0   0   1   1   1   2   1   2 100  -0   2   2   1   1   1   1   0  -0  -1  -0  -0  -0  -1  -5
iprm899917280_        35:   -0  -4   4  -4   5  -3   4  -7   1   0  -0   0   1   1  -0   0   1   1   1   1   0   0   0  -0   0   0   0   0   1   1   2   1   2  -0 100   2   2   1   1   1   1   0  -0  -0  -0   0  -0  -0  -6
iprm899917832_        36:    0  -5   5  -6   7  -3   7  -8   2   0  -0   1   1   1   0   1   1   1   1   1   0   0   0  -0  -0   0   0   0   1   1   2   1   2   2   2 100   3   2   2   2   1   1  -0  -0   0  -0   0   0  -4
iprm899918016_        37:   -1  -4   3  -4   5  -2   6  -5  -1  -1  -1   0   0   1  -0   1   1   1   1   1   0   0   0   0   1   0   0   0   1   1   2   1   2   2   2   3 100   1   2   2   1   1   0   0   0   0  -2   0  -7
iprm899918200_        38:    6  -2   2  -3   3  -1   5  -3   1   3   1   0   0 -14  13   6   6   0   0   0   1   0  -0  -0  -0   0  -0  -0   0   1   1   1   1   1   1   2   1 100   1   2   1   1   0   0   1  -0   3   2  -1
iprm899918384_        39:    3  -2   1  -2   2   0   4  -1  -9   5   0  -1  -3   0   2   1   1   1   1   1   1   1   1   1   1   1   0   2   0   1   1   2   1   1   1   2   2   1 100   2   2   2   2   0   1   1   4   2 -10
iprm899918568_        40:    1   0  -1  -0   1   3   5   4  -1   0  -0   1   1   1   1   1   1   1   1   1   1   1   1   0   1   0   0   0   0   1   1   1   1   1   1   2   2   2   2 100   3   3   2   2   2   1   2  -0  -7
iprm899918752_        41:   -1   2  -3   2  -2   5   3   8   1  -0  -1   2   2  -3  -3  -5  -7   0   0   0   1   0   0  -0   0   0  -0  -0  -0  -0  -0   0   0   1   1   1   1   1   2   3 100   4   2   3   2   2  -0  -0  -3
iprm899918936_        42:   -2   6  -7   5  -7   7  -1  12   2  -1  -0   0   1  -1  -2  -1  -2   1   1   1   1   1   1   0   1   1   0  -0  -0  -0  -0  -0  -0   0   0   1   1   1   2   3   4 100   3   4   4   4  -1  -2  -8
iprm899919120_        43:    1   5  -6   4  -6   6  -2   9 -10  -1   1  -7 -11  -0   1  -1  -1   0   0   0   0   1   0   2   2   0  -0   1  -0  -0  -1   0  -1  -0  -0  -0   0   0   2   2   2   3 100  -4   2   3  -1   1  -3
iprm899919304_        44:    1   5  -6   3  -6   5  -3   9   2   1   0  -0   0  -0   1  -2  -3  -0  -0  -0   0   0   0  -0  -0   0   0  -0  -0  -1  -1  -1  -1  -1  -0  -0   0   0   0   2   3   4  -4 100 -29   4   1   1   1
iprm899919488_        45:    0   5  -6   3  -7   4  -3   9   3   0   0   1   2  -2   1   5   6   0   0   0   0   1   1  -0   0   0   0  -0  -0  -0  -0  -1  -0  -0  -0   0   0   1   1   2   2   4   2 -29 100   5   0   0  -4
iprm899919672_        46:   -1   2  -5  -1  -6  -2  -5   2   2  -0   0   1   1   0  -0   0   1   1   1   1   1   1   1   0   1   1   0   0   0   0  -0  -0  -0  -0   0  -0   0  -0   1   1   2   4   3   4   5 100  -3   1  -7
a899947016_           47:   46   0  -0  -0  -1   0  -1  -0  -0  20  15   3   3  -1  30   0  -1  -1   0  -1  -1   1  -1  -2  -2   2  -0   1  -0   0  -0   7  -0  -0  -0   0  -2   3   4   2  -0  -1  -1   1   0  -3 100 -18   6
c899947400_           48:   31   0  -0   0  -0   0  -0   0  -1  16   9  -1  -2  -0  21   1   0  -0  -1  -0   0  -1   1   2  -0  -1  -0  -0   0   0  -0  -1   0  -1  -0   0   0   2   2  -0  -0  -2   1   1   0   1 -18 100   4
m6746652b_133         49:    5   4  -3   5  -6   5  -7   3   4   3   3  -2  -1   1   3  -0   0  -9  -9 -10  -9  -9  -8  -5 -10  -7  -3  -5  -4  -7  -5  -5  -6  -5  -6  -4  -7  -1 -10  -7  -3  -8  -3   1  -4  -7   6   4 100
}
