# Supplementary material for: Incorporating the direct derivation method and molecular scattering power method into the Rietveld quantitative phase analysis routine in TOPAS
Source: J Appl Crystallogr. 2025 Jun 16;58(Pt 4):1159–73. doi: 10.1107/S1600576725004054 (PMC12321032; doi:10.1107/S1600576725004054)
Supplement: Supplementary file 2 [file j-58-01159-sup2.zip › Cpd-1f.inp]

'r_p    0	r_p_dash    0 
'r_wp   0	r_wp_dash   0 
'r_exp  0	r_exp_dash  0 
'gof    0 
'weighted_Durbin_Watson   0 
do_errors 
#define Ck_corrected_DDM	'User to choose an QPA method
'#define mol_f2				'User to choose an QPA method
'------------------------------------- 
 
'RAW(cpd-1a)  
'RAW(cpd-1b)  
'RAW(cpd-1c)  
'RAW(cpd-1d)  
'RAW(cpd-1e)  
RAW(cpd-1f)  
'RAW(cpd-1g)  
'RAW(cpd-1h)  
 
   CuKa5(0.001)       
   Radius(173) 
   LP_Factor(26.6) 
   Full_Axial_Model(12, 15, 12, 4.6, 4.6) 
   Slit_Width(0.3) 
   Divergence(1)            
 
   ZE(@, 0.0289678727`_0.000251204854) 
    
   One_on_X(@, 1276.2117`_30.0063435) 
   bkg  @  4.89462928`_1.01297872  40.5701518`_1.38319264 -19.6843137`_0.900448053  13.6981045`_0.627729972 -5.76413362`_0.371779742  0.566939963`_0.296673918
 
'-------------------------------------- 
'  STR(R_-3_C) 
'     phase_name "Corundum" 
'     Trigonal(@  4.759278`_0.000052, @  12.992570`_0.000234) 
'     site Al    x 0        y 0       z 0.35227  occ Al   1   beq 0.2952  
'     site O     x 0.30617  y 0       z 0.25     occ O    1   beq 0.1641   
'     scale @  0.000356913251`_1.927e-06
'     CS_L(@, 234.925273`_14.1311513) 
'     Strain_L(@, 0.0141465067`_0.00412630012) 
' 
'     MVW( 611.768, 254.864`_0.007, 61.642`_0.167) 
'   
'     r_bragg  3.98785284
'   
  hkl_Is 
   	space_group R-3c
   	phase_name "hkl_Corundum"
		load hkl_m_d_th2 I 
		{
			   1   0  -2   6    3.480259      25.57474    4.4682613_0.07247
			   1   0   4   6    2.551145      35.14857    15.9654218_0.1902
			   2  -1   0   6    2.379628      37.77430    7.26546532_0.1418
			   0   0   6   2    2.165421      41.67598    0.0610829974_0.06224_LIMIT_MIN_1e-15
			   2  -1   3  12    2.085542      43.35124    25.3833529_0.2956
			   2   0   2   6    1.964346      46.17542    0.553264091_0.09362_LIMIT_MIN_1e-15
			   2   0  -4   6    1.740130      52.54835    18.5850959_0.3247
			   2  -1   6  12    1.601570      57.49679    48.5147836_0.5607
			   3  -1   1  12    1.546753      59.73680    1.60293764_0.1743
			   3  -1  -2  12    1.514883      61.12616    2.11843121_0.2574
			   1   0  -8   6    1.510995      61.30036    5.07182728_0.2956
			   3  -1   4  12    1.404636      66.51421    26.6237376_0.6265
			   3   0   0   6    1.373879      68.20483    37.0172355_0.8621
			   3  -1  -5  12    1.336118      70.41220    1.84730345_0.2372_LIMIT_MIN_1e-15
			   2   0   8   6    1.275572      74.29718    1.2048154_0.2537_LIMIT_MIN_1e-15
			   1   0  10   6    1.239144      76.87155    15.838219_0.7244
			   2  -1   9  12    1.234250      77.23263    6.19246089_0.524
			   3  -1   7  12    1.193242      80.41394    0.253062718_0.3114_LIMIT_MIN_1e-15
			   4  -2   0   6    1.189814      80.69329    5.10601687_0.4044
			   3   0   6   6    1.160086      83.21139    0.112543555_0.14_LIMIT_MIN_1e-15
			   3   0  -6   6    1.160086      83.21139    0.112543555_0.14_LIMIT_MIN_1e-15
			   4  -2   3  12    1.147304      84.35015    3.90797649_0.3631
			   4  -1  -1  12    1.138737      85.13360    0.236703837_0.2871_LIMIT_MIN_1e-15
			   4  -1   2  12    1.125838      86.34535    4.10524152_0.4825
			   3  -1  -8  12    1.124240      86.49833    1.82261528_0.4644_LIMIT_MIN_1e-15
			   2   0 -10   6    1.099061      88.99356    8.98010442_0.5183
			   0   0  12   2    1.082710      90.70659    2.31226969_0.3869_LIMIT_MIN_1e-15
			   4  -1  -4  12    1.078306      91.18144    10.5564559_0.5102
			   4  -1   5  12    1.046360      94.81216    0.225130724_0.5042_LIMIT_MIN_1e-15
			   4  -2   6  12    1.042771      95.24206    25.2745025_1.327
			   4   0  -2   6    1.017687      98.38521    2.82210893_0.5696_LIMIT_MIN_1e-15
			   3  -1  10  12    0.997780     101.06984   18.4760817_0.6311
			   2  -1  12  12    0.985498     102.82078   3.01611495_0.708_LIMIT_MIN_1e-15
			   4   0   4   6    0.982173     103.30818   1.34115222_0.6594_LIMIT_MIN_1e-15
			   4  -1  -7  12    0.973342     104.63209   6.53347494e-05_0.5202_LIMIT_MIN_1e-15
			   5  -2   1  12    0.943074     109.53044   0.486317671_0.43_LIMIT_MIN_1e-15
			   3  -1 -11  12    0.941196     109.85476   0.252074567_0.4719_LIMIT_MIN_1e-15
			   5  -2  -2  12    0.935708     110.81783   0.993556992_0.8038_LIMIT_MIN_1e-15
			   4  -1   8  12    0.934790     110.98126   4.69688554_0.6736
			   4  -2   9  12    0.918155     114.06152   3.92460487_0.4426
			   5  -2   4  12    0.907881     116.08850   16.4224429_1.054
			   1   0 -14   6    0.905371     116.59961   4.85052294_0.8743_LIMIT_MIN_1e-15
			   5  -1   0  12    0.899415     117.83915   8.55791612_0.5081
			   5  -2  -5  12    0.888567     120.20064   0.417157658_0.3718_LIMIT_MIN_1e-15
			   5  -1   3  12    0.880625     122.02314   2.78804869_0.3306_LIMIT_MIN_1e-15
			   5  -1  -3  12    0.880625     122.02314   2.78804869_0.3306_LIMIT_MIN_1e-15
			   4   0  -8   6    0.870065     124.58532   2.50657866_0.4391_LIMIT_MIN_1e-15
			   4  -1 -10  12    0.858235     127.67238   16.5620098_0.5926
			   3   0  12   6    0.850382     129.86959   3.06281013_0.2228_LIMIT_MIN_1e-15
			   3   0 -12   6    0.850382     129.86959   3.06281013_0.2228_LIMIT_MIN_1e-15
			   2   0  14   6    0.846194     131.09604   6.09878782_0.4425
			   5  -2   7  12    0.842535     132.20240   0.326678633_0.3696_LIMIT_MIN_1e-15
			   3  -1  13  12    0.841195     132.61597   0.0100302894_0.3648_LIMIT_MIN_1e-15
			   5  -1   6  12    0.830616     136.06059   11.5769103_0.3427
			   5  -1  -6  12    0.830616     136.06059   11.5769103_0.3427
			   4  -1  11  12    0.821426     139.35653   0.374984786_0.4055_LIMIT_MIN_1e-15
			   5   0   2   6    0.817770     140.76318   0.102869136_0.3751_LIMIT_MIN_1e-15
			   5  -2  -8  12    0.817157     141.00518   0.91015715_0.3914_LIMIT_MIN_1e-15
			   2  -1  15  12    0.813926     142.31081   3.45752415_0.409
			   4   0  10   6    0.807333     145.15651   9.3913704_0.4631
			   4  -2  12  12    0.800785     148.27836   0.554041963_0.3698_LIMIT_MIN_1e-15
			   5   0  -4   6    0.798998     149.19321   5.16186873_0.5648
			   3  -1 -14  12    0.797286     150.09961   1.30105349_4.415_LIMIT_MIN_1e-15
			   1   0  16   6    0.796717     150.40733   37.6824547_17.2
		}
 
   	Trigonal(@  4.759256_0.000055, @  12.992524_0.000244) 
      CS_L(@, 215.948734_13.815364) 
      Strain_L(@, 0.00753580718_0.0051559376_LIMIT_MIN_0.0001)   	 
	  prm_with_error !S_Cor 427.888_3.904	'Sum of above I values (< 150 deg) with errors propagation
'---------Ck corrected DDM---------
#ifdef Ck_corrected_DDM
      prm C_Cor 1.48015
      prm M_Cor = 2*AW("Al")+3*AW("O");
      prm n2_Cor = 2*(AN("Al"))^2+3*(AN("O"))^2;
		prm DDM_aS_on_C_Cor = S_Cor M_Cor / n2_Cor / C_Cor;:366.359668
		MVW(=DDM_aS_on_C_Cor/Get(cell_volume);, 270.944, 49.607)
#endif		
'---------mol_f2 method------------
#ifdef mol_f2
      prm mol_f2_Cor  825.609
      prm M_Cor = 2*AW("Al")+3*AW("O");
		MVW(=M_Cor S_Cor / mol_f2_Cor/Get(cell_volume);, 254.804, 73.007_0.042)
#endif      
'-------------------------------------- 
'  STR(F_M_-3_M) 
'     phase_name "Fluorite" 
'     Cubic(@  5.464258`_0.000039) 
'     site Ca    x 0        y 0        z 0       occ Ca   1   beq 0.4856   
'     site F     x 0.25     y 0.25     z 0.25    occ F    1   beq 0.7200   
'     scale @  0.00067964304`_3.085e-06
'     CS_L(@, 596.307743`_74.2730431) 
'     Strain_L(@, 0.0559055262`_0.00407193325) 
'     MVW( 312.299, 163.152`_0.004, 38.358`_0.167) 
'
'     r_bragg  1.95043872
   
   hkl_Is
   	space_group F_M_-3_M
		load hkl_m_d_th2 I 
		{
			   1   1   1   8    3.154789      28.26533    21.8052096_0.17
			   2   0   0   6    2.732127      32.75214    0.447921466_0.0427
			   2   2   0  12    1.931906      46.99693    74.6490344_0.5512
			   3   1   1  24    1.647535      55.75022    34.9525751_0.469
			   2   2   2   8    1.577394      58.46251    0.714144138_0.1506_LIMIT_MIN_1e-15
			   4   0   0   6    1.366064      68.64932    20.4122543_0.567
			   3   3   1  24    1.253586      75.82766    21.2391484_0.5463
			   4   2   0  24    1.221844      78.16500    1.2439635_0.2833_LIMIT_MIN_1e-15
			   4   2   2  24    1.115386      87.35700    48.5861422_0.8699
			   3   3   3   8    1.051596      94.19339    10.8725034_0.3378
			   5   1   1  24    1.051596      94.19339    10.8725034_0.3378
			   4   4   0  12    0.965953     105.77436   18.8669806_0.652
			   5   3   1  48    0.923628     113.02206   26.9671923_0.7314
			   4   4   2  24    0.910709     115.52029   1.09129848_0.2612_LIMIT_MIN_1e-15
			   6   0   0   6    0.910709     115.52029   1.09129848_0.2612_LIMIT_MIN_1e-15
			   6   2   0  24    0.863974     126.14367   29.0134025_0.723
			   5   3   3  24    0.833291     135.15750   10.1368236_0.5503
			   6   2   2  24    0.823767     138.48595   2.1858118_0.5414_LIMIT_MIN_1e-15
		}

   	phase_name "hkl_Fluorite"
   	Cubic(@  5.464254_0.000040) 
   	CS_L(@, 480.222278_51.4064) 
      Strain_L(@, 0.0465248643_0.00447593116) 
	  prm_with_error !S_fluo 335.1482_2.116		'Sum of above I values with errors propagation
'---------Ck corrected DDM---------
#ifdef Ck_corrected_DDM
      prm C_fluo 1.38756 'pre-calculated 
      prm M_fluo = AW("Ca")+2*AW("F"); 'macro AW returns atomic weight 
      prm n2_fluo = (AN("Ca"))^2+2*(AN("F"))^2; 'macro AN returns atomic number 
      prm DDM_aS_on_C_fluo = S_fluo M_fluo / n2_fluo / C_fluo;:366.359668
      MVW(=DDM_aS_on_C_fluo/Get(cell_volume);, 270.944, 49.607)
#endif		
'---------mol_f2 method------------
#ifdef mol_f2
      prm mol_f2_fluo  832.917
      prm M_fluo = AW("Ca")+2*AW("F"); 'macro AW returns atomic weight 
      MVW(=M_fluo S_fluo / mol_f2_fluo/Get(cell_volume);, 163.147_0.002, 68.162_0.348)
#endif	   
'-------------------------------------- 
  STR(P_63_M_C) 
     phase_name "Zincite" 
     Hexagonal(@  3.249893_0.000014, @  5.206743_0.000031) 
     site Zn    x  = 1/3;  y  = 2/3;  z 0.00357   occ Zn+2  1 beq 0.5728 
     site O     x  = 1/3;  y  = 2/3;  z 0.37903   occ O-2   1 beq 0.5257 
     scale @  0.0137314728_2.551e-05
     CS_L(@, 229.16182_1.8112505) 
 
     MVW( 162.817, 47.625_0.001, 65.649_0.128) 
 
     r_bragg  2.28508291
'     
'   hkl_Is
'      space_group P_63_M_C
'		load hkl_m_d_th2 I 
'		{
'			   1   0   0   6    2.814489      31.76794    74.7972947`_0.3401
'			   0   0   2   2    2.603369      34.42123    60.9916394`_0.337
'			   1   0   1  12    2.475918      36.25302    168.485516`_0.5855
'			   1   0   2  12    1.911143      47.53874    67.4309001`_0.5184
'			   2  -1   0   6    1.624946      56.59441    158.095101`_0.9381
'			   1   0   3  12    1.477280      62.85644    171.93172`_1.091
'			   2   0   0   6    1.407245      66.37495    32.4995627`_0.6384
'			   2  -1   2  12    1.378465      67.94686    175.725586`_1.281
'			   2   0   1  12    1.358501      69.08542    89.7382123`_0.9057
'			   0   0   4   2    1.301685      72.56544    14.9848136`_0.4393
'			   2   0   2  12    1.237959      76.95868    34.3766724`_0.7731
'			   1   0   4  12    1.181447      81.38445    18.3701361`_0.5368
'			   2   0   3  12    1.093080      89.61131    95.9674135`_1.142
'			   3  -1   0  12    1.063777      92.79072    34.7311627`_0.7494
'			   3  -1   1  24    1.042247      95.30526    107.93621`_1.328
'			   2  -1   4  12    1.015918      98.61657    57.4564656`_0.9514
'			   3  -1   2  24    0.984740     102.93138   43.5958836`_0.864
'			   1   0   5  12    0.976642     104.13232   76.3561563`_1.071
'			   2   0   4  12    0.955572     107.43562   13.5107167`_0.55
'			   3   0   0   6    0.938163     110.38418   52.0103762`_0.9049
'			   3   0   1  12    0.923295     113.08443   0.00167819346`_0.6338_LIMIT_MIN_1e-15
'			   3  -1   3  24    0.906970     116.27333   124.370034`_1.333
'			   3   0   2  12    0.882603     121.56121   65.8829839`_0.9511
'			   0   0   6   2    0.867790     125.16010   8.29473485`_0.4944
'			   2   0   5  12    0.837083     133.91574   49.851672`_0.7609
'			   1   0   6  12    0.829267     136.52509   11.0949294`_0.5078
'			   3   0   3  12    0.825306     137.92592   0.000122070313`_0.3343_LIMIT_MIN_1e-15
'			   3  -1   4  24    0.823702     138.51003   15.9749504`_0.5176
'			   4  -2   0   6    0.812473     142.91587   34.6250763`_0.5971
'		}
'
'      phase_name "hkl_Zincite" 
'      Hexagonal(@  3.249892`_0.000014, @  5.206738`_0.000031) 
'      CS_L(@, 229.375154`_1.78479345) 
		prm_with_error !S_Zin 1859.088_4.394	'Sum of above I values with errors propagation
''---------Ck corrected DDM---------
'#ifdef Ck_corrected_DDM
'      prm C_Zin 1.4855
'      prm M_Zin = AW("Zn")+AW("O");
'      prm n2_Zin = (AN("Zn"))^2+(AN("O"))^2;
'      prm DDM_aS_on_C_Zin = S_Zin M_Zin / n2_Zin / C_Zin;:366.359668
'      MVW(=DDM_aS_on_C_Zin/Get(cell_volume);, 270.944, 49.607)  
'#endif		
''---------mol_f2 method------------
'#ifdef mol_f2
'      prm mol_f2_Zin	1509.435
'      prm M_Zin = AW("Zn")+AW("O");
'      MVW(=M_Zin S_Zin / mol_f2_Zin/Get(cell_volume);, 47.622`_0.002, 4.275`_0.009)       
'#endif     
'--------------------------------------
C_matrix_normalized
{
                             1   2   3   4   5   6   7   8   9  10  11  12  13  14  15  16  17  18  19  20  21  22  23  24  25  26  27  28  29  30  31  32  33  34  35  36  37  38  39  40  41  42  43  44  45  46  47  48  49
m6746652b_e0           1:  100  -0   0  -1   0  -0   0  -0  -2  23  16  -1  -1   1  46  -1  -1   1   1  -0  -1  -0  -1   1   1  -0  -0   0  -0  -0   0   1   0   0   0   0   0   4   1  -0  -1  -2   0   1  -0  -1  65  47   2
m6746652b_e1           2:   -0 100 -99  98 -96  92 -84  74  -3  -1  -1   4   2  -1  -1   2   1  -2  -2  -2  -1   1   1   2   2   2   3   2   2  -1  -2  -2  -3  -3  -3  -5  -4  -3  -2  -0   2   5   5   4   4   2  -0   0   3
bkg899876840           3:    0 -99 100 -97  98 -92  86 -75  -0   1   1  -3  -3  -0   1  -2  -2   2   2   2   1  -1  -2  -2  -2  -2  -4  -2  -2   0   1   2   3   3   3   4   3   3   1  -1  -3  -6  -6  -6  -6  -5   0  -0  -2
bkg899877056           4:   -1  98 -97 100 -95  95 -84  78  -5  -1  -2   3   1  -1  -1   2   1  -2  -2  -2  -1   1   2   3   2   2   4   2   2  -1  -2  -2  -3  -4  -4  -5  -4  -4  -2  -1   1   4   4   3   3  -1  -0  -0   4
bkg899877272           5:    0 -96  98 -95 100 -90  89 -74   3   1  -0  -5  -3   2   1  -2  -1   2   2   2   1  -0  -1  -2  -1  -1  -3  -2  -1   1   3   2   4   4   4   6   5   4   2   1  -2  -6  -7  -6  -6  -6  -0  -0  -5
bkg899877488           6:   -0  92 -92  95 -90 100 -80  82  -6  -0  -2   6   3  -1  -0   4   3  -3  -3  -2  -1   0   1   3   2   2   3   2   2  -0  -1  -1  -2  -3  -2  -3  -2  -1   0   2   5   6   6   4   4  -1  -0   0   3
bkg899877704           7:    0 -84  86 -84  89 -80 100 -65   4   2  -1  -7  -5   2   1  -4  -2   3   3   3   1  -1  -2  -3  -2  -3  -6  -4  -4  -1   0   1   2   4   4   6   5   6   4   4   3  -1  -3  -3  -3  -5   0   0  -5
bkg899877920           8:   -0  74 -75  78 -74  82 -65 100  -1  -0  -3   2   1  -1  -1   3   2  -2  -2  -2   1   2   3   3   2   3   4   1   0  -3  -5  -4  -6  -6  -6  -7  -5  -4  -1   3   7  11  10   8   8   3  -0   0   2
scale899912128_        9:   -2  -3  -0  -5   3  -6   4  -1 100   4  -5 -15   3   2  -1  -1   0   0  -1  -0   0  -1   1 -13 -10  -0   1 -11   0  -1   1  -7  -0  -0   1   2  -0   1  -5  -0   1   2  -8   2   3   1   0  -1   4
a899944136_           10:   23  -1   1  -1   1  -0   2  -0   4 100 -49  -4  -4   1  12   2   3   0   0  -0  -0  -0  -0  -4  -6   0  -0  -3   0  -0   0   2   1  -0   0   0  -0   2   2   0   0  -1  -0   1   0  -1  13  13   0
c899944520_           11:   16  -1   1  -2  -0  -2  -1  -3  -5 -49 100   0  -0  -0   7  -1  -2  -0  -0  -0  -0  -1  -0   1   4  -0  -0   5  -0   1   0   1  -0   0  -0  -0  -0   0  -1  -0  -0  -0   1   0  -0   1  12   7   2
m6746652b_e2          12:   -1   4  -3   3  -5   6  -7   2 -15  -4   0 100  90  -2  -1   1   1  -0   1   0  -0   1  -0   2   2   0  -0   2   0   0   0   2   0   1   0   0   0  -0   1   1   1  -0  -4  -1   0   0   2  -2  -3
m6746652b_e3          13:   -1   2  -3   1  -3   3  -5   1   3  -4  -0  90 100  -1  -1   1   0  -0   1   0  -0   0   0  -0   0  -0   0   1   0  -0   1   2   1   1   0   1   0   0   0   1   1   0  -7  -0   1   1   3  -2  -2
scale899912680_       14:    1  -1  -0  -1   2  -1   2  -1   2   1  -0  -2  -1 100  -3  -5   9   0   0   0  -4  -1   0   0  -1  -2   1  -0   1   1   1  -0   1   1   1   1   1 -12   0   1  -3  -1  -1   0  -1   0   0   1   2
a899945480_           15:   46  -1   1  -1   1  -0   1  -1  -1  12   7  -1  -1  -3 100  -3  -5   0   0   0   1   0  -0   0   0   1  -0   0  -0   0   0   1   0   0   0   0   0  13   1   0  -2  -2   1   0   0  -0  30  22  -0
m6746652b_e4          16:   -1   2  -2   2  -2   4  -4   3  -1   2  -1   1   1  -5  -3 100  90  -0  -0  -0   3   0   0   0  -0  -0   0   0   0   0   0   0   0   0   0   0   0   8   0   1  -4  -1  -1  -1   3   0  -1  -0  -1
m6746652b_e5          17:   -1   1  -2   1  -1   3  -2   2   0   3  -2   1   0   9  -5  90 100  -0  -0  -0  -0  -0   0   0  -0  -1   1  -0   1   1   0  -0   1   1   0   1   1  10   1   1  -6  -1  -1  -2   4   0  -1   0   0
iprm899913232_        18:    1  -2   2  -2   2  -3   3  -2   0   0  -0  -0  -0   0   0  -0  -0 100   0   1   0   0   0   0   0   0   0   0   0   0   0   0   0   0   0   0   0   0   1   0   0   0   0  -0   0   0  -0   1  -6
iprm899913416_        19:    1  -2   2  -2   2  -3   3  -2  -1   0  -0   1   1   0   0  -0  -0   0 100   0   0   0   0   0   0   0   0   0   0   0   0   0   0   0   0   0   0   0   0   0   0   0   0  -0   0   0   1  -1  -5
iprm899913600_        20:   -0  -2   2  -2   2  -2   3  -2  -0  -0  -0   0   0   0   0  -0  -0   1   0 100   1   0   0   0   0   0   0   0   0   0   0   0   0   0   0   0   0   0   1   0   0   0   0  -0   0   0  -0  -0  -7
iprm899913784_        21:   -1  -1   1  -1   1  -1   1   1   0  -0  -0  -0  -0  -4   1   3  -0   0   0   1 100   1   0   0   0   1   0   0   0   0   0   0   0   0   0   0   0   0   0   0   0   1   0   0   0   0  -1  -0  -6
iprm899913968_        22:   -0   1  -1   1  -0   0  -1   2  -1  -0  -1   1   0  -1   0   0  -0   0   0   0   1 100   0   1   1   1   0   0   0   0   0   0   0   0   0   0   0   0   0   0   0   1   1   0   0   0   0  -0  -6
iprm899914152_        23:   -1   1  -2   2  -1   1  -2   3   1  -0  -0  -0   0   0  -0   0   0   0   0   0   0   0 100   0   0   1   1   0   0   0   0   0   0   0   0  -0   0  -0   0   0   0   0   0   0   0   0  -1   1  -5
iprm899914336_        24:    1   2  -2   3  -2   3  -3   3 -13  -4   1   2  -0   0   0   0   0   0   0   0   0   1   0 100   2   1   1   2   1   0   0   1   0   0  -0  -0   0  -0   1   0  -0   0   1  -0   0   0  -1   1  -5
iprm899914520_        25:    1   2  -2   2  -1   2  -2   2 -10  -6   4   2   0  -1   0  -0  -0   0   0   0   0   1   0   2 100  -0   0   2   0   1   0   1   0   0   0  -0   0  -0   1   0   0   0   1  -0   0   0  -1  -0  -7
iprm899914704_        26:   -0   2  -2   2  -1   2  -3   3  -0   0  -0   0  -0  -2   1  -0  -1   0   0   0   1   1   1   1  -0 100   1   1   1   0   0   0   0   0   0   0   0   0   0   0   0   0   0   0   0   0   0  -0  -5
iprm899914888_        27:   -0   3  -4   4  -3   3  -6   4   1  -0  -0  -0   0   1  -0   0   1   0   0   0   0   0   1   1   0   1 100   1   1   1   1   0   0   0   0   0   0  -0  -0  -0  -0   0   0   0   0   0  -0  -0  -3
iprm899915072_        28:    0   2  -2   2  -2   2  -4   1 -11  -3   5   2   1  -0   0   0  -0   0   0   0   0   0   0   2   2   1   1 100   1   1   1   1   1   0   0   0   0  -0   1   0  -0  -0   1  -0  -0   0   0  -0  -4
iprm899915256_        29:   -0   2  -2   2  -1   2  -4   0   0   0  -0   0   0   1  -0   0   1   0   0   0   0   0   0   1   0   1   1   1 100   1   1   1   1   1   1   1   0   0   0   0  -0  -0  -0  -0  -0   0  -0   0  -3
iprm899915440_        30:   -0  -1   0  -1   1  -0  -1  -3  -1  -0   1   0  -0   1   0   0   1   0   0   0   0   0   0   0   1   0   1   1   1 100   1   1   1   1   1   1   1   1   1   0  -0  -0  -0  -0  -0   0  -0  -0  -5
iprm899915624_        31:    0  -2   1  -2   3  -1   0  -5   1   0   0   0   1   1   0   0   0   0   0   0   0   0   0   0   0   0   1   1   1   1 100   1   1   1   1   1   1   1   1   0   0  -0  -1  -1  -0  -0   1  -0  -4
iprm899915808_        32:    1  -2   2  -2   2  -1   1  -4  -7   2   1   2   2  -0   1   0  -0   0   0   0   0   0   0   1   1   0   0   1   1   1   1 100   1   1   1   1   1   1   1   1   0  -0   0  -1  -0  -0   4  -1  -5
iprm899915992_        33:    0  -3   3  -3   4  -2   2  -6  -0   1  -0   0   1   1   0   0   1   0   0   0   0   0   0   0   0   0   0   1   1   1   1   1 100   1   1   2   1   1   1   1   0  -0  -0  -1  -0  -0   0   1  -5
iprm899916176_        34:    0  -3   3  -4   4  -3   4  -6  -0  -0   0   1   1   1   0   0   1   0   0   0   0   0   0   0   0   0   0   0   1   1   1   1   1 100  -2   2   1   1   1   1   1  -0  -0  -0  -0  -0   0  -1  -4
iprm899917280_        35:    0  -3   3  -4   4  -2   4  -6   1   0  -0   0   0   1   0   0   0   0   0   0   0   0   0  -0   0   0   0   0   1   1   1   1   1  -2 100   2   1   1   1   1   1   0  -0  -0  -0  -0   0   0  -4
iprm899917832_        36:    0  -5   4  -5   6  -3   6  -7   2   0  -0   0   1   1   0   0   1   0   0   0   0   0  -0  -0  -0   0   0   0   1   1   1   1   2   2   2 100   2   2   1   2   1   0  -0  -0   0  -0   0   0  -4
iprm899918016_        37:    0  -4   3  -4   5  -2   5  -5  -0  -0  -0   0   0   1   0   0   1   0   0   0   0   0   0   0   0   0   0   0   0   1   1   1   1   1   1   2 100   2   1   2   1   1   0  -0   0   0   0   0  -5
iprm899918200_        38:    4  -3   3  -4   4  -1   6  -4   1   2   0  -0   0 -12  13   8  10   0   0   0   0   0  -0  -0  -0   0  -0  -0   0   1   1   1   1   1   1   2   2 100   1   2   1   1   0   0   1  -0   2   2  -2
iprm899918384_        39:    1  -2   1  -2   2   0   4  -1  -5   2  -1   1   0   0   1   0   1   1   0   1   0   0   0   1   1   0  -0   1   0   1   1   1   1   1   1   1   1   1 100   2   2   1   1   0   1   0   2   1  -8
iprm899918568_        40:   -0  -0  -1  -1   1   2   4   3  -0   0  -0   1   1   1   0   1   1   0   0   0   0   0   0   0   0   0  -0   0   0   0   0   1   1   1   1   2   2   2   2 100   3   2   2   1   2   1  -0  -0  -6
iprm899918752_        41:   -1   2  -3   1  -2   5   3   7   1   0  -0   1   1  -3  -2  -4  -6   0   0   0   0   0   0  -0   0   0  -0  -0  -0  -0   0   0   0   1   1   1   1   1   2   3 100   4   3   2   2   2  -0   0  -4
iprm899918936_        42:   -2   5  -6   4  -6   6  -1  11   2  -1  -0  -0   0  -1  -2  -1  -1   0   0   0   1   1   0   0   0   0   0  -0  -0  -0  -0  -0  -0  -0   0   0   1   1   1   2   4 100   3   3   3   3  -1  -3  -6
iprm899919120_        43:    0   5  -6   4  -7   6  -3  10  -8  -0   1  -4  -7  -1   1  -1  -1   0   0   0   0   1   0   1   1   0   0   1  -0  -0  -1   0  -0  -0  -0  -0   0   0   1   2   3   3 100  -4   2   3  -0   0  -4
iprm899919304_        44:    1   4  -6   3  -6   4  -3   8   2   1   0  -1  -0   0   0  -1  -2  -0  -0  -0   0   0   0  -0  -0   0   0  -0  -0  -0  -1  -1  -1  -0  -0  -0  -0   0   0   1   2   3  -4 100 -27   3   1   1   2
iprm899919488_        45:   -0   4  -6   3  -6   4  -3   8   3   0  -0   0   1  -1   0   3   4   0   0   0   0   0   0   0   0   0   0  -0  -0  -0  -0  -0  -0  -0  -0   0   0   1   1   2   2   3   2 -27 100   4  -0  -1  -5
iprm899919672_        46:   -1   2  -5  -1  -6  -1  -5   3   1  -1   1   0   1   0  -0   0   0   0   0   0   0   0   0   0   0   0   0   0   0   0  -0  -0  -0  -0  -0  -0   0  -0   0   1   2   3   3   3   4 100  -2   0  -6
a899946824_           47:   65  -0   0  -0  -0  -0   0  -0   0  13  12   2   3   0  30  -1  -1  -0   1  -0  -1   0  -1  -1  -1   0  -0   0  -0  -0   1   4   0   0   0   0   0   2   2  -0  -0  -1  -0   1  -0  -2 100   4   3
c899947208_           48:   47   0  -0  -0  -0   0   0   0  -1  13   7  -2  -2   1  22  -0   0   1  -1  -0  -0  -0   1   1  -0  -0  -0  -0   0  -0  -0  -1   1  -1   0   0   0   2   1  -0   0  -3   0   1  -1   0   4 100   1
m6746652b_e6          49:    2   3  -2   4  -5   3  -5   2   4   0   2  -3  -2   2  -0  -1   0  -6  -5  -7  -6  -6  -5  -5  -7  -5  -3  -4  -3  -5  -4  -5  -5  -4  -4  -4  -5  -2  -8  -6  -4  -6  -4   2  -5  -6   3   1 100
}
