# Supplementary material for: Incorporating the direct derivation method and molecular scattering power method into the Rietveld quantitative phase analysis routine in TOPAS
Source: J Appl Crystallogr. 2025 Jun 16;58(Pt 4):1159–73. doi: 10.1107/S1600576725004054 (PMC12321032; doi:10.1107/S1600576725004054)
Supplement: Supplementary file 2 [file j-58-01159-sup2.zip › Cpd-1g.inp]

'r_p    0	r_p_dash    0 
'r_wp   0	r_wp_dash   0 
'r_exp  0	r_exp_dash  0 
'gof    0 
'weighted_Durbin_Watson   0 
do_errors 
#define Ck_corrected_DDM	'User to choose just one QPA method
'#define mol_f2				'User to choose just one QPA method
'------------------------------------- 
 
'RAW(cpd-1a)  
'RAW(cpd-1b)  
'RAW(cpd-1c)  
'RAW(cpd-1d)  
'RAW(cpd-1e)  
'RAW(cpd-1f)  
RAW(cpd-1g)  
'RAW(cpd-1h)  
 
   CuKa5(0.001)       
   Radius(173) 
   LP_Factor(26.6) 
   Full_Axial_Model(12, 15, 12, 4.6, 4.6) 
   Slit_Width(0.3) 
   Divergence(1)            
 
   ZE(@, 0.0230752706`_0.000271335448) 
    
   One_on_X(@, 1116.41858`_26.5398941) 
   bkg  @  1.98695899`_0.89404356  30.5808333`_1.21769702 -14.1413997`_0.791203563  9.54761286`_0.548206634 -4.22195206`_0.320263724 -0.283782599`_0.251592349
 
'-------------------------------------- 
' STR(R_-3_C) 
'    phase_name "Corundum" 
'    Trigonal(@  4.759309`_0.000047, @  12.992576`_0.000206) 
'    site Al    x 0        y 0       z 0.35227  occ Al   1   beq 0.2952  
'    site O     x 0.30617  y 0       z 0.25     occ O    1   beq 0.1641   
'    scale @  0.000359656015`_1.744e-06
'    CS_L(@, 244.756299`_13.5965004) 
'    Strain_L(@, 0.0157452811`_0.00365975773) 
'
'    MVW( 611.768, 254.867`_0.006, 49.061`_0.144) 
'  
'    r_bragg  4.08722543
'  
  hkl_Is 
   	space_group R-3c
   	phase_name "hkl_Corundum"
		load hkl_m_d_th2 I 
		{
			   1   0  -2   6    3.48027       25.57464  4.61274274_0.06739
			   1   0   4   6    2.55115       35.14855  15.4650483_0.1706
			   2  -1   0   6    2.37964       37.77403  7.17734672_0.1291
			   0   0   6   2    2.16541       41.67612  0.179744448_0.05396_LIMIT_MIN_1e-15
			   2  -1   3  12    2.08555       43.35104  26.0681719_0.2747
			   2   0   2   6    1.96436       46.17513  0.646008255_0.08357_LIMIT_MIN_1e-15
			   2   0  -4   6    1.74014       52.54812  18.6101303_0.2964
			   2  -1   6  12    1.60157       57.49671  49.0728738_0.5162
			   3  -1   1  12    1.54676       59.73637  1.50919563_0.1492
			   3  -1  -2  12    1.51489       61.12574  1.94678315_0.2175
			   1   0  -8   6    1.51099       61.30049  4.67896844_0.2542
			   3  -1   4  12    1.40464       66.51384  25.0190053_0.5177
			   3   0   0   6    1.37389       68.20430  38.4419635_0.7326
			   3  -1  -5  12    1.33612       70.41187  1.10116727_0.1861_LIMIT_MIN_1e-15
			   2   0   8   6    1.27557       74.29713  1.33970304_0.2128_LIMIT_MIN_1e-15
			   1   0  10   6    1.23914       76.87175  16.5264716_0.5954
			   2  -1   9  12    1.23425       77.23268  6.98207633_0.4391
			   3  -1   7  12    1.19325       80.41368  0.409279121_0.2557_LIMIT_MIN_1e-15
			   4  -2   0   6    1.18982       80.69263  5.18104491_0.3465
			   3   0   6   6    1.16009       83.21099  0.127407822_0.1108_LIMIT_MIN_1e-15
			   3   0  -6   6    1.16009       83.21099  0.127407821_0.1108_LIMIT_MIN_1e-15
			   4  -2   3  12    1.14731       84.34953  4.58321604_0.3221
			   4  -1  -1  12    1.13874       85.13290  7.14905055e-05_0.224_LIMIT_MIN_1e-15
			   4  -1   2  12    1.12585       86.34466  4.1191797_0.4321
			   3  -1  -8  12    1.12424       86.49811  3.11551892_0.4435
			   2   0 -10   6    1.09906       88.99360  8.97378077_0.439
			   0   0  12   2    1.08271       90.70695  2.33256623_0.3262_LIMIT_MIN_1e-15
			   4  -1  -4  12    1.07831       91.18078  10.1338992_0.4452
			   4  -1   5  12    1.04637       94.81152  0.00924821021_0.4144_LIMIT_MIN_1e-15
			   4  -2   6  12    1.04278       95.24150  24.0609294_1.014
			   4   0  -2   6    1.01769       98.38435  3.55732119_0.4536
			   3  -1  10  12    0.99778      101.06971  18.0044128_0.5548
			   2  -1  12  12    0.98550      102.82099  1.29438236_0.5179_LIMIT_MIN_1e-15
			   4   0   4   6    0.98218      103.30734  3.88817847_0.5288_LIMIT_MIN_1e-15
			   4  -1  -7  12    0.97335      104.63149  0.133805567_0.4078_LIMIT_MIN_1e-15
			   5  -2   1  12    0.94308      109.52935  1.10462665_0.3675_LIMIT_MIN_1e-15
			   3  -1 -11  12    0.94120      109.85469  0.577310617_0.3953_LIMIT_MIN_1e-15
			   5  -2  -2  12    0.93571      110.81674  0.862000611_0.6393_LIMIT_MIN_1e-15
			   4  -1   8  12    0.93479      110.98068  5.0445277_0.565
			   4  -2   9  12    0.91816      114.06103  3.78564376_0.3826
			   5  -2   4  12    0.90789      116.08740  15.9791101_0.8468
			   1   0 -14   6    0.90537      116.60011  6.29823472_0.7039
			   5  -1   0  12    0.89942      117.83787  9.0036261_0.4449
			   5  -2  -5  12    0.88857      120.19953  0.691128233_0.3053_LIMIT_MIN_1e-15
			   5  -1   3  12    0.88063      122.02183  2.77629942_0.2599_LIMIT_MIN_1e-15
			   5  -1  -3  12    0.88063      122.02183  2.77629942_0.2599_LIMIT_MIN_1e-15
			   4   0  -8   6    0.87007      124.58446  2.91920725_0.3761
			   4  -1 -10  12    0.85824      127.67182  17.1608677_0.529
			   3   0  12   6    0.85038      129.86944  3.79460867_0.2033
			   3   0 -12   6    0.85038      129.86944  3.79460867_0.2033
			   2   0  14   6    0.84619      131.09642  7.39780932_0.397
			   5  -2   7  12    0.84254      132.20118  0.815648646_0.3166_LIMIT_MIN_1e-15
			   3  -1  13  12    0.84119      132.61604  0.0929515354_0.3094_LIMIT_MIN_1e-15
			   5  -1   6  12    0.83062      136.05908  12.5950756_0.3123
			   5  -1  -6  12    0.83062      136.05908  12.5950756_0.3123
			   4  -1  11  12    0.82143      139.35592  1.02498842_0.3386_LIMIT_MIN_1e-15
			   5   0   2   6    0.81778      140.76106  0.397329077_0.3264_LIMIT_MIN_1e-15
			   5  -2  -8  12    0.81716      141.00381  0.946200707_0.3338_LIMIT_MIN_1e-15
			   2  -1  15  12    0.81392      142.31148  3.81824988_0.3491
			   4   0  10   6    0.80734      145.15544  10.0079725_0.406
			   4  -2  12  12    0.80079      148.27782  0.0122641075_0.2982_LIMIT_MIN_1e-15
			   5   0  -4   6    0.79900      149.19064  6.17014986_0.5156
			   3  -1 -14  12    0.79729      150.09985  4.49479525_3.957_LIMIT_MIN_1e-15
			   1   0  16   6    0.79672      150.40853  24.3119759_14.72
		}
 
   	Trigonal(@  4.759288_0.000048, @  12.992483_0.000209) 
      CS_L(@, 263.728718_17.6798005) 
      Strain_L(@, 0.021157168_0.00441683226)   	 
	  prm_with_error !S_Cor 441.871_3.250		'Sum of above I values (< 150 deg) with errors propagation
'---------Ck corrected DDM---------
#ifdef Ck_corrected_DDM
      prm C_Cor 1.48015
      prm M_Cor = 2*AW("Al")+3*AW("O");
      prm n2_Cor = 2*(AN("Al"))^2+3*(AN("O"))^2;
		prm DDM_aS_on_C_Cor = S_Cor M_Cor / n2_Cor / C_Cor;:366.359668
		MVW(=DDM_aS_on_C_Cor/Get(cell_volume);, 270.944, 49.607)
#endif		
'---------mol_f2 method------------
#ifdef mol_f2
      prm mol_f2_Cor  825.609
      prm M_Cor = 2*AW("Al")+3*AW("O");
		MVW(=M_Cor S_Cor / mol_f2_Cor/Get(cell_volume);, 254.804, 73.007_0.042)
#endif      
''-------------------------------------- 
'  STR(F_M_-3_M) 
'     phase_name "Fluorite" 
'     Cubic(@  5.464243`_0.000030) 
'     site Ca    x 0        y 0        z 0       occ Ca   1   beq 0.4856   
'     site F     x 0.25     y 0.25     z 0.25    occ F    1   beq 0.7200   
'     scale @  0.00114274352`_3.566e-06
'     CS_L(@, 622.996421`_53.6626552) 
'     Strain_L(@, 0.0548792108`_0.00265543082) 
'     MVW( 312.299, 163.151`_0.003, 50.939`_0.144) 
'
'     r_bragg  1.52046565
  
   hkl_Is
   	space_group F_M_-3_M
		load hkl_m_d_th2 I 
		{
			   1   1   1   8    3.15478       28.26543  36.5376731_0.2012
			   2   0   0   6    2.73212       32.75226  0.395006184_0.03686
			   2   2   0  12    1.93190       46.99710  124.867017_0.6475
			   3   1   1  24    1.64753       55.75044  58.2790151_0.5432
			   2   2   2   8    1.57739       58.46274  0.823891217_0.1311_LIMIT_MIN_1e-15
			   4   0   0   6    1.36606       68.64960  34.5925894_0.5991
			   3   3   1  24    1.25358       75.82798  35.8053314_0.6112
			   4   2   0  24    1.22184       78.16533  2.69291649_0.2659
			   4   2   2  24    1.11538       87.35739  85.4227731_1.01
			   3   3   3   8    1.05159       94.19383  18.9316175_0.3715
			   5   1   1  24    1.05159       94.19383  18.9316175_0.3715
			   4   4   0  12    0.96595      105.77490  32.976897_0.7087
			   5   3   1  48    0.92362      113.02268  45.9401949_0.8002
			   4   4   2  24    0.91071      115.52094  2.44340239_0.2345_LIMIT_MIN_1e-15
			   6   0   0   6    0.91071      115.52094  2.44340239_0.2345_LIMIT_MIN_1e-15
			   6   2   0  24    0.86397      126.14447  50.2556455_0.7838
			   5   3   3  24    0.83329      135.15849  17.7705918_0.545
			   6   2   2  24    0.82376      138.48703  4.16088668_0.4315
		}

   	phase_name "hkl_Fluorite"
   	Cubic(@  5.464234_0.000030) 
   	CS_L(@, 566.723903_45.9621277) 
      Strain_L(@, 0.0508819532_0.00280257351) 
	  prm_with_error !S_fluo 573.270_2.285 		'Sum of above I values with errors propagation
'---------Ck corrected DDM---------
#ifdef Ck_corrected_DDM
      prm C_fluo 1.38756 'pre-calculated 
      prm M_fluo = AW("Ca")+2*AW("F"); 'macro AW returns atomic weight 
      prm n2_fluo = (AN("Ca"))^2+2*(AN("F"))^2; 'macro AN returns atomic number 
      prm DDM_aS_on_C_fluo = S_fluo M_fluo / n2_fluo / C_fluo;:366.359668
      MVW(=DDM_aS_on_C_fluo/Get(cell_volume);, 270.944, 49.607)
#endif		
'---------mol_f2 method------------
#ifdef mol_f2
      prm mol_f2_fluo  832.917
      prm M_fluo = AW("Ca")+2*AW("F"); 'macro AW returns atomic weight 
      MVW(=M_fluo S_fluo / mol_f2_fluo /Get(cell_volume);, 163.147_0.002, 68.162_0.348)
#endif	   
'-------------------------------------- 
  STR(P_63_M_C) 
     phase_name "Zincite" 
     Hexagonal(@  3.249889_0.000017, @  5.206756_0.000039) 
     site Zn    x  = 1/3;  y  = 2/3;  z 0.00357   occ Zn+2  1 beq 0.5728 
     site O     x  = 1/3;  y  = 2/3;  z 0.37903   occ O-2   1 beq 0.5257 
     scale @  0.00744179812_1.791e-05
     CS_L(@, 236.162523_2.4838608) 

     MVW( 162.817, 47.625_0.001, 50.654_0.133) 

     r_bragg  2.18099632
      
'   hkl_Is
'      space_group P_63_M_C
'		load hkl_m_d_th2 I 
'		{
'			   1   0   0   6    2.81448       31.76799  39.7188523`_0.2347
'			   0   0   2   2    2.60338       34.42110  34.1761495`_0.2392
'			   1   0   1  12    2.47592       36.25303  90.6841213`_0.4062
'			   1   0   2  12    1.91115       47.53868  36.7151917`_0.3695
'			   2  -1   0   6    1.62494       56.59450  84.6322168`_0.6534
'			   1   0   3  12    1.47728       62.85627  95.3654301`_0.7714
'			   2   0   0   6    1.40724       66.37507  17.8574437`_0.4933
'			   2  -1   2  12    1.37847       67.94687  95.4200024`_0.9233
'			   2   0   1  12    1.35850       69.08552  48.5945359`_0.6447
'			   0   0   4   2    1.30169       72.56512  8.23920556`_0.3196
'			   2   0   2  12    1.23796       76.95871  19.2312238`_0.6056
'			   1   0   4  12    1.18145       81.38416  9.78108588`_0.3873
'			   2   0   3  12    1.09308       89.61125  52.7488973`_0.8103
'			   3  -1   0  12    1.06378       92.79092  19.6108572`_0.5449
'			   3  -1   1  24    1.04225       95.30544  56.7127137`_0.9755
'			   2  -1   4  12    1.01592       98.61635  31.9541731`_0.6861
'			   3  -1   2  24    0.98474      102.93150  24.0561924`_0.6261
'			   1   0   5  12    0.97664      104.13185  42.160397`_0.7645
'			   2   0   4  12    0.95557      107.43541  6.8615664`_0.4041
'			   3   0   0   6    0.93816      110.38444  28.3963367`_0.6521
'			   3   0   1  12    0.92329      113.08468  0.429617526`_0.7086_LIMIT_MIN_1e-15
'			   3  -1   3  24    0.90697      116.27335  68.3207159`_0.9751
'			   3   0   2  12    0.88260      121.56141  35.476746`_0.6873
'			   0   0   6   2    0.86779      125.15926  4.19419714`_0.3978
'			   2   0   5  12    0.83708      133.91523  25.9511561`_0.5494
'			   1   0   6  12    0.82927      136.52413  5.92199073`_0.4036
'			   3   0   3  12    0.82531      137.92603  0.03125`_0.2786_LIMIT_MIN_1e-15
'			   3  -1   4  24    0.82370      138.50986  8.95058093`_0.4146
'			   4  -2   0   6    0.81247      142.91642  17.5467982`_0.4289
'		}
'
'      phase_name "hkl_Zincite" 
'      Hexagonal(@  3.249887`_0.000017, @  5.206758`_0.000040) 
'      CS_L(@, 236.954552`_2.49397905) 
'		prm_with_error !S_Zin 1009.740_3.239	'Sum of above I values with errors propagation
''---------Ck corrected DDM---------
'#ifdef Ck_corrected_DDM
'      prm C_Zin 1.4855
'      prm M_Zin = AW("Zn")+AW("O");
'      prm n2_Zin = (AN("Zn"))^2+(AN("O"))^2;
'      prm DDM_aS_on_C_Zin = S_Zin M_Zin / n2_Zin / C_Zin;:366.359668
'      MVW(=DDM_aS_on_C_Zin/Get(cell_volume);, 270.944, 49.607)    
'#endif		
''---------mol_f2 method------------
'#ifdef mol_f2
'      prm mol_f2_Zin	1509.435
'      prm M_Zin = AW("Zn")+AW("O");
'      MVW(= M_Zin S_Zin / mol_f2_Zin/Get(cell_volume);, 47.622`_0.002, 4.275`_0.009)     
'#endif      
'--------------------------------------
C_matrix_normalized
{
                             1   2   3   4   5   6   7   8   9  10  11  12  13  14  15  16  17  18  19  20  21  22  23  24  25  26  27  28  29  30  31  32  33  34  35  36  37  38  39  40  41  42  43  44  45  46  47  48  49
m6746652b_23           1:  100  -0   0  -1   0  -1   0  -1  -1  28  19  -3  -3  -0  63  -4  -5   1   0  -1   1  -1  -1  -1   0   1   1  -0   1   0   1  -0   0   0   0  -3   0   2   0   2  -0  -0   5  -0   1  -1  58  41   2
m6746652b_24           2:   -0 100 -99  98 -96  92 -85  73  -3  -1  -1   4   2  -1  -1   2   1  -2   4   2  -2  -2  -1   1   2  -3   5   0   2  -3   2   2   2  -1  -5   5  -2  -2  -4  -2   4  -4  -3  -0   5   3  -0  -0   4
bkg899876840           3:    0 -99 100 -97  98 -92  87 -75  -0   1   1  -4  -3  -0   0  -2  -2   2  -4  -3   2   2   1  -2  -2   3  -6  -1  -2   3  -2  -2  -2   0   5  -7   1   2   3   1  -6   3   2  -1  -6  -5  -0  -0  -2
bkg899877056           4:   -1  98 -97 100 -95  96 -85  78  -5  -1  -2   3   1  -1  -1   1   1  -2   4   1  -2  -2  -1   2   2  -4   4   1   2  -4   3   2   2  -1  -6   4  -2  -2  -4  -2   3  -4  -3  -1   3  -0  -0  -0   4
bkg899877272           5:    0 -96  98 -95 100 -91  90 -74   3   1   0  -6  -4   2   0  -2  -0   3  -3  -2   3   2   1  -1  -1   4  -6  -0  -1   4  -2  -1  -2   1   6  -6   3   2   5   2  -6   5   4   1  -6  -6  -0  -0  -5
bkg899877488           6:   -1  92 -92  96 -91 100 -82  82  -5  -0  -2   6   3  -0  -1   4   3  -3   3   5  -3  -3  -1   1   2  -3   6   0   2  -2   3   2   2  -1  -3   7  -2  -1  -3   0   4  -2  -1   2   5  -1  -0  -0   4
bkg899877704           7:    0 -85  87 -85  90 -82 100 -66   4   2  -1  -7  -5   2   1  -3  -1   3  -6   3   3   3   1  -2  -4   4  -3  -0  -2   3  -3  -3  -4  -1   7  -1   0   1   4   4  -3   6   5   4  -3  -5  -0   0  -6
bkg899877920           8:   -1  73 -75  78 -74  82 -66 100  -1  -1  -3   2   1   0  -1   2   2  -2   4   7  -3  -2   0   3   0  -6  10   2   2  -6   3   3   1  -3  -8  11  -5  -5  -7  -1   8  -5  -3   3   9   3  -0  -0   3
scale899912128_        9:   -1  -3  -0  -5   3  -5   4  -1 100   4  -5 -12   6   1  -1  -0   0  -1   1   1   0  -0   0   1   1   1  -8  -1 -10  -0 -14  -0 -12  -1   2   2   1  -8  -0  -6   3  -0   1  -0   2   2   0  -0   4
a899944136_           10:   28  -1   1  -1   1  -0   2  -1   4 100 -45  -5  -5   0  19   1   2   0  -0  -0   0  -0  -1  -0   0   1  -1  -0  -8   1  -5   0  -4  -0   0  -1   0   3  -0   3   0  -1   2  -0   1  -1  14  14   1
c899944520_           11:   19  -1   1  -2   0  -2  -1  -3  -5 -45 100  -3  -3  -1  12  -2  -3  -0  -0  -1   0  -0  -0  -0  -0  -0   1  -1   5  -0   2  -0   6   1  -0  -1   0   1   1  -1  -0  -0   1  -0   0   1  12   7   2
m6746652b_25          12:   -3   4  -4   3  -6   6  -7   2 -12  -5  -3 100  90  -1  -2   1   1   1  -0   1  -1   0  -0  -0   0   0  -5   1   2   0   2   0   2   0   0   0   0   2   1   1   1   0  -0   1  -1   0   1  -2  -3
m6746652b_26          13:   -3   2  -3   1  -4   3  -5   1   6  -5  -3  90 100  -1  -3   1   1   1   0   2  -0   0  -0   0   0   0  -9   0  -0   1  -1   0   1  -0   1   0   1   1   1  -1   1   0   0   1  -0   1   2  -3  -2
scale899912680_       14:   -0  -1  -0  -1   2  -0   2   0   1   0  -1  -1  -1 100  -3  -2   8   0   1  -3   0   0  -4   0   1   1  -1  -1  -1   1   0  -2  -0   1   1  -1   0  -0   1   0  -1   1 -14   1  -0   0  -1   0   2
a899945480_           15:   63  -1   0  -1   0  -1   1  -1  -1  19  12  -2  -3  -3 100  -8 -11   1  -0  -2   1  -0   0  -0   0   0   1   0   0   0   1   1   0   0   0  -2   0   2   0   2  -0   0  13  -0   1  -1  36  26   0
m6746652b_27          16:   -4   2  -2   1  -2   4  -3   2  -0   1  -2   1   1  -2  -8 100  91  -0   0  -5  -0  -0   4   0   0   0  -1   0  -0   1   0  -0   0   0   0  -1   0  -0   1   0   4   1   5   1  -2   0  -2  -1  -1
m6746652b_28          17:   -5   1  -2   1  -0   3  -1   2   0   2  -3   1   1   8 -11  91 100  -0   1  -6  -0  -0   0   0   1   0  -2  -0  -1   1   0  -1  -0   1   1  -2   0  -0   1   1   5   1   5   1  -2   0  -3  -2   0
iprm899910656_        18:    1  -2   2  -2   3  -3   3  -2  -1   0  -0   1   1   0   1  -0  -0 100   0   0   1   1   1   0   0   0   0   0   1   0   0   0   0   0   0   0   0   0   0   1   0   0   0   0  -0   0   1  -1  -6
iprm899910840_        19:    0   4  -4   4  -3   3  -6   4   1  -0  -0  -0   0   1  -0   0   1   0 100  -0   0   0   0   1   1   0   0   1   1   0   1   1   1   1   0   0   1   0   0   0   0   0  -0   0   0   0   0  -0  -3
iprm899911024_        20:   -1   2  -3   1  -2   5   3   7   1  -0  -1   1   2  -3  -2  -5  -6   0  -0 100   0   0   1   0  -0   1   3   0   0   0  -0   0  -0  -0   1   4  -0   0   1   2   2   1   1   3   2   2  -0  -1  -3
iprm899911208_        21:    1  -2   2  -2   3  -3   3  -3   0   0   0  -1  -0   0   1  -0  -0   1   0   0 100   1   1   0   0   0   0   0   0   0   0   0   0   0   0   0   0   0   0   1   0   1   0   0  -0   0  -0   1  -7
iprm899911392_        22:   -1  -2   2  -2   2  -3   3  -2  -0  -0  -0   0   0   0  -0  -0  -0   1   0   0   1 100   1   1   0   0   0   1   1   0   0   1   0   0   0   0   0   0   0   1   0   1   0   1  -0   0  -0  -0  -8
iprm899911576_        23:   -1  -1   1  -1   1  -1   1   0   0  -1  -0  -0  -0  -4   0   4   0   1   0   1   1   1 100   1   0   0   0   1   1   0   0   1   0   0   0   1   0   0   0   1   0   0   1   0   0   1  -1  -0  -8
iprm899911760_        24:   -1   1  -2   2  -1   1  -2   3   1  -0  -0  -0   0   0  -0   0   0   0   1   0   0   1   1 100   1   0   0   1   1   0   1   1   0   0  -0   1   0   0   0   0   1   0  -0   0   0   1  -1   2  -6
iprm899911944_        25:    0   2  -2   2  -1   2  -4   0   1   0  -0   0   0   1   0   0   1   0   1  -0   0   0   0   1 100   1  -0   0   1   1   1   1   1   1   1  -0   1   1   1   0  -0   1   0   0  -0   0  -0   1  -3
iprm899913232_        26:    1  -3   3  -4   4  -3   4  -6   1   1  -0   0   0   1   0   0   0   0   0   1   0   0   0   0   1 100  -0   0   0   2   0   0   0   1   2   0   1   1  -1   1  -0   2   1   1  -0  -0  -0   2  -5
iprm899913416_        27:    1   5  -6   4  -6   6  -3  10  -8  -1   1  -5  -9  -1   1  -1  -2   0   0   3   0   0   0   0  -0  -0 100   1   1  -0   2   0   1  -0  -0   3  -1   0  -0   2   2   0   1   2  -3   3  -0   1  -4
iprm899913600_        28:   -0   0  -1   1  -0   0  -0   2  -1  -0  -1   1   0  -1   0   0  -0   0   1   0   0   1   1   1   0   0   1 100   1   0   1   1   1   0   0   1   0   0   0   1   0   0   0   0   0   0   0  -0  -7
iprm899913784_        29:    1   2  -2   2  -1   2  -2   2 -10  -8   5   2  -0  -1   0  -0  -1   1   1   0   0   1   1   1   1   0   1   1 100   0   2   0   2   1  -0   0   0   1   0   1   0   0  -0   0  -0   0  -1  -1  -8
iprm899913968_        30:    0  -3   3  -4   4  -2   3  -6  -0   1  -0   0   1   1   0   1   1   0   0   0   0   0   0   0   1   2  -0   0   0 100   0   0   1   1   2  -0   2   1   2   1  -0   2   1   1  -1  -0   0   1  -5
iprm899914152_        31:    1   2  -2   3  -2   3  -3   3 -14  -5   2   2  -1   0   1   0   0   0   1  -0   0   0   0   1   1   0   2   1   2   0 100   1   2   1  -0   0   0   1   0   1   0   0  -0   0  -0   0  -1   1  -5
iprm899914336_        32:   -0   2  -2   2  -1   2  -3   3  -0   0  -0   0   0  -2   1  -0  -1   0   1   0   0   1   1   1   1   0   0   1   0   0   1 100   1   1   0   1   0   1   0   1   0   0   0   0   0   0   1  -1  -6
iprm899914520_        33:    0   2  -2   2  -2   2  -4   1 -12  -4   6   2   1  -0   0   0  -0   0   1  -0   0   0   0   0   1   0   1   1   2   1   2   1 100   1   0  -0   1   2   0   1  -0   0  -0   0  -0   0   1  -0  -5
iprm899914704_        34:    0  -1   0  -1   1  -1  -1  -3  -1  -0   1   0  -0   1   0   0   1   0   1  -0   0   0   0   0   1   1  -0   0   1   1   1   1   1 100   1  -0   1   1   1   1  -0   1   1   0  -1   0   0  -0  -6
iprm899914888_        35:    0  -5   5  -6   6  -3   7  -8   2   0  -0   0   1   1   0   0   1   0   0   1   0   0   0  -0   1   2  -0   0  -0   2  -0   0   0   1 100   0   2   1   2   2   0   2   2   2  -0  -0   0   0  -4
iprm899915072_        36:   -3   5  -7   4  -6   7  -1  11   2  -1  -1   0   0  -1  -2  -1  -2   0   0   4   0   0   1   1  -0   0   3   1   0  -0   0   1  -0  -0   0 100  -0  -0  -0   1   3   1   1   3   3   4  -1  -4  -6
iprm899915256_        37:    0  -2   1  -2   3  -2   0  -5   1   0   0   0   1   0   0   0   0   0   1  -0   0   0   0   0   1   1  -1   0   0   2   0   0   1   1   2  -0 100   1   1   1  -0   1   1   0  -1  -0   1   0  -5
iprm899915440_        38:    2  -2   2  -2   2  -1   1  -5  -8   3   1   2   1  -0   2  -0  -0   0   0   0   0   0   0   0   1   1   0   0   1   1   1   1   2   1   1  -0   1 100   1   2  -0   1   1   1  -1  -0   6  -1  -6
iprm899915624_        39:    0  -4   3  -4   5  -3   4  -7  -0  -0   1   1   1   1   0   1   1   0   0   1   0   0   0   0   1  -1  -0   0   0   2   0   0   0   1   2  -0   1   1 100   1  -0   2   1   1  -1  -0   1  -1  -4
iprm899915808_        40:    2  -2   1  -2   2   0   4  -1  -6   3  -1   1  -1   0   2   0   1   1   0   2   1   1   1   0   0   1   2   1   1   1   1   1   1   1   2   1   1   2   1 100   1   2   1   2   0   0   3   1  -9
iprm899915992_        41:   -0   4  -6   3  -6   4  -3   8   3   0  -0   1   1  -1  -0   4   5   0   0   2   0   0   0   1  -0  -0   2   0   0  -0   0   0  -0  -0   0   3  -0  -0  -0   1 100   0   1   2 -28   4  -0  -0  -4
iprm899916176_        42:   -0  -4   3  -4   5  -2   6  -5  -0  -1  -0   0   0   1   0   1   1   0   0   1   1   1   0   0   1   2   0   0   0   2   0   0   0   1   2   1   1   1   2   2   0 100   1   2  -0   0  -1   0  -6
iprm899917280_        43:    5  -3   2  -3   4  -1   5  -3   1   2   1  -0   0 -14  13   5   5   0  -0   1   0   0   1  -0   0   1   1   0  -0   1  -0   0  -0   1   2   1   1   1   1   1   1   1 100   1   0  -0   3   2  -2
iprm899917832_        44:   -0  -0  -1  -1   1   2   4   3  -0  -0  -0   1   1   1  -0   1   1   0   0   3   0   1   0   0   0   1   2   0   0   1   0   0   0   0   2   3   0   1   1   2   2   2   1 100   1   1  -1  -0  -6
iprm899918016_        45:    1   5  -6   3  -6   5  -3   9   2   1   0  -1  -0  -0   1  -2  -2  -0   0   2  -0  -0   0   0  -0  -0  -3   0  -0  -1  -0   0  -0  -1  -0   3  -1  -1  -1   0 -28  -0   0   1 100   3   1   1   2
iprm899918200_        46:   -1   3  -5  -0  -6  -1  -5   3   2  -1   1   0   1   0  -1   0   0   0   0   2   0   0   1   1   0  -0   3   0   0  -0   0   0   0   0  -0   4  -0  -0  -0   0   4   0  -0   1   3 100  -3   1  -6
a899946824_           47:   58  -0  -0  -0  -0  -0  -0  -0   0  14  12   1   2  -1  36  -2  -3   1   0  -0  -0  -0  -1  -1  -0  -0  -0   0  -1   0  -1   1   1   0   0  -1   1   6   1   3  -0  -1   3  -1   1  -3 100  -5   3
c899947208_           48:   41  -0  -0  -0  -0  -0   0  -0  -0  14   7  -2  -3   0  26  -1  -2  -1  -0  -1   1  -0  -0   2   1   2   1  -0  -1   1   1  -1  -0  -0   0  -4   0  -1  -1   1  -0   0   2  -0   1   1  -5 100  -0
m6746652b_29          49:    2   4  -2   4  -5   4  -6   3   4   1   2  -3  -2   2   0  -1   0  -6  -3  -3  -7  -8  -8  -6  -3  -5  -4  -7  -8  -5  -5  -6  -5  -6  -4  -6  -5  -6  -4  -9  -4  -6  -2  -6   2  -6   3  -0 100
}
