# Supplementary material for: Incorporating the direct derivation method and molecular scattering power method into the Rietveld quantitative phase analysis routine in TOPAS
Source: J Appl Crystallogr. 2025 Jun 16;58(Pt 4):1159–73. doi: 10.1107/S1600576725004054 (PMC12321032; doi:10.1107/S1600576725004054)
Supplement: Supplementary file 2 [file j-58-01159-sup2.zip › Cpd-1h.inp]

'r_p    0	r_p_dash    0 
'r_wp   0	r_wp_dash   0 
'r_exp  0	r_exp_dash  0 
'gof    0 
'weighted_Durbin_Watson   0 
do_errors 
#define Ck_corrected_DDM	'User to choose just one QPA method
'#define mol_f2				'User to choose just one QPA method
'------------------------------------- 
 
'RAW(cpd-1a)  
'RAW(cpd-1b)  
'RAW(cpd-1c)  
'RAW(cpd-1d)  
'RAW(cpd-1e)  
'RAW(cpd-1f)  
'RAW(cpd-1g)  
RAW(cpd-1h)  
 
   CuKa5(0.001)       
   Radius(173) 
   LP_Factor(26.6) 
   Full_Axial_Model(12, 15, 12, 4.6, 4.6) 
   Slit_Width(0.3) 
   Divergence(1)            
 
   ZE(@, 0.051838065`_0.000274041691) 
    
   One_on_X(@, 1133.89147`_25.8214079) 
   bkg  @ -0.239850862`_0.869171373  33.0499481`_1.18504135 -16.1715075`_0.768797287  11.1757208`_0.535395636 -5.06918022`_0.312326065  0.214552227`_0.246850402
 
'-------------------------------------- 
'  STR(R_-3_C) 
'     phase_name "Corundum" 
'     Trigonal(@  4.759639`_0.000042, @  12.993622`_0.000186) 
'     site Al    x 0        y 0       z 0.35227  occ Al   1   beq 0.2952  
'     site O     x 0.30617  y 0       z 0.25     occ O    1   beq 0.1641   
'     scale @  0.000403612937`_1.803e-06
'     CS_L(@, 321.841657`_21.1009963) 
'     Strain_L(@, 0.0260328627`_0.00332537972) 
' 
'     MVW( 611.768, 254.923`_0.006, 51.199`_0.135) 
'   
'     r_bragg  4.1279326
   
  hkl_Is 
   	space_group R-3c
   	phase_name "hkl_Corundum"
		load hkl_m_d_th2 I 
		{
			   1   0  -2   6    3.480528      25.57273    5.22715919_0.07038
			   1   0   4   6    2.551339      35.14582    17.5371658_0.1785
			   2  -1   0   6    2.379814      37.77123    7.96418547_0.1334
			   0   0   6   2    2.165582      41.67273    0.0598331071_0.04897_LIMIT_MIN_1e-15
			   2  -1   3  12    2.085704      43.34772    29.4315569_0.2875
			   2   0   2   6    1.964499      46.17161    0.735650585_0.08394
			   2   0  -4   6    1.740264      52.54398    20.9933093_0.3089
			   2  -1   6  12    1.601692      57.49200    54.6131906_0.5362
			   3  -1   1  12    1.546874      59.73166    1.65113264_0.1482
			   3  -1  -2  12    1.515002      61.12087    2.00744278_0.2166
			   1   0  -8   6    1.511109      61.29526    5.28768815_0.2572
			   3  -1   4  12    1.404745      66.50838    27.6139525_0.522
			   3   0   0   6    1.373986      68.19876    43.6469513_0.7382
			   3  -1  -5  12    1.336222      70.40595    1.12639768_0.1827_LIMIT_MIN_1e-15
			   2   0   8   6    1.275669      74.29058    1.57124224_0.2119_LIMIT_MIN_1e-15
			   1   0  10   6    1.239237      76.86473    18.3752781_0.5942
			   2  -1   9  12    1.234343      77.22571    8.52078796_0.4442
			   3  -1   7  12    1.193334      80.40650    0.457171786_0.2481_LIMIT_MIN_1e-15
			   4  -2   0   6    1.189907      80.68567    6.20935889_0.3542
			   3   0   6   6    1.160176      83.20353    0.411817242_0.1149_LIMIT_MIN_1e-15
			   3   0  -6   6    1.160176      83.20353    0.411817241_0.1149_LIMIT_MIN_1e-15
			   4  -2   3  12    1.147394      84.34205    5.13663162_0.3241
			   4  -1  -1  12    1.138826      85.12536    0.535571624_0.2298_LIMIT_MIN_1e-15
			   4  -1   2  12    1.125926      86.33695    4.35784483_0.4249
			   3  -1  -8  12    1.124326      86.49008    3.57276346_0.4352
			   2   0 -10   6    1.099144      88.98504    9.87976025_0.4394
			   0   0  12   2    1.082791      90.69793    2.94181695_0.3309
			   4  -1  -4  12    1.078390      91.17233    11.9643685_0.459
			   4  -1   5  12    1.046442      94.80248    0.276073914_0.3962_LIMIT_MIN_1e-15
			   4  -2   6  12    1.042852      95.23233    27.1573151_0.979
			   4   0  -2   6    1.017766      98.37484    3.13759519_0.426_LIMIT_MIN_1e-15
			   3  -1  10  12    0.997856     101.05924   20.4699709_0.5713
			   2  -1  12  12    0.985572     102.80998   1.32018801_0.4827_LIMIT_MIN_1e-15
			   4   0   4   6    0.982249     103.29689   3.60706472_0.4965_LIMIT_MIN_1e-15
			   4  -1  -7  12    0.973418     104.62063   0.00209071198_0.3885_LIMIT_MIN_1e-15
			   5  -2   1  12    0.943148     109.51774   0.502735468_0.3364_LIMIT_MIN_1e-15
			   3  -1 -11  12    0.941268     109.84237   0.79378029_0.3796_LIMIT_MIN_1e-15
			   5  -2  -2  12    0.935781     110.80484   0.85341227_0.59_LIMIT_MIN_1e-15
			   4  -1   8  12    0.934862     110.96842   5.1033602_0.5265
			   4  -2   9  12    0.918226     114.04795   4.15886732_0.3779
			   5  -2   4  12    0.907952     116.07417   17.2984189_0.8209
			   1   0 -14   6    0.905439     116.58574   6.29455508_0.6706
			   5  -1   0  12    0.899485     117.82427   9.47130312_0.443
			   5  -2  -5  12    0.888636     120.18513   0.616446932_0.2942_LIMIT_MIN_1e-15
			   5  -1   3  12    0.880694     122.00698   3.04394676_0.2541_LIMIT_MIN_1e-15
			   5  -1  -3  12    0.880694     122.00698   3.04394676_0.2541_LIMIT_MIN_1e-15
			   4   0  -8   6    0.870132     124.56847   2.24227034_0.3516_LIMIT_MIN_1e-15
			   4  -1 -10  12    0.858301     127.65450   19.1130046_0.5374
			   3   0  12   6    0.850446     129.85097   3.74591836_0.1964
			   3   0 -12   6    0.850446     129.85097   3.74591836_0.1964
			   2   0  14   6    0.846258     131.07709   8.00086711_0.3978
			   5  -2   7  12    0.842600     132.18236   0.0459322984_0.2908_LIMIT_MIN_1e-15
			   3  -1  13  12    0.841259     132.59621   0.32096926_0.3003_LIMIT_MIN_1e-15
			   5  -1   6  12    0.830680     136.03851   13.1012467_0.3082
			   5  -1  -6  12    0.830680     136.03851   13.1012467_0.3082
			   4  -1  11  12    0.821489     139.33287   0.428750968_0.3184_LIMIT_MIN_1e-15
			   5   0   2   6    0.817834     140.73804   0.399978156_0.3049_LIMIT_MIN_1e-15
			   5  -2  -8  12    0.817220     140.98016   0.73593878_0.3133_LIMIT_MIN_1e-15
			   2  -1  15  12    0.813987     142.28562   3.75866245_0.3263
			   4   0  10   6    0.807395     145.12845   10.9248078_0.4025
			   4  -2  12  12    0.800846     148.24761   0.69519723_0.3007_LIMIT_MIN_1e-15
			   5   0  -4   6    0.799061     149.16075   6.65646406_0.5105
			   3  -1 -14  12    0.797346     150.06719   6.00073899_3.785_LIMIT_MIN_1e-15
			   1   0  16   6    0.796777     150.37491   29.7881715_14.55
		}
 
   	Trigonal(@  4.759629_0.000042, @  12.993493_0.000184) 
      CS_L(@, 295.891756_19.6981852) 
      Strain_L(@, 0.0203823876_0.00390352084)   	 
		prm_with_error !S_Cor 486.410_3.179		'Sum of above I values (< 150 deg) with errors propagation
'---------Ck corrected DDM---------
#ifdef Ck_corrected_DDM
      prm C_Cor 1.48015
      prm M_Cor = 2*AW("Al")+3*AW("O");
      prm n2_Cor = 2*(AN("Al"))^2+3*(AN("O"))^2;
		prm DDM_aS_on_C_Cor = S_Cor M_Cor / n2_Cor / C_Cor;:366.359668
		MVW(=DDM_aS_on_C_Cor/Get(cell_volume);, 270.944, 49.607)
#endif		
'---------mol_f2 method------------
#ifdef mol_f2
      prm mol_f2_Cor  825.609
      prm M_Cor = 2*AW("Al")+3*AW("O");
		MVW(=M_Cor S_Cor / mol_f2_Cor/Get(cell_volume);, 254.804, 73.007_0.042)
#endif	      
''-------------------------------------- 
'   STR(F_M_-3_M) 
'      phase_name "Fluorite" 
'      Cubic(@  5.464834`_0.000029) 
'      site Ca    x 0        y 0        z 0       occ Ca   1   beq 0.4856   
'      site F     x 0.25     y 0.25     z 0.25    occ F    1   beq 0.7200   
'      scale @  0.00117713973`_3.594e-06
'      CS_L(@, 720.721453`_68.8440762) 
'      Strain_L(@, 0.0548465169`_0.00253295117) 
'      MVW( 312.299, 163.204`_0.003, 48.801`_0.135) 
' 
'      r_bragg  1.4657219
'   
   hkl_Is
   	space_group F_M_-3_M
		load hkl_m_d_th2 I 
		{
			   1   1   1   8    3.155126      28.26224   37.9436351_0.2036
			   2   0   0   6    2.732420      32.74854   0.363953338_0.03571
			   2   2   0  12    1.932112      46.99159   127.733295_0.6498
			   3   1   1  24    1.647711      55.74374   60.5597157_0.5485
			   2   2   2   8    1.577563      58.45564   0.80430514_0.1293_LIMIT_MIN_1e-15
			   4   0   0   6    1.366210      68.64094   34.1016723_0.5884
			   3   3   1  24    1.253720      75.81811   38.2540628_0.6241
			   4   2   0  24    1.221975      78.15503   3.06188233_0.2684
			   4   2   2  24    1.115506      87.34528   88.3674712_1.018
			   3   3   3   8    1.051709      94.18019   19.9378707_0.3752
			   5   1   1  24    1.051709      94.18019   19.9378707_0.3752
			   4   4   0  12    0.966056     105.75814   32.7062443_0.6991
			   5   3   1  48    0.923726     113.00351   46.2609021_0.7933
			   4   4   2  24    0.910807     115.50084   2.11810833_0.2242_LIMIT_MIN_1e-15
			   6   0   0   6    0.910807     115.50084   2.11810833_0.2242_LIMIT_MIN_1e-15
			   6   2   0  24    0.864067     126.11952   51.5405621_0.7827
			   5   3   3  24    0.833380     135.12777   17.885111_0.5377
			   6   2   2  24    0.823855     138.45359   2.98647969_0.4027
		}

   	phase_name "hkl_Fluorite"
   	Cubic(@  5.464839_0.000029) 
   	CS_L(@, 617.278017_51.8457538) 
      Strain_L(@, 0.0492833068_0.002653758) 
	  prm_with_error !S_fluo 586.681_2.278		'Sum of above I values with errors propagation
'---------Ck corrected DDM---------
#ifdef Ck_corrected_DDM
      prm C_fluo 1.38756 'pre-calculated 
      prm M_fluo = AW("Ca")+2*AW("F"); 'macro AW returns atomic weight 
      prm n2_fluo = (AN("Ca"))^2+2*(AN("F"))^2; 'macro AN returns atomic number 
      prm DDM_aS_on_C_fluo = S_fluo M_fluo / n2_fluo / C_fluo;:366.359668
      MVW(=DDM_aS_on_C_fluo/Get(cell_volume);, 270.944, 49.607)
#endif		
'---------mol_f2 method------------
#ifdef mol_f2
      prm mol_f2_fluo  832.917
      prm M_fluo = AW("Ca")+2*AW("F"); 'macro AW returns atomic weight 
      MVW(=M_fluo S_fluo / mol_f2_fluo /Get(cell_volume) ;, 163.147_0.002, 68.162_0.348)
#endif	    
'-------------------------------------- 
   STR(P_63_M_C) 
      phase_name "Zincite" 
      Hexagonal(@  3.250144_0.000018, @  5.207145_0.000040) 
      site Zn    x  = 1/3;  y  = 2/3;  z 0.00357   occ Zn+2  1 beq 0.5728 
      site O     x  = 1/3;  y  = 2/3;  z 0.37903   occ O-2   1 beq 0.5257 
      scale @  0.00663672083_1.691e-05
      CS_L(@, 245.321717_2.83744653) 
 
      MVW( 162.817, 47.636_0.001, 44.936_0.125) 
 
      r_bragg  1.95767003
      
'   hkl_Is
'      space_group P_63_M_C
'		load hkl_m_d_th2 I 
'		{
'			   1   0   0   6    2.814703      31.76547   35.3279915`_0.221
'			   0   0   2   2    2.603564      34.41858   29.6523191`_0.2226
'			   1   0   1  12    2.476105      36.25019   81.7452024`_0.3849
'			   1   0   2  12    1.911287      47.53495   32.9061018`_0.3501
'			   2  -1   0   6    1.625069      56.58973   76.3961648`_0.6197
'			   1   0   3  12    1.477391      62.85118   83.9870863`_0.7237
'			   2   0   0   6    1.407351      66.36927   15.7738856`_0.482
'			   2  -1   2  12    1.378569      67.94103   86.3051991`_0.8867
'			   2   0   1  12    1.358604      69.07945   43.2444681`_0.6097
'			   0   0   4   2    1.301782      72.55914   7.33243389`_0.3036
'			   2   0   2  12    1.238052      76.95180   17.151063`_0.5956
'			   1   0   4  12    1.181535      81.37706   8.80080786`_0.3686
'			   2   0   3  12    1.093162      89.60273   46.9492988`_0.7672
'			   3  -1   0  12    1.063858      92.78161   16.7572161`_0.51
'			   3  -1   1  24    1.042326      95.29574   51.9821243`_0.9549
'			   2  -1   4  12    1.015994      98.60656   28.0493965`_0.6505
'			   3  -1   2  24    0.984814     102.92050   21.1581804`_0.5953
'			   1   0   5  12    0.976715     104.12130   37.3130698`_0.7233
'			   2   0   4  12    0.955644     107.42387   5.68478126`_0.3761
'			   3   0   0   6    0.938234     110.37170   24.3338562`_0.6122
'			   3   0   1  12    0.923365     113.07131   0.0268510954`_0.6937_LIMIT_MIN_1e-15
'			   3  -1   3  24    0.907038     116.25941   60.1922075`_0.9319
'			   3   0   2  12    0.882670     121.54572   30.3412467`_0.6443
'			   0   0   6   2    0.867855     125.14357   2.96613378`_0.3778
'			   2   0   5  12    0.837146     133.89550   24.1109265`_0.5285
'			   1   0   6  12    0.829329     136.50356   4.24435901`_0.3858
'			   3   0   3  12    0.825368     137.90342   0.001953125`_0.2669_LIMIT_MIN_1e-15
'			   3  -1   4  24    0.823764     138.48723   6.98844792`_0.3892
'			   4  -2   0   6    0.812535     142.89000   16.2969986`_0.4141
'		}
'
      phase_name "hkl_Zincite" 
      Hexagonal(@  3.250139`_0.000018, @  5.207128`_0.000041) 
      CS_L(@, 246.832659`_2.87591781) 
	  prm_with_error !S_Zin 896.020_3.091	'Sum of above I values with errors propagation
'---------Ck corrected DDM---------
#ifdef Ck_corrected_DDM
      prm C_Zin 1.4855
      prm M_Zin = AW("Zn")+AW("O");
      prm n2_Zin = (AN("Zn"))^2+(AN("O"))^2;
      prm DDM_aS_on_C_Zin = S_Zin M_Zin / n2_Zin / C_Zin;:366.359668
      MVW(=DDM_aS_on_C_Zin/Get(cell_volume);, 270.944, 49.607)  
#endif		
'---------mol_f2 method------------
#ifdef mol_f2
      prm mol_f2_Zin	1509.435
      prm M_Zin = AW("Zn")+AW("O");
      MVW(=M_Zin S_Zin / mol_f2_Zin/Get(cell_volume);, 47.622`_0.002, 4.275`_0.009)     
#endif      
'--------------------------------------
C_matrix_normalized
{
                             1   2   3   4   5   6   7   8   9  10  11  12  13  14  15  16  17  18  19  20  21  22  23  24  25  26  27  28  29  30  31  32  33  34  35  36  37  38  39  40  41  42  43  44  45  46  47  48  49
m6746652b_85           1:  100  -0   0  -0  -0  -0  -0  -1  -2  32  21  -0  -1  -0  65  -0  -1   0   1  -1  -1  -0  -1   1   1  -0  -0   0  -0   0  -0   2   0   0   0   0  -0   6   2  -0  -1  -3   0   1   0  -1  57  40   5
m6746652b_86           2:   -0 100 -99  98 -96  92 -84  73  -3  -1  -1   4   2  -0  -0   2   1  -2  -2  -2  -1   0   1   2   2   2   3   2   2  -1  -2  -2  -3  -4  -4  -5  -4  -3  -2  -0   2   5   5   5   4   2  -0   0   4
bkg899876840           3:    0 -99 100 -97  98 -92  86 -74  -1   1   0  -4  -3  -0   0  -2  -2   2   2   2   1  -1  -2  -2  -1  -2  -4  -2  -2   0   1   2   3   3   3   4   3   2   1  -1  -3  -6  -6  -6  -6  -5  -0  -0  -2
bkg899877056           4:   -0  98 -97 100 -95  96 -85  78  -5  -1  -1   3   0  -1  -1   1   1  -2  -2  -2  -1   0   2   3   2   2   4   2   2  -1  -2  -2  -4  -4  -4  -6  -4  -3  -2  -0   2   4   4   3   3  -1  -0   0   4
bkg899877272           5:   -0 -96  98 -95 100 -91  90 -74   3   1  -0  -5  -4   2   0  -2  -0   3   3   2   1  -0  -1  -2  -1  -1  -3  -2  -1   1   3   2   4   5   4   6   5   3   2   1  -2  -6  -6  -6  -6  -6  -0  -0  -5
bkg899877488           6:   -0  92 -92  96 -91 100 -81  82  -5  -0  -2   5   2  -0  -0   4   3  -3  -3  -3  -1   0   1   3   2   2   3   2   2  -1  -2  -1  -2  -3  -3  -3  -2  -1   0   2   5   6   6   5   4  -1  -0   0   4
bkg899877704           7:   -0 -84  86 -85  90 -81 100 -65   3   1  -1  -7  -5   2   1  -3  -1   3   3   3   1  -0  -2  -3  -2  -3  -6  -4  -4  -1   0   1   2   4   4   7   6   5   4   4   3  -1  -2  -3  -3  -5  -0  -0  -6
bkg899877920           8:   -1  73 -74  78 -74  82 -65 100  -0  -1  -3   2   1   0  -1   2   2  -3  -2  -2   0   2   3   3   2   2   4   1   0  -3  -5  -5  -6  -7  -6  -8  -5  -3  -1   3   7  11  10   9   8   3  -0   0   3
scale899912128_        9:   -2  -3  -1  -5   3  -5   3  -0 100   4  -6 -10   7   1  -1  -0   0   0  -1  -0   0  -1   1 -14 -11  -0   1 -12   1  -1   1  -8  -0  -0   1   2  -0   1  -7  -0   1   2  -9   2   3   1   0  -1   4
a899944136_           10:   32  -1   1  -1   1  -0   1  -1   4 100 -43  -2  -4   0  21   2   2   0   0  -0  -0  -0  -0  -4  -8   0  -0  -4   0  -0   0   3   1  -0   0   0  -1   2   3   0  -0  -1  -1   1   0  -1  17  15   2
c899944520_           11:   21  -1   0  -1  -0  -2  -1  -3  -6 -43 100   0  -1  -1  13  -1  -2  -0  -0  -0  -0  -1  -0   2   5  -0  -0   7  -0   1   0   1  -0   0  -0  -0  -1   1  -1  -1  -1  -1   1   0  -0   1  13   8   3
m6746652b_87          12:   -0   4  -4   3  -5   5  -7   2 -10  -2   0 100  90  -1  -1   1   1  -1   1   0  -0   1  -0   2   1   0  -0   2   0   0   0   2   0   1   0   0   0   0   0   1   1  -0  -5  -0   1   1   2  -1  -2
m6746652b_88          13:   -1   2  -3   0  -4   2  -5   1   7  -4  -1  90 100  -1  -2   1   0  -0   1   0  -0   0   0  -1  -1   0   0   0   0  -0   1   2   1   1   0   1   0   0  -1   1   2   0 -10  -0   1   1   3  -2  -1
scale899912680_       14:   -0  -0  -0  -1   2  -0   2   0   1   0  -1  -1  -1 100  -3  -3   8   0   0   0  -4  -1   0   0  -1  -2   1  -0   1   1   1  -0   1   1   1   1   1 -14   0   1  -3  -1  -0  -0  -2   0  -1  -0   2
a899945480_           15:   65  -0   0  -1   0  -0   1  -1  -1  21  13  -1  -2  -3 100  -2  -5   0   0  -0   1   0  -0   1   0   1  -0   0  -0   0  -0   2   0   0   0   0   0  14   2   0  -3  -3   1   1   0  -0  37  26   2
m6746652b_89          16:   -0   2  -2   1  -2   4  -3   2  -0   2  -1   1   1  -3  -2 100  90  -0  -0  -0   4   0   0   0  -0  -0   0   0   0   0   0   0   1   1   0   1   1   5   1   1  -5  -1  -1  -2   4   0   0   1  -1
m6746652b_8a          17:   -1   1  -2   1  -0   3  -1   2   0   2  -2   1   0   8  -5  90 100  -0  -0  -0   0  -0   0   0  -1  -1   1  -0   1   1   0  -0   1   1   0   1   1   6   1   1  -7  -2  -1  -3   5   0  -1   0   0
iprm899913232_        18:    0  -2   2  -2   3  -3   3  -3   0   0  -0  -1  -0   0   0  -0  -0 100   1   1   1   1   0   0   1   0   0   0   0   0   0   0   0   0   0   0   1   0   1   0   0   0   0  -0   0   0  -1   0  -7
iprm899913416_        19:    1  -2   2  -2   3  -3   3  -2  -1   0  -0   1   1   0   0  -0  -0   1 100   1   1   0   0   0   1   0   0   0   0   0   0   0   0   0   0   0   0   0   1   0   0   0   0  -0   0   0   0  -1  -6
iprm899913600_        20:   -1  -2   2  -2   2  -3   3  -2  -0  -0  -0   0   0   0  -0  -0  -0   1   1 100   1   1   1   0   1   1   0   0   0   0   0   0   0   0   0   0   1   0   1   1   0   1   0  -0   0   1  -0  -0  -8
iprm899913784_        21:   -1  -1   1  -1   1  -1   1   0   0  -0  -0  -0  -0  -4   1   4   0   1   1   1 100   1   1   0   1   1   0   0   0   0   0   0   0   0   0   0   0   1   1   0   1   1   0   0   0   1  -1  -0  -8
iprm899913968_        22:   -0   0  -1   0  -0   0  -0   2  -1  -0  -1   1   0  -1   0   0  -0   1   0   1   1 100   1   1   1   1   1   1   0   0   0   0   0   0   0   0   0   0   1   0   0   1   1   0   0   1   0  -1  -7
iprm899914152_        23:   -1   1  -2   2  -1   1  -2   3   1  -0  -0  -0   0   0  -0   0   0   0   0   1   1   1 100   1   1   1   1   0   1   0   0   0   0   0   0   0   0  -0   0   0   0   1   0   0   0   1  -1   2  -6
iprm899914336_        24:    1   2  -2   3  -2   3  -3   3 -14  -4   2   2  -1   0   1   0   0   0   0   0   0   1   1 100   2   1   1   2   1   0   0   1   0   0  -0  -0   0  -0   1   0  -0   0   2  -0  -0   0  -1   1  -5
iprm899914520_        25:    1   2  -1   2  -1   2  -2   2 -11  -8   5   1  -1  -1   0  -0  -1   1   1   1   1   1   1   2 100   0   1   2   1   1   0   1   0   0   0  -0   0  -0   1   0   0   1   1  -0   0   1  -1  -0  -8
iprm899914704_        26:   -0   2  -2   2  -1   2  -3   2  -0   0  -0   0   0  -2   1  -0  -1   0   0   1   1   1   1   1   0 100   1   1   1   1   0   1   0   0   0   0   0   0   1   0   0   1   0   0   0   1   1  -1  -7
iprm899914888_        27:   -0   3  -4   4  -3   3  -6   4   1  -0  -0  -0   0   1  -0   0   1   0   0   0   0   1   1   1   1   1 100   1   1   1   1   0   0   0   0   0   0  -0   0   0  -0   0  -0   0   0   0  -0   0  -3
iprm899915072_        28:    0   2  -2   2  -2   2  -4   1 -12  -4   7   2   0  -0   0   0  -0   0   0   0   0   1   0   2   2   1   1 100   1   1   1   2   1   1   0   0   0  -0   1   0  -0  -0   1  -0  -0   0   1   0  -5
iprm899915256_        29:   -0   2  -2   2  -1   2  -4   0   1   0  -0   0   0   1  -0   0   1   0   0   0   0   0   1   1   1   1   1   1 100   1   1   1   1   1   1   1   1   0   0   0  -0  -0  -0  -0  -0   0  -0   1  -4
iprm899915440_        30:    0  -1   0  -1   1  -1  -1  -3  -1  -0   1   0  -0   1   0   0   1   0   0   0   0   0   0   0   1   1   1   1   1 100   1   1   1   1   1   1   1   0   1   0  -0  -0  -0  -1  -0   0   0   0  -6
iprm899915624_        31:   -0  -2   1  -2   3  -2   0  -5   1   0   0   0   1   1  -0   0   0   0   0   0   0   0   0   0   0   0   1   1   1   1 100   1   2   1   1   2   1   1   1   0  -0  -0  -1  -1  -0  -0   0  -0  -4
iprm899915808_        32:    2  -2   2  -2   2  -1   1  -5  -8   3   1   2   2  -0   2   0  -0   0   0   0   0   0   0   1   1   1   0   2   1   1   1 100   1   1   1   1   1   1   2   1   0  -0   0  -1  -0  -0   5  -1  -6
iprm899915992_        33:    0  -3   3  -4   4  -2   2  -6  -0   1  -0   0   1   1   0   1   1   0   0   0   0   0   0   0   0   0   0   1   1   1   2   1 100   2   2   2   2   1   1   1   0  -0  -0  -1  -0  -0  -0   0  -5
iprm899916176_        34:    0  -4   3  -4   5  -3   4  -7  -0  -0   0   1   1   1   0   1   1   0   0   0   0   0   0   0   0   0   0   1   1   1   1   1   2 100  -1   2   2   1   1   1   1  -0  -0  -1  -0  -0   1  -1  -4
iprm899917280_        35:    0  -4   3  -4   4  -3   4  -6   1   0  -0   0   0   1   0   0   0   0   0   0   0   0   0  -0   0   0   0   0   1   1   1   1   2  -1 100   2   2   1   1   1   1   0  -0  -0  -0  -0  -0   1  -5
iprm899917832_        36:    0  -5   4  -6   6  -3   7  -8   2   0  -0   0   1   1   0   1   1   0   0   0   0   0   0  -0  -0   0   0   0   1   1   2   1   2   2   2 100   2   2   2   2   1   0  -0  -0   0  -0   0  -0  -4
iprm899918016_        37:   -0  -4   3  -4   5  -2   6  -5  -0  -1  -1   0   0   1   0   1   1   1   0   1   0   0   0   0   0   0   0   0   1   1   1   1   2   2   2   2 100   1   2   2   1   1   0   0   0   0  -0  -0  -6
iprm899918200_        38:    6  -3   2  -3   3  -1   5  -3   1   2   1   0   0 -14  14   5   6   0   0   0   1   0  -0  -0  -0   0  -0  -0   0   0   1   1   1   1   1   2   1 100   1   1   1   1   0   0   1  -0   3   2  -1
iprm899918384_        39:    2  -2   1  -2   2   0   4  -1  -7   3  -1   0  -1   0   2   1   1   1   1   1   1   1   0   1   1   1   0   1   0   1   1   2   1   1   1   2   2   1 100   2   2   1   2   0   1   1   2   1  -9
iprm899918568_        40:   -0  -0  -1  -0   1   2   4   3  -0   0  -1   1   1   1   0   1   1   0   0   1   0   0   0   0   0   0   0   0   0   0   0   1   1   1   1   2   2   1   2 100   3   3   2   1   2   1  -1  -0  -6
iprm899918752_        41:   -1   2  -3   2  -2   5   3   7   1  -0  -1   1   2  -3  -3  -5  -7   0   0   0   1   0   0  -0   0   0  -0  -0  -0  -0  -0   0   0   1   1   1   1   1   2   3 100   4   3   3   2   2  -1  -0  -3
iprm899918936_        42:   -3   5  -6   4  -6   6  -1  11   2  -1  -1  -0   0  -1  -3  -1  -2   0   0   1   1   1   1   0   1   1   0  -0  -0  -0  -0  -0  -0  -0   0   0   1   1   1   3   4 100   3   3   3   3  -2  -4  -7
iprm899919120_        43:    0   5  -6   4  -6   6  -2  10  -9  -1   1  -5 -10  -0   1  -1  -1   0   0   0   0   1   0   2   1   0  -0   1  -0  -0  -1   0  -0  -0  -0  -0   0   0   2   2   3   3 100  -3   2   3  -0   0  -3
iprm899919304_        44:    1   5  -6   3  -6   5  -3   9   2   1   0  -0  -0  -0   1  -2  -3  -0  -0  -0   0   0   0  -0  -0   0   0  -0  -0  -1  -1  -1  -1  -1  -0  -0   0   0   0   1   3   3  -3 100 -27   3   1   1   1
iprm899919488_        45:    0   4  -6   3  -6   4  -3   8   3   0  -0   1   1  -2   0   4   5   0   0   0   0   0   0  -0   0   0   0  -0  -0  -0  -0  -0  -0  -0  -0   0   0   1   1   2   2   3   2 -27 100   4  -0  -0  -4
iprm899919672_        46:   -1   2  -5  -1  -6  -1  -5   3   1  -1   1   1   1   0  -0   0   0   0   0   1   1   1   1   0   1   1   0   0   0   0  -0  -0  -0  -0  -0  -0   0  -0   1   1   2   3   3   3   4 100  -2   0  -7
a899946824_           47:   57  -0  -0  -0  -0  -0  -0  -0   0  17  13   2   3  -1  37   0  -1  -1   0  -0  -1   0  -1  -1  -1   1  -0   1  -0   0   0   5  -0   1  -0   0  -0   3   2  -1  -1  -2  -0   1  -0  -2 100  -7   5
c899947208_           48:   40   0  -0   0  -0   0  -0   0  -1  15   8  -1  -2  -0  26   1   0   0  -1  -0  -0  -1   2   1  -0  -1   0   0   1   0  -0  -1   0  -1   1  -0  -0   2   1  -0  -0  -4   0   1  -0   0  -7 100   3
m6746652b_8b          49:    5   4  -2   4  -5   4  -6   3   4   2   3  -2  -1   2   2  -1   0  -7  -6  -8  -8  -7  -6  -5  -8  -7  -3  -5  -4  -6  -4  -6  -5  -4  -5  -4  -6  -1  -9  -6  -3  -7  -3   1  -4  -7   5   3 100
}
