# Supplementary material for: Incorporating the direct derivation method and molecular scattering power method into the Rietveld quantitative phase analysis routine in TOPAS
Source: J Appl Crystallogr. 2025 Jun 16;58(Pt 4):1159–73. doi: 10.1107/S1600576725004054 (PMC12321032; doi:10.1107/S1600576725004054)
Supplement: Supplementary file 2 [file j-58-01159-sup2.zip › Ag2Te_Li2CO3_mixture.INP]

#define Ck_corrected_DDM	'User to choose only one QPA method
'#define mol_f2				'User to choose only one QPA method

do_errors
xdd CAL_Ag2Te_Li2CO3_mixture_XRD.xy 
   r_exp  3.71626835 r_exp_dash  3.71465346 r_wp  0.550980323 r_wp_dash  0.550740897 r_p  0.42230087 r_p_dash  0.422117733 weighted_Durbin_Watson  0.0438657248 gof  0.148261716
   bkg @ -0.30862649`  0.65557042`
   finish_X  170 
   LP_Factor( 0) 
   One_on_X(@, 1013.07718`) 
   Mixture_LAC_1_on_cm( 1957.07863`) 
   mixture_MAC  232.521208`
   mixture_density_g_on_cm3  8.41677471`
   Rp 280 
   Rs 280 
   lpsd_th2_angular_range_degrees  2.945 
      lpsd_equitorial_divergence_degrees  0.3 
      lpsd_equitorial_sample_length_mm  10 
         lpsd_beam_spill_correct_intensity 1 
   axial_conv  
      filament_length  12 
      sample_length  15 
      receiving_slit_length  17.3 
      primary_soller_angle  2.5 
      secondary_soller_angle  2.5 
      axial_n_beta  30 
   lam 
      ymin_on_ymax  0.0001 
      la  0.0159 lo  1.534753 lh  3.6854 
      la  0.5791 lo  1.540596 lh  0.437 
      la  0.0762 lo  1.541058 lh  0.6 
      la  0.2417 lo  1.54441 lh  0.52 
      la  0.0871 lo  1.544721 lh  0.62 
      la RF  0.00001`_LIMIT_MIN_1e-05 lo  1.39223 lh  0.437 
/*
    str  
        LVol_FWHM_CS_G_L( 1, 63.6531699`, 0.89, 88.9876873`,,,@, 99.9861655`) 
      e0_from_Strain( 0.000112325414`,,,@, 0.0515139399`) 
      r_bragg  0.0726020882
      phase_MAC  232.521208
      phase_name "Hessite" 
      MVW( 1373.346, 270.946`, 100.000`) 
      space_group P21/c 
      scale sc_040070760  0.00100020538`
      Phase_LAC_1_on_cm( 1957.07863`) 
      Phase_Density_g_on_cm3( 8.41677471`) 
      a a_040070760  8.163898`
      b b_040070760  4.467920`
      c c_040070760  8.976896`
      be @  124.15987`
      site Ag_1 num_posns  4 x !x_Ag_1_040070760 0.0188 y !y_Ag_1_040070760 0.1507 z !z_Ag_1_040070760 0.37099 occ Ag !occ_Ag_1_040070760 1 beq !beq_Ag_1_040070760 1 
      site Ag_2 num_posns  4 x !x_Ag_2_040070760 0.6673 y !y_Ag_2_040070760 0.1617 z !z_Ag_2_040070760 0.00434 occ Ag !occ_Ag_2_040070760 1 beq !beq_Ag_2_040070760 1 
      site Te_1 num_posns  4 x !x_Te_1_040070760 0.27179 y !y_Te_1_040070760 0.1584 z !z_Te_1_040070760 0.24247 occ Te !occ_Te_1_040070760 1 beq !beq_Te_1_040070760 1 
*/

hkl_Is
  
      LVol_FWHM_CS_G_L( 1, 63.4800495, 0.89, 88.7456635,,,@, 99.7142286) 
      e0_from_Strain( 0.000110461077,,,@, 0.0506589303) 
      phase_name "hkl_Hessite" 
      space_group P21/c
		load hkl_m_d_th2 I 
		{
			   1   0   0   2    6.75539       13.09504  7.90432195
			   1   0  -2   2    4.48794       19.76606  12.6553419
			   1   1  -1   4    3.84188       23.13241  0.25422_LIMIT_MIN_1e-15
			   0   1   1   4    3.82871       23.21309  2.61508509
			   2   0  -2   2    3.76282       23.62542  4.35948873
			   1   1   0   4    3.72662       23.85827  7.92523988
			   0   0   2   2    3.71403       23.94032  1.21045871_LIMIT_MIN_1e-15
			   2   0   0   2    3.37769       26.36511  18.2238751
			   1   1  -2   4    3.16637       28.15984  66.394298
			   2   1  -1   4    3.00003       29.75625  53.4236299
			   1   1   1   4    2.98129       29.94759  165.206747
			   2   1  -2   4    2.87812       31.04770  336.935311
			   0   1   2   4    2.85611       31.29305  44.4665398
			   3   0  -2   2    2.71731       32.93583  0.290814087_LIMIT_MIN_1e-15
			   2   1   0   4    2.69440       33.22393  42.4086428
			   1   0   2   2    2.68059       33.40007  5.2339159
			   2   1  -3   4    2.45012       36.64816  24.3412294
			   1   1  -3   4    2.43989       36.80743  12.8227268
			   3   1  -2   4    2.32166       38.75469  188.93853
			   1   1   2   4    2.29863       39.15865  506.881245
			   3   0   0   2    2.25180       40.00750  224.845982
			   3   1  -1   4    2.24567       40.12136  12.3329186_LIMIT_MIN_1e-15
			   2   0  -4   2    2.24397       40.15302  212.377055
			   0   2   0   2    2.23398       40.34034  58.9267415
			   2   1   1   4    2.23256       40.36707  32.108268
			   3   1  -3   4    2.18736       41.23873  195.799136
			   0   1   3   4    2.16570       41.67033  60.5682574
			   1   2  -1   4    2.14161       42.16123  136.705968
			   0   2   1   4    2.13932       42.20850  215.222704
			   3   0  -4   2    2.13863       42.22282  31.027879
			   1   2   0   4    2.12101       42.59058  3.49027007_LIMIT_MIN_1e-15
			   1   0  -4   2    2.12059       42.59940  136.106515
			   4   0  -2   2    2.02418       44.73529  132.841843
			   3   1   0   4    2.01085       45.04805  22.1635152
			   2   1  -4   4    2.00527       45.18030  0.913117432_LIMIT_MIN_1e-15
			   2   0   2   2    2.00134       45.27402  18.0691177
			   1   2  -2   4    1.99991       45.30812  2.86478233_LIMIT_MIN_1e-15
			   2   2  -1   4    1.95594       46.38538  58.7334035
			   1   2   1   4    1.95072       46.51679  5.60231412_LIMIT_MIN_1e-15
			   3   1  -4   4    1.92903       47.07111  99.7324782
			   2   2  -2   4    1.92094       47.28143  1.22571626_LIMIT_MIN_1e-15
			   1   1  -4   4    1.91577       47.41701  0.00270424204_LIMIT_MIN_1e-15
			   0   2   2   4    1.91436       47.45404  0.149014359_LIMIT_MIN_1e-15
			   4   0  -4   2    1.88141       48.33761  12.1574595
			   2   2   0   4    1.86331       48.83764  8.21753074_LIMIT_MIN_1e-15
			   0   0   4   2    1.85701       49.01401  38.9664551
			   4   1  -2   4    1.84379       49.38905  21.3043094
			   4   1  -3   4    1.84035       49.48748  0.94615235_LIMIT_MIN_1e-15
			   2   1   2   4    1.82647       49.88903  0.349467651_LIMIT_MIN_1e-15
			   1   1   3   4    1.81890       50.11098  38.6934731
			   2   2  -3   4    1.77650       51.39296  18.6857413
			   1   2  -3   4    1.77259       51.51474  149.903771
			   4   1  -1   4    1.74261       52.46768  0.5659288_LIMIT_MIN_1e-15
			   3   1   1   4    1.73403       52.74740  18.2249697
			   4   1  -4   4    1.73395       52.75005  17.1214239
			   3   2  -2   4    1.72566       53.02312  0.62834357_LIMIT_MIN_1e-15
			   1   2   2   4    1.71614       53.34038  1.50293398_LIMIT_MIN_1e-15
			   0   1   4   4    1.71480       53.38552  0.0179690553_LIMIT_MIN_1e-15
			   3   2  -1   4    1.69376       54.10224  104.014164
			   4   0   0   2    1.68885       54.27261  57.6444275
			   2   2   1   4    1.68812       54.29795  2.31801237_LIMIT_MIN_1e-15
			   3   2  -3   4    1.66832       54.99632  1.20190712_LIMIT_MIN_1e-15
			   0   2   3   4    1.65865       55.34441  5.86470141
			   3   1  -5   4    1.65588       55.44514  2.72248608_LIMIT_MIN_1e-15
			   2   1  -5   4    1.65060       55.63765  3.85212569_LIMIT_MIN_1e-15
			   5   0  -4   2    1.60086       57.52480  114.723969
			   5   0  -2   2    1.58806       58.03214  2.29480568_LIMIT_MIN_1e-15
			   3   2   0   4    1.58592       58.11790  45.7579575
			   2   2  -4   4    1.58318       58.22818  42.4880988
			   4   1   0   4    1.57976       58.36658  2.51979253_LIMIT_MIN_1e-15
			   1   0   4   2    1.57835       58.42353  46.7348368
			   3   0   2   2    1.57331       58.62898  24.3581231
			   4   1  -5   4    1.56903       58.80470  2.67357687_LIMIT_MIN_1e-15
			   1   1  -5   4    1.55567       59.35979  15.7774024
			   3   2  -4   4    1.54485       59.81791  8.97965083_LIMIT_MIN_1e-15
			   1   2  -4   4    1.53801       60.11129  26.6138252
			   5   1  -3   4    1.53333       60.31376  0.335614556_LIMIT_MIN_1e-15
			   2   1   3   4    1.51596       61.07830  0.078393751_LIMIT_MIN_1e-15
			   5   1  -4   4    1.50704       61.47855  36.9995281
			   4   2  -2   4    1.50001       61.79817  28.877717
			   4   2  -3   4    1.49816       61.88299  1.03094276_LIMIT_MIN_1e-15
			   5   1  -2   4    1.49635       61.96592  30.0936898
			   3   0  -6   2    1.49598       61.98315  11.3935794_LIMIT_MIN_1e-15
			   2   2   2   4    1.49065       62.22959  3.58555758_LIMIT_MIN_1e-15
			   1   1   4   4    1.48822       62.34224  1.11713373_LIMIT_MIN_1e-15
			   1   2   3   4    1.48652       62.42158  0.682699515_LIMIT_MIN_1e-15
			   3   1   2   4    1.48399       62.53988  1.70510809_LIMIT_MIN_1e-15
			   4   0  -6   2    1.46498       63.44534  15.1145791
			   1   3  -1   4    1.46099       63.63903  0.982355589_LIMIT_MIN_1e-15
			   0   3   1   4    1.46026       63.67446  6.54919577_LIMIT_MIN_1e-15
			   2   0  -6   2    1.45625       63.87045  22.7453228
			   1   3   0   4    1.45439       63.96155  0.634804891_LIMIT_MIN_1e-15
			   4   2  -1   4    1.44400       64.47732  300.786463
			   3   2   1   4    1.43911       64.72333  31.2751585
			   4   2  -4   4    1.43906       64.72566  2.63839484_LIMIT_MIN_1e-15
			   0   2   4   4    1.42805       65.28611  15.1624094
			   5   1  -5   4    1.42637       65.37297  2.13269441_LIMIT_MIN_1e-15
			   3   1  -6   4    1.41858       65.77730  0.632568496_LIMIT_MIN_1e-15
			   1   3  -2   4    1.41352       66.04244  0.0582257053_LIMIT_MIN_1e-15
			   0   1   5   4    1.40973       66.24309  47.5573636
			   5   1  -1   4    1.40839       66.31377  0.32244567_LIMIT_MIN_1e-15
			   4   1   1   4    1.40256       66.62542  52.949838
			   2   3  -1   4    1.39774       66.88548  77.4550955
			   1   3   1   4    1.39583       66.98900  236.231185
			   3   2  -5   4    1.39348       67.11675  2.12629194_LIMIT_MIN_1e-15
			   4   1  -6   4    1.39206       67.19447  186.946745
			   2   2  -5   4    1.39033       67.28894  294.400638
			   2   3  -2   4    1.38480       67.59422  17.2079892_LIMIT_MIN_1e-15
			   2   1  -6   4    1.38456       67.60713  4.38904996_LIMIT_MIN_1e-15
			   0   3   2   4    1.38232       67.73151  3.4485484_LIMIT_MIN_1e-15
			   5   0  -6   2    1.37505       68.13859  33.2603658
			   2   3   0   4    1.36273       68.84077  0.440441907_LIMIT_MIN_1e-15
			   1   0  -6   2    1.36071       68.95725  0.208928551_LIMIT_MIN_1e-15
			   6   0  -4   2    1.35865       69.07657  1.87171205_LIMIT_MIN_1e-15
			   5   0   0   2    1.35108       69.51943  3.41748016_LIMIT_MIN_1e-15
			   4   2   0   4    1.34720       69.74847  8.83455396_LIMIT_MIN_1e-15
			   4   2  -5   4    1.34053       70.14650  18.2282632_LIMIT_MIN_1e-15
			   2   0   4   2    1.34030       70.16036  147.029284
			   1   2  -5   4    1.33217       70.65201  9.57958306_LIMIT_MIN_1e-15
			   2   3  -3   4    1.32765       70.92888  30.7309145
			   1   3  -3   4    1.32601       71.02963  29.7918408
			   5   2  -3   4    1.31806       71.52387  0.281420415_LIMIT_MIN_1e-15
			   5   1  -6   4    1.31422       71.76495  4.81090799_LIMIT_MIN_1e-15
			   2   2   3   4    1.30697       72.22538  256.898138
			   3   3  -2   4    1.30602       72.28643  3.81765648_LIMIT_MIN_1e-15
			   1   3   2   4    1.30188       72.55286  105.023826
			   1   1  -6   4    1.30169       72.56537  91.5668921
			   5   2  -4   4    1.30125       72.59361  56.1879268
			   6   1  -4   4    1.29988       72.68210  77.3768826
			   6   0  -2   2    1.29881       72.75178  26.3397161_LIMIT_MIN_1e-15
			   5   2  -2   4    1.29435       73.04286  0.145347336_LIMIT_MIN_1e-15
			   5   1   0   4    1.29324       73.11553  143.187691
			   3   3  -1   4    1.29203       73.19552  7.471044_LIMIT_MIN_1e-15
			   6   1  -3   4    1.29182       73.20926  98.7799822
			   2   3   1   4    1.28952       73.36127  51.8176501
			   1   2   4   4    1.28908       73.39041  4.5820131_LIMIT_MIN_1e-15
			   4   0   2   2    1.28870       73.41545  22.5581336_LIMIT_MIN_1e-15
			   3   2   2   4    1.28633       73.57317  5.59887446_LIMIT_MIN_1e-15
			   2   1   4   4    1.28378       73.74326  9.02649875_LIMIT_MIN_1e-15
			   3   3  -3   4    1.28063       73.95484  310.301627
			   3   1   3   4    1.27844       74.10256  3.51118559_LIMIT_MIN_1e-15
			   0   3   3   4    1.27624       74.25193  93.6602445
			   6   1  -5   4    1.26933       74.72491  0.00478127159_LIMIT_MIN_1e-15
			   6   0  -6   2    1.25427       75.77884  95.2060696
			   1   1   5   4    1.25294       75.87370  5.27026981_LIMIT_MIN_1e-15
			   5   2  -5   4    1.24825       76.20969  250.598834
			   6   1  -2   4    1.24718       76.28661  61.8337228
			   3   2  -6   4    1.24302       76.58845  4.36791092_LIMIT_MIN_1e-15
			   3   3   0   4    1.24221       76.64764  0.0009765625_LIMIT_MIN_1e-15
			   2   3  -4   4    1.24089       76.74392  0.0145569703_LIMIT_MIN_1e-15
			   4   1   2   4    1.23822       76.93930  131.68506
			   0   0   6   2    1.23801       76.95491  3.99606402_LIMIT_MIN_1e-15
			   0   2   5   4    1.23705       77.02554  0.138096657_LIMIT_MIN_1e-15
			   5   2  -1   4    1.23615       77.09194  14.9859651_LIMIT_MIN_1e-15
			   4   2   1   4    1.23220       77.38491  6.22074043_LIMIT_MIN_1e-15
			   4   1  -7   4    1.22893       77.62925  69.454004
			   3   1  -7   4    1.22591       77.85667  7.43638666_LIMIT_MIN_1e-15
			   4   2  -6   4    1.22506       77.92077  4.77291197_LIMIT_MIN_1e-15
			   3   3  -4   4    1.22217       78.14032  2.86512494_LIMIT_MIN_1e-15
			   2   2  -6   4    1.21994       78.31008  4.52932976_LIMIT_MIN_1e-15
			   1   3  -4   4    1.21877       78.39971  0.0009765625_LIMIT_MIN_1e-15
			   6   1  -6   4    1.20759       79.26782  1.55293904_LIMIT_MIN_1e-15
			   4   3  -2   4    1.19960       79.90128  0.19626998_LIMIT_MIN_1e-15
			   4   3  -3   4    1.19865       79.97722  4.03251128_LIMIT_MIN_1e-15
			   2   3   2   4    1.19480       80.28802  0.563099496_LIMIT_MIN_1e-15
			   0   1   6   4    1.19306       80.42893  51.7562585
			   5   1  -7   4    1.19294       80.43848  44.0557423
			   1   3   3   4    1.19267       80.46047  56.7032438
			   2   1  -7   4    1.18470       81.11391  4.57322486_LIMIT_MIN_1e-15
			   6   1  -1   4    1.17622       81.82265  0.00916948335_LIMIT_MIN_1e-15
			   5   1   1   4    1.17207       82.17531  60.8975935
			   5   2  -6   4    1.17101       82.26593  3.77916447_LIMIT_MIN_1e-15
			   4   3  -1   4    1.17037       82.32035  2.35232814_LIMIT_MIN_1e-15
			   3   3   1   4    1.16776       82.54453  35.1362776
			   4   3  -4   4    1.16773       82.54666  11.5059783_LIMIT_MIN_1e-15
			   7   0  -4   2    1.16478       82.80211  0.575410375_LIMIT_MIN_1e-15
			   1   2  -6   4    1.16211       83.03419  0.0009765625_LIMIT_MIN_1e-15
			   0   3   4   4    1.16183       83.05866  0.0009765625_LIMIT_MIN_1e-15
			   6   2  -4   4    1.16083       83.14640  0.0009765625_LIMIT_MIN_1e-15
			   5   2   0   4    1.15609       83.56347  2.28951283_LIMIT_MIN_1e-15
			   6   2  -3   4    1.15507       83.65375  13.2239727
			   3   0   4   2    1.15030       84.08041  1.63320537_LIMIT_MIN_1e-15
			   2   2   4   4    1.14932       84.16860  33.926744
			   3   2   3   4    1.14548       84.51554  12.9206827_LIMIT_MIN_1e-15
			   3   3  -5   4    1.14298       84.74316  4.6384079_LIMIT_MIN_1e-15
			   2   3  -5   4    1.14124       84.90254  8.89499145_LIMIT_MIN_1e-15
			   6   2  -5   4    1.13891       85.11746  57.3963393
			   7   0  -6   2    1.12778       86.16065  7.72054608_LIMIT_MIN_1e-15
			   6   1  -7   4    1.12718       86.21758  60.5253629
			   7   1  -4   4    1.12711       86.22434  59.4769658
			   1   2   5   4    1.12703       86.23182  41.4110877
			   6   0   0   2    1.12590       86.33968  16.3859537_LIMIT_MIN_1e-15
			   6   2  -2   4    1.12283       86.63339  13.3250593_LIMIT_MIN_1e-15
			   7   1  -5   4    1.12251       86.66413  7.45844681_LIMIT_MIN_1e-15
			   4   0  -8   2    1.12198       86.71516  9.51761944_LIMIT_MIN_1e-15
			   4   3   0   4    1.11702       87.19666  35.4626799
			   0   4   0   2    1.11699       87.19994  33.2793734
			   4   2   2   4    1.11628       87.26924  10.1141351_LIMIT_MIN_1e-15
			   1   1  -7   4    1.11566       87.33053  57.2626506
			   3   1   4   4    1.11397       87.49619  32.9252635
			   4   3  -5   4    1.11321       87.57095  4.81046103_LIMIT_MIN_1e-15
			   1   0   6   2    1.11204       87.68679  3.22209121_LIMIT_MIN_1e-15
			   4   2  -7   4    1.10946       87.94285  0.10733278_LIMIT_MIN_1e-15
			   5   0  -8   2    1.10936       87.95248  5.77874966_LIMIT_MIN_1e-15
			   1   3  -5   4    1.10841       88.04751  25.9177343
			   2   1   5   4    1.10794       88.09432  0.49396058_LIMIT_MIN_1e-15
			   3   2  -7   4    1.10724       88.16522  17.6755438_LIMIT_MIN_1e-15
			   7   1  -3   4    1.10637       88.25248  9.48391227_LIMIT_MIN_1e-15
			   1   4  -1   4    1.10489       88.40140  25.1044063_LIMIT_MIN_1e-15
			   0   4   1   4    1.10457       88.43316  68.7453644
			   3   0  -8   2    1.10430       88.46069  86.4479837
			   1   4   0   4    1.10203       88.69088  6.86559752_LIMIT_MIN_1e-15
			   5   3  -3   4    1.10024       88.87261  1.08072008_LIMIT_MIN_1e-15
			   4   1   3   4    1.09608       89.30041  4.94660631_LIMIT_MIN_1e-15
			   7   0  -2   2    1.09572       89.33698  71.0107162
			   2   3   3   4    1.09377       89.53937  8.05933843_LIMIT_MIN_1e-15
			   6   2  -6   4    1.09368       89.54861  12.8195144_LIMIT_MIN_1e-15
			   7   1  -6   4    1.09348       89.56958  22.5523653_LIMIT_MIN_1e-15
			   6   1   0   4    1.09177       89.74822  0.955274268_LIMIT_MIN_1e-15
			   5   3  -4   4    1.09041       89.89038  0.0009765625_LIMIT_MIN_1e-15
			   5   0   2   2    1.08843       90.09893  5.4118402_LIMIT_MIN_1e-15
			   4   1  -8   4    1.08820       90.12300  10.6347877_LIMIT_MIN_1e-15
			   5   3  -2   4    1.08634       90.31959  1.34185018_LIMIT_MIN_1e-15
			   1   4  -2   4    1.08392       90.57685  2.33253383_LIMIT_MIN_1e-15
			   1   3   4   4    1.08322       90.65234  0.0009765625_LIMIT_MIN_1e-15
			   0   2   6   4    1.08285       90.69155  0.197801278_LIMIT_MIN_1e-15
			   5   2  -7   4    1.08276       90.70096  0.105874451_LIMIT_MIN_1e-15
			   3   3   2   4    1.08158       90.82758  0.470306023_LIMIT_MIN_1e-15
			   1   1   6   4    1.07912       91.09353  23.5321573
			   2   4  -1   4    1.07676       91.34987  62.3312634
			   5   1  -8   4    1.07667       91.35909  45.0877525
			   2   2  -7   4    1.07659       91.36778  18.0821175_LIMIT_MIN_1e-15
			   1   4   1   4    1.07588       91.44514  4.18222691_LIMIT_MIN_1e-15
			   3   1  -8   4    1.07204       91.86726  5.33776513_LIMIT_MIN_1e-15
			   2   4  -2   4    1.07081       92.00370  0.424822699_LIMIT_MIN_1e-15
			   6   2  -1   4    1.07022       92.06899  3.10767641_LIMIT_MIN_1e-15
			   0   4   2   4    1.06966       92.13077  0.792006216_LIMIT_MIN_1e-15
			   6   0  -8   2    1.06932       92.16928  18.8566312
			   5   2   1   4    1.06708       92.41848  3.43203705_LIMIT_MIN_1e-15
			   7   1  -2   4    1.06419       92.74409  1.89296684_LIMIT_MIN_1e-15
			   2   4   0   4    1.06051       93.16242  3.16177379_LIMIT_MIN_1e-15
			   2   0  -8   2    1.06030       93.18633  0.027858763_LIMIT_MIN_1e-15
			   5   3  -5   4    1.05865       93.37466  3.46218138_LIMIT_MIN_1e-15
			   5   1   2   4    1.05750       93.50718  16.5387469
			   3   3  -6   4    1.05546       93.74351  0.806069545_LIMIT_MIN_1e-15
			   0   3   5   4    1.05180       94.17008  89.0301327
			   5   3  -1   4    1.05124       94.23497  0.038365752_LIMIT_MIN_1e-15
			   4   3   1   4    1.04881       94.52153  95.908109
			   7   1  -7   4    1.04526       94.94388  14.7641613_LIMIT_MIN_1e-15
			   4   3  -6   4    1.04440       95.04683  3.54093233_LIMIT_MIN_1e-15
			   2   4  -3   4    1.04372       95.12830  4.0858967_LIMIT_MIN_1e-15
			   1   4  -3   4    1.04292       95.22393  38.4676629
			   2   3  -6   4    1.04122       95.42940  0.62137354_LIMIT_MIN_1e-15
			   6   1  -8   4    1.03995       95.58365  4.56904805_LIMIT_MIN_1e-15
			   3   4  -2   4    1.03311       96.42307  1.14358698_LIMIT_MIN_1e-15
			   6   2  -7   4    1.03288       96.45211  5.51589519_LIMIT_MIN_1e-15
			   7   2  -4   4    1.03282       96.45890  4.98747529_LIMIT_MIN_1e-15
			   0   1   7   4    1.03243       96.50737  0.695975161_LIMIT_MIN_1e-15
			   2   1  -8   4    1.03165       96.60536  7.99153436_LIMIT_MIN_1e-15
			   1   4   2   4    1.03106       96.67872  0.956766312_LIMIT_MIN_1e-15
			   7   2  -5   4    1.02928       96.90084  14.6482252_LIMIT_MIN_1e-15
			   3   4  -1   4    1.02614       97.29748  22.0932234
			   2   4   1   4    1.02488       97.45755  0.635199315_LIMIT_MIN_1e-15
			   1   2  -7   4    1.02399       97.57167  12.6884242_LIMIT_MIN_1e-15
			   3   2   4   4    1.02269       97.73864  1.45951668_LIMIT_MIN_1e-15
			   3   4  -3   4    1.02040       98.03238  0.611342917_LIMIT_MIN_1e-15
			   0   4   3   4    1.01818       98.32104  5.73815764_LIMIT_MIN_1e-15
			   2   2   5   4    1.01802       98.34226  19.3518639
			   7   2  -3   4    1.01679       98.50207  2.23047681_LIMIT_MIN_1e-15
			   8   0  -4   2    1.01209       99.12189  4.55718143_LIMIT_MIN_1e-15
			   5   3  -6   4    1.01029       99.36124  2.87978689_LIMIT_MIN_1e-15
			   7   0  -8   2    1.00995       99.40670  7.04113011_LIMIT_MIN_1e-15
			   8   0  -6   2    1.00982       99.42497  4.09006801_LIMIT_MIN_1e-15
			   4   2   3   4    1.00879       99.56292  18.924958_LIMIT_MIN_1e-15
			   7   1  -1   4    1.00744       99.74486  7.43223636_LIMIT_MIN_1e-15
			   7   2  -6   4    1.00676       99.83597  5.11967512_LIMIT_MIN_1e-15
			   6   2   0   4    1.00543      100.01733  3.51638653_LIMIT_MIN_1e-15
			   1   3  -6   4    1.00457      100.13435  7.92951076_LIMIT_MIN_1e-15
			   6   1   1   4    1.00435      100.16389  1.29223512_LIMIT_MIN_1e-15
			   6   3  -4   4    1.00374      100.24754  3.97703871_LIMIT_MIN_1e-15
			   4   2  -8   4    1.00264      100.39814  0.564650421_LIMIT_MIN_1e-15
			   4   0   4   2    1.00067      100.66884  5.36041648_LIMIT_MIN_1e-15
			   5   3   0   4    1.00067      100.66880  4.68030197_LIMIT_MIN_1e-15
			   3   4   0   4    1.00064      100.67214  61.2469613
			   6   3  -3   4    1.00001      100.76011  202.815523
			   2   4  -4   4    0.99996      100.76750  56.3747222
			   1   0  -8   2    0.99860      100.95501  3.70688435_LIMIT_MIN_1e-15
			   2   3   4   4    0.99627      101.28168  1.80952023_LIMIT_MIN_1e-15
			   2   0   6   2    0.99569      101.36170  0.00395364142_LIMIT_MIN_1e-15
			   1   2   6   4    0.99552      101.38642  0.727739404_LIMIT_MIN_1e-15
			   8   1  -5   4    0.99483      101.48343  1.86571237_LIMIT_MIN_1e-15
			   3   3   3   4    0.99376      101.63394  0.291135615_LIMIT_MIN_1e-15
			   5   2  -8   4    0.99360      101.65738  5.425837_LIMIT_MIN_1e-15
			   3   4  -4   4    0.99008      102.15822  6.2528698_LIMIT_MIN_1e-15
			   3   2  -8   4    0.98995      102.17653  20.3434353_LIMIT_MIN_1e-15
			   6   3  -5   4    0.98947      102.24666  0.258847692_LIMIT_MIN_1e-15
			   1   4  -4   4    0.98827      102.41816  43.8852335
			   8   1  -4   4    0.98708      102.59054  22.379389_LIMIT_MIN_1e-15
			   7   1  -8   4    0.98510      102.87872  2.70735064_LIMIT_MIN_1e-15
			   8   1  -6   4    0.98497      102.89722  4.75062979_LIMIT_MIN_1e-15
			   7   2  -2   4    0.98376      103.07437  17.4469402_LIMIT_MIN_1e-15
			   3   1   5   4    0.98242      103.27118  60.474711
			   1   3   5   4    0.98164      103.38624  15.2057563_LIMIT_MIN_1e-15
			   6   3  -2   4    0.97887      103.79858  3.88541532_LIMIT_MIN_1e-15
			   5   2   2   4    0.97847      103.85786  0.758894401_LIMIT_MIN_1e-15
			   4   4  -2   4    0.97797      103.93275  38.8351228
			   4   4  -3   4    0.97746      104.00981  0.411680268_LIMIT_MIN_1e-15
			   4   1   4   4    0.97648      104.15696  12.007824_LIMIT_MIN_1e-15
			   2   4   2   4    0.97536      104.32561  8.18211725_LIMIT_MIN_1e-15
			   1   1  -8   4    0.97456      104.44704  4.95204963_LIMIT_MIN_1e-15
			   4   3   2   4    0.97452      104.45333  4.13980696_LIMIT_MIN_1e-15
			   1   4   3   4    0.97420      104.50116  1.6606719_LIMIT_MIN_1e-15
			   2   1   6   4    0.97185      104.85945  42.3353358
			   5   1  -9   4    0.97181      104.86599  4.32625637_LIMIT_MIN_1e-15
			   4   3  -7   4    0.96997      105.14946  129.757706
			   4   1  -9   4    0.96989      105.16182  3.84714014_LIMIT_MIN_1e-15
			   7   2  -7   4    0.96875      105.33846  0.011311116_LIMIT_MIN_1e-15
			   3   3  -7   4    0.96848      105.37982  18.1997273_LIMIT_MIN_1e-15
			   7   0   0   2    0.96506      105.91530  14.1999667_LIMIT_MIN_1e-15
			   6   2  -8   4    0.96452      106.00012  4.01173309_LIMIT_MIN_1e-15
			   8   1  -3   4    0.96291      106.25396  2.24875056_LIMIT_MIN_1e-15
			   4   4  -1   4    0.96194      106.40908  83.0698871
			   3   4   1   4    0.96048      106.64088  3.50589671_LIMIT_MIN_1e-15
			   4   4  -4   4    0.96047      106.64308  7.87334642_LIMIT_MIN_1e-15
			   6   3  -6   4    0.95937      106.81940  3.42323391_LIMIT_MIN_1e-15
			   8   1  -7   4    0.95901      106.87811  38.1379854
			   0   2   7   4    0.95851      106.95805  39.5028282
			   2   2  -8   4    0.95788      107.05985  0.0681255315_LIMIT_MIN_1e-15
			   0   4   4   4    0.95718      107.17400  7.30090738_LIMIT_MIN_1e-15
			   5   1   3   4    0.95488      107.54804  2.78071578_LIMIT_MIN_1e-15
			   6   1  -9   4    0.95412      107.67282  0.0009765625_LIMIT_MIN_1e-15
			   0   3   6   4    0.95204      108.01727  27.1338838
			   5   3  -7   4    0.95198      108.02717  51.2985358
			   3   1  -9   4    0.94870      108.57476  1.21214789_LIMIT_MIN_1e-15
			   2   3  -7   4    0.94778      108.72971  6.44742795_LIMIT_MIN_1e-15
			   3   4  -5   4    0.94656      108.93571  0.00954898528_LIMIT_MIN_1e-15
			   1   1   7   4    0.94629      108.98042  3.63970783_LIMIT_MIN_1e-15
			   8   0  -2   2    0.94625      108.98844  28.9355144
			   2   4  -5   4    0.94557      109.10362  83.4331124
			   6   3  -1   4    0.94342      109.47144  4.35405581_LIMIT_MIN_1e-15
			   7   1   0   4    0.94330      109.49125  7.99774576_LIMIT_MIN_1e-15
			   5   3   1   4    0.94127      109.84227  120.936053
			   6   0   2   2    0.94076      109.93125  38.9444724
			   8   0  -8   2    0.94070      109.94021  16.9244273_LIMIT_MIN_1e-15
			   7   2  -1   4    0.93841      110.34069  140.9098
			   6   2   1   4    0.93591      110.78149  7.40659287_LIMIT_MIN_1e-15
			   4   4   0   4    0.93165      111.54425  22.5484587
			   4   4  -5   4    0.92944      111.94679  8.48602632_LIMIT_MIN_1e-15
			   0   0   8   2    0.92851      112.11717  97.8848792
			   8   2  -5   4    0.92820      112.17428  35.9466788
			   1   4  -5   4    0.92664      112.46115  1.78997317_LIMIT_MIN_1e-15
			   8   1  -2   4    0.92571      112.63283  2.4033687_LIMIT_MIN_1e-15
			   8   2  -4   4    0.92189      113.34849  0.0009765625_LIMIT_MIN_1e-15
			   5   4  -3   4    0.92185      113.35657  0.425346581_LIMIT_MIN_1e-15
			   6   1   2   4    0.92057      113.59938  60.5969213
			   8   1  -8   4    0.92052      113.60857  55.2517909
			   7   2  -8   4    0.92028      113.65500  8.44478885_LIMIT_MIN_1e-15
			   8   2  -6   4    0.92018      113.67469  0.00184574899_LIMIT_MIN_1e-15
			   7   1  -9   4    0.91982      113.74156  0.00553578513_LIMIT_MIN_1e-15
			   3   2   5   4    0.91810      114.07303  27.2211092_LIMIT_MIN_1e-15
			   2   4   3   4    0.91803      114.08480  52.1012899
			   6   3  -7   4    0.91754      114.18014  21.0466395_LIMIT_MIN_1e-15
			   7   3  -4   4    0.91750      114.18753  2.90941838_LIMIT_MIN_1e-15
			   5   4  -4   4    0.91604      114.46986  40.83389
			   7   3  -5   4    0.91502      114.66964  26.2817799_LIMIT_MIN_1e-15
			   5   4  -2   4    0.91363      114.94231  1.32137085_LIMIT_MIN_1e-15
			   4   2   4   4    0.91324      115.01904  0.254156568_LIMIT_MIN_1e-15
			   2   1  -9   4    0.91176      115.31195  1.94824778_LIMIT_MIN_1e-15
			   1   4   4   4    0.91177      115.30983  10.218741_LIMIT_MIN_1e-15
			   1   2  -8   4    0.91167      115.32963  26.828734_LIMIT_MIN_1e-15
			   1   3  -7   4    0.91129      115.40414  108.563018
			   3   4   2   4    0.91079      115.50381  5.45639845_LIMIT_MIN_1e-15
			   3   3   4   4    0.91037      115.58748  3.39653804_LIMIT_MIN_1e-15
			   2   2   6   4    0.90945      115.77189  9.01059316_LIMIT_MIN_1e-15
			   5   2  -9   4    0.90942      115.77891  0.815693804_LIMIT_MIN_1e-15
			   0   1   8   4    0.90908      115.84567  9.4332927_LIMIT_MIN_1e-15
			   4   2  -9   4    0.90784      116.09664  87.4547424
			   2   3   5   4    0.90707      116.25201  0.0009765625_LIMIT_MIN_1e-15
			   7   3  -3   4    0.90621      116.42841  16.0706435_LIMIT_MIN_1e-15
			   9   0  -6   2    0.90577      116.51806  89.7215365
			   8   2  -3   4    0.90211      117.27333  33.8764009
			   4   3   3   4    0.90053      117.60443  3.18477198_LIMIT_MIN_1e-15
			   7   3  -6   4    0.89909      117.90858  3.18931951_LIMIT_MIN_1e-15
			   8   2  -7   4    0.89890      117.94846  5.76892194_LIMIT_MIN_1e-15
			   6   3   0   4    0.89813      118.11093  0.0009765625_LIMIT_MIN_1e-15
			   5   0 -10   2    0.89759      118.22718  0.787634925_LIMIT_MIN_1e-15
			   5   4  -5   4    0.89697      118.35886  73.0208574
			   4   3  -8   4    0.89614      118.53669  1.24233449_LIMIT_MIN_1e-15
			   5   2   3   4    0.89550      118.67533  87.1472317
			   3   4  -6   4    0.89502      118.77804  3.5898376_LIMIT_MIN_1e-15
			   6   2  -9   4    0.89487      118.81097  12.2949596_LIMIT_MIN_1e-15
			   3   0   6   2    0.89353      119.10261  5.30997088_LIMIT_MIN_1e-15
			   0   4   5   4    0.89279      119.26470  4.70072055_LIMIT_MIN_1e-15
			   5   4  -1   4    0.89245      119.33891  6.96481256_LIMIT_MIN_1e-15
			   6   0 -10   2    0.89142      119.56642  1.64157437_LIMIT_MIN_1e-15
			   9   0  -4   2    0.89114      119.62863  0.00325863883_LIMIT_MIN_1e-15
			   1   3   6   4    0.89105      119.64727  0.0112816165_LIMIT_MIN_1e-15
			   4   4   1   4    0.89096      119.66721  4.70188379_LIMIT_MIN_1e-15
			   3   2  -9   4    0.89039      119.79395  64.1447919
			   5   3  -8   4    0.88967      119.95323  1.89842692_LIMIT_MIN_1e-15
			   1   2   7   4    0.88840      120.23750  49.3611527
			   4   4  -6   4    0.88825      120.27147  23.7233844_LIMIT_MIN_1e-15
			   4   0 -10   2    0.88813      120.29911  15.0742263_LIMIT_MIN_1e-15
			   9   1  -6   4    0.88771      120.39289  4.79638384_LIMIT_MIN_1e-15
			   1   5  -1   4    0.88736      120.47246  0.837541305_LIMIT_MIN_1e-15
			   0   5   1   4    0.88720      120.50930  0.0509761441_LIMIT_MIN_1e-15
			   3   3  -8   4    0.88705      120.54125  0.0119741778_LIMIT_MIN_1e-15
			   9   1  -5   4    0.88699      120.55512  3.64429663_LIMIT_MIN_1e-15
			   2   4  -6   4    0.88629      120.71359  9.80620717_LIMIT_MIN_1e-15
			   7   2   0   4    0.88593      120.79736  2.77586081_LIMIT_MIN_1e-15
			   1   5   0   4    0.88588      120.80880  2.92128315_LIMIT_MIN_1e-15
			   7   3  -2   4    0.88259      121.56393  1.14184526_LIMIT_MIN_1e-15
			   5   0   4   2    0.88203      121.69558  35.4372574
			   5   1 -10   4    0.88001      122.16881  19.7783851
			   8   1  -1   4    0.87990      122.19272  0.491509986_LIMIT_MIN_1e-15
			   5   3   2   4    0.87876      122.46254  1.84692737_LIMIT_MIN_1e-15
			   7   1   1   4    0.87753      122.75721  3.13910354_LIMIT_MIN_1e-15
			   4   1   5   4    0.87659      122.98255  0.135541356_LIMIT_MIN_1e-15
			   1   5  -2   4    0.87639      123.03076  19.509274_LIMIT_MIN_1e-15
			   3   1   6   4    0.87618      123.08085  53.2803409
			   9   1  -7   4    0.87599      123.12737  1.80090032_LIMIT_MIN_1e-15
			   6   1 -10   4    0.87419      123.56475  25.8293008
			   8   1  -9   4    0.87397      123.61787  13.9933692_LIMIT_MIN_1e-15
			   9   1  -4   4    0.87392      123.62969  0.456700433_LIMIT_MIN_1e-15
			   2   5  -1   4    0.87259      123.95757  1.03720273_LIMIT_MIN_1e-15
			   1   5   1   4    0.87212      124.07248  4.38770861_LIMIT_MIN_1e-15
			   7   3  -7   4    0.87170      124.17723  28.3416206
			   8   2  -2   4    0.87131      124.27494  1.85086292_LIMIT_MIN_1e-15
			   4   1 -10   4    0.87109      124.33017  17.1522162_LIMIT_MIN_1e-15
			   7   0 -10   2    0.87054      124.46512  59.5894588
			   2   5  -2   4    0.86941      124.74920  79.769873
			   9   0  -8   2    0.86923      124.79530  3.07380103_LIMIT_MIN_1e-15
			   0   5   2   4    0.86880      124.90390  7.00270531_LIMIT_MIN_1e-15
			   6   3  -8   4    0.86861      124.95084  4.34840819_LIMIT_MIN_1e-15
			   6   2   2   4    0.86702      125.35772  4.09804677_LIMIT_MIN_1e-15
			   5   4  -6   4    0.86699      125.36522  15.3159118_LIMIT_MIN_1e-15
			   8   2  -8   4    0.86697      125.36805  16.8516036_LIMIT_MIN_1e-15
			   7   2  -9   4    0.86639      125.51755  108.600108
			   5   1   4   4    0.86533      125.79259  20.3731191_LIMIT_MIN_1e-15
			   3   0 -10   2    0.86445      126.02006  0.876137931_LIMIT_MIN_1e-15
			   1   1  -9   4    0.86431      126.05487  0.358998406_LIMIT_MIN_1e-15
			   0   3   7   4    0.86422      126.07938  12.4798775_LIMIT_MIN_1e-15
			   2   1   7   4    0.86415      126.09798  1.20912545_LIMIT_MIN_1e-15
			   2   5   0   4    0.86387      126.17035  5.28905101_LIMIT_MIN_1e-15
			   2   3  -8   4    0.86376      126.19993  1.27556125_LIMIT_MIN_1e-15
			   1   4  -6   4    0.86336      126.30508  2.60765295_LIMIT_MIN_1e-15
			   6   4  -4   4    0.86283      126.44344  0.637352206_LIMIT_MIN_1e-15
			   5   4   0   4    0.86088      126.96014  0.0009765625_LIMIT_MIN_1e-15
			   6   4  -3   4    0.86046      127.07251  5.03663432_LIMIT_MIN_1e-15
			   2   2  -9   4    0.85964      127.29268  9.14045107_LIMIT_MIN_1e-15
			   2   4   4   4    0.85807      127.71689  60.1330565
			   0   2   8   4    0.85740      127.90028  25.5668572
			   1   0   8   2    0.85722      127.95006  3.4168118_LIMIT_MIN_1e-15
			   3   4   3   4    0.85647      128.15463  3.71558908_LIMIT_MIN_1e-15
			   2   5  -3   4    0.85472      128.63872  1.37290243_LIMIT_MIN_1e-15
			   7   1 -10   4    0.85448      128.70797  0.0550998356_LIMIT_MIN_1e-15
			   1   5  -3   4    0.85429      128.76075  2.45870035_LIMIT_MIN_1e-15
			   6   4  -5   4    0.85372      128.92102  14.2923444_LIMIT_MIN_1e-15
			   9   1  -8   4    0.85323      129.05699  5.04841263_LIMIT_MIN_1e-15
			   9   1  -3   4    0.85006      129.96315  15.1749245_LIMIT_MIN_1e-15
			   7   3  -1   4    0.84940      130.15336  15.8174094_LIMIT_MIN_1e-15
			   3   5  -2   4    0.84887      130.30756  59.0272305
			   3   1 -10   4    0.84871      130.35452  12.5317039_LIMIT_MIN_1e-15
			   1   4   5   4    0.84868      130.36406  18.1502488_LIMIT_MIN_1e-15
			   1   5   2   4    0.84773      130.64144  144.087618
			   6   3   1   4    0.84755      130.69551  2.60452905_LIMIT_MIN_1e-15
			   6   4  -2   4    0.84688      130.89213  7.33053082_LIMIT_MIN_1e-15
			   3   5  -1   4    0.84499      131.45582  1.9800865_LIMIT_MIN_1e-15
			   8   0   0   2    0.84442      131.62729  0.0009765625_LIMIT_MIN_1e-15
			   2   5   1   4    0.84429      131.66797  0.418985961_LIMIT_MIN_1e-15
			   4   4   2   4    0.84406      131.73751  7.24272059_LIMIT_MIN_1e-15
			   6   1   3   4    0.84368      131.85358  0.0009765625_LIMIT_MIN_1e-15
			   1   1   8   4    0.84186      132.40922  2.92038069_LIMIT_MIN_1e-15
			   8   3  -5   4    0.84180      132.42769  3.30841689_LIMIT_MIN_1e-15
			   3   5  -3   4    0.84178      132.43505  3.17494359_LIMIT_MIN_1e-15
			   4   4  -7   4    0.84110      132.64590  0.265108123_LIMIT_MIN_1e-15
			   0   5   3   4    0.84053      132.82340  1.46689523_LIMIT_MIN_1e-15
			   3   4  -7   4    0.84013      132.94877  5.27671143_LIMIT_MIN_1e-15
			   9   2  -6   4    0.83940      133.17800  22.8737487
			   9   2  -5   4    0.83879      133.37004  50.2345145
			   8   0 -10   2    0.83788      133.66063  10.7963423_LIMIT_MIN_1e-15
			   8   3  -4   4    0.83709      133.91231  1.25528973_LIMIT_MIN_1e-15
			   7   3  -8   4    0.83588      134.30379  0.932705026_LIMIT_MIN_1e-15
			   8   3  -6   4    0.83581      134.32899  0.134632602_LIMIT_MIN_1e-15
			   3   3   5   4    0.83425      134.84043  150.513732
			   6   4  -6   4    0.83416      134.86863  12.0638951_LIMIT_MIN_1e-15
			   5   2 -10   4    0.83287      135.29646  0.0197680466_LIMIT_MIN_1e-15
			   8   2  -1   4    0.83279      135.32524  6.52684471_LIMIT_MIN_1e-15
			   9   0  -2   2    0.83200      135.58876  13.5541108_LIMIT_MIN_1e-15
			   7   2   1   4    0.83077      136.00668  3.53763091_LIMIT_MIN_1e-15
			   4   3   4   4    0.83060      136.06716  0.0009765625_LIMIT_MIN_1e-15
			   3   5   0   4    0.83058      136.07183  0.0009765625_LIMIT_MIN_1e-15
			   2   5  -4   4    0.83019      136.20705  0.0009765625_LIMIT_MIN_1e-15
			   4   2   5   4    0.82998      136.27985  14.8956528_LIMIT_MIN_1e-15
			   2   0 -10   2    0.82976      136.35513  4.47536071_LIMIT_MIN_1e-15
			   8   1   0   4    0.82973      136.36322  30.1155647
			   3   2   6   4    0.82963      136.39922  43.2254151
			   9   2  -7   4    0.82947      136.45574  15.8221995_LIMIT_MIN_1e-15
			   1   3  -8   4    0.82941      136.47380  6.64632996_LIMIT_MIN_1e-15
			   0   4   6   4    0.82933      136.50474  1.18005972_LIMIT_MIN_1e-15
			   5   4  -7   4    0.82929      136.51842  0.0009765625_LIMIT_MIN_1e-15
			   6   2 -10   4    0.82794      136.98872  1.28858008_LIMIT_MIN_1e-15
			   8   2  -9   4    0.82775      137.05363  0.0009765625_LIMIT_MIN_1e-15
			   2   3   6   4    0.82775      137.05629  0.0009765625_LIMIT_MIN_1e-15
			   7   0   2   2    0.82774      137.05993  0.205262947_LIMIT_MIN_1e-15
			   5   3  -9   4    0.82772      137.06557  3.62906705_LIMIT_MIN_1e-15
			   9   2  -4   4    0.82771      137.06808  5.0611761_LIMIT_MIN_1e-15
			   4   3  -9   4    0.82653      137.48671  1.22991544_LIMIT_MIN_1e-15
			   2   4  -7   4    0.82650      137.49613  0.0009765625_LIMIT_MIN_1e-15
			   4   2 -10   4    0.82530      137.92784  7.52178546_LIMIT_MIN_1e-15
			   3   5  -4   4    0.82451      138.21353  30.4057944
			   6   4  -1   4    0.82361      138.54402  0.0009765625_LIMIT_MIN_1e-15
			   8   1 -10   4    0.82352      138.57585  0.0009765625_LIMIT_MIN_1e-15
			   1   5  -4   4    0.82347      138.59611  1.1337155_LIMIT_MIN_1e-15
			   8   3  -3   4    0.82220      139.06644  4.246522_LIMIT_MIN_1e-15
			   5   4   1   4    0.82218      139.07430  4.73377403_LIMIT_MIN_1e-15
			   9   1  -9   4    0.82191      139.17411  5.78758317_LIMIT_MIN_1e-15
			   5   2   4   4    0.82040      139.74652  8.76613565_LIMIT_MIN_1e-15
			   8   3  -7   4    0.81976      139.98812  83.1007728
			   1   2  -9   4    0.81954      140.07634  15.7677504_LIMIT_MIN_1e-15
			   2   2   7   4    0.81939      140.13066  9.18060167_LIMIT_MIN_1e-15
			   9   1  -2   4    0.81794      140.69475  1.76647031_LIMIT_MIN_1e-15
			   4   5  -2   4    0.81748      140.87800  6.15467155_LIMIT_MIN_1e-15
			   5   3   3   4    0.81718      140.99398  3.74816567_LIMIT_MIN_1e-15
			   4   5  -3   4    0.81718      140.99667  3.33526414_LIMIT_MIN_1e-15
			   6   3  -9   4    0.81671      141.18333  0.0009765625_LIMIT_MIN_1e-15
			  10   0  -6   2    0.81624      141.37173  0.0139108737_LIMIT_MIN_1e-15
			   2   5   2   4    0.81595      141.48576  9.52980521_LIMIT_MIN_1e-15
			   2   1 -10   4    0.81581      141.54330  58.6596698
			   1   5   3   4    0.81527      141.75962  0.0820512606_LIMIT_MIN_1e-15
			   7   1   2   4    0.81389      142.32717  9.55812438_LIMIT_MIN_1e-15
			   3   3  -9   4    0.81330      142.57187  0.0009765625_LIMIT_MIN_1e-15
			   1   3   7   4    0.81178      143.20844  0.0009765625_LIMIT_MIN_1e-15
			   0   1   9   4    0.81161      143.28143  2.7342487_LIMIT_MIN_1e-15
			   7   2 -10   4    0.81113      143.48409  15.1685031
			   9   2  -8   4    0.81007      143.94316  0.0009765625_LIMIT_MIN_1e-15
			   7   3   0   4    0.80989      144.02149  0.567314869_LIMIT_MIN_1e-15
			   4   5  -1   4    0.80804      144.83678  0.0009765625_LIMIT_MIN_1e-15
			   9   2  -3   4    0.80735      145.14843  7.76241271_LIMIT_MIN_1e-15
			   3   5   1   4    0.80718      145.22453  4.82398785_LIMIT_MIN_1e-15
			   4   5  -4   4    0.80717      145.22822  4.50204227_LIMIT_MIN_1e-15
			   6   4  -7   4    0.80622      145.66303  0.0558474687_LIMIT_MIN_1e-15
			   3   2 -10   4    0.80620      145.67534  2.04121606_LIMIT_MIN_1e-15
			   7   4  -4   4    0.80620      145.67499  2.8785396_LIMIT_MIN_1e-15
			   4   0   6   2    0.80578      145.86903  20.7921863
			   0   5   4   4    0.80522      146.12914  0.0249426994_LIMIT_MIN_1e-15
			   7   4  -5   4    0.80451      146.46135  9.80859552_LIMIT_MIN_1e-15
			  10   1  -6   4    0.80295      147.20982  0.0856429823_LIMIT_MIN_1e-15
			   1   4  -7   4    0.80197      147.68566  27.4949692
			   6   1 -11   4    0.80196      147.69258  30.496515
			   6   2   3   4    0.80188      147.73304  33.0733904
			   3   4   4   4    0.80135      147.99657  0.0497969472_LIMIT_MIN_1e-15
			   5   1 -11   4    0.80064      148.35200  0.0009765625_LIMIT_MIN_1e-15
			  10   0  -8   2    0.80043      148.45855  1.24861744_LIMIT_MIN_1e-15
			   1   2   8   4    0.80032      148.51332  1.47018596_LIMIT_MIN_1e-15
			  10   1  -7   4    0.79991      148.72398  2.24281887_LIMIT_MIN_1e-15
			   2   4   5   4    0.79910      149.14275  4.40791994_LIMIT_MIN_1e-15
			   3   5  -5   4    0.79886      149.26368  0.693960786_LIMIT_MIN_1e-15
			   8   3  -2   4    0.79868      149.36139  0.400519056_LIMIT_MIN_1e-15
			   7   4  -3   4    0.79850      149.45237  0.150099561_LIMIT_MIN_1e-15
			   2   5  -5   4    0.79827      149.57570  0.0009765625_LIMIT_MIN_1e-15
			   9   0 -10   2    0.79729      150.09753  8.48591549_LIMIT_MIN_1e-15
			  10   1  -5   4    0.79670      150.41895  19.768962
			   6   3   2   4    0.79537      151.15329  2.66176809_LIMIT_MIN_1e-15
			   8   3  -8   4    0.79534      151.17076  1.6147243_LIMIT_MIN_1e-15
			   7   3  -9   4    0.79489      151.42435  6.09472091_LIMIT_MIN_1e-15
			   4   4   3   4    0.79461      151.58118  11.3522425
			  10   0  -4   2    0.79403      151.91206  4.73719168_LIMIT_MIN_1e-15
			   7   4  -6   4    0.79362      152.15200  2.19194977_LIMIT_MIN_1e-15
			   4   1   6   4    0.79298      152.52397  5.17945148_LIMIT_MIN_1e-15
			   6   4   0   4    0.79296      152.53687  2.45000146_LIMIT_MIN_1e-15
			   7   1 -11   4    0.79217      153.01259  1.16296392_LIMIT_MIN_1e-15
			   4   4  -8   4    0.79159      153.36098  6.02972804_LIMIT_MIN_1e-15
			   8   2   0   4    0.78988      154.43144  0.0435709149_LIMIT_MIN_1e-15
			   4   5   0   4    0.78984      154.45421  1.90724107_LIMIT_MIN_1e-15
			   2   3  -9   4    0.78966      154.57138  21.204331
			   3   1   7   4    0.78925      154.83668  4.91938564_LIMIT_MIN_1e-15
			   2   0   8   2    0.78918      154.88472  1.44431848_LIMIT_MIN_1e-15
			   4   5  -5   4    0.78849      155.33548  1.1005838_LIMIT_MIN_1e-15
			   4   1 -11   4    0.78836      155.42142  0.276948318_LIMIT_MIN_1e-15
			   1   4   6   4    0.78808      155.61431  0.288200451_LIMIT_MIN_1e-15
			   1   0 -10   2    0.78799      155.67219  2.239031_LIMIT_MIN_1e-15
			   5   1   5   4    0.78799      155.67392  1.19051546_LIMIT_MIN_1e-15
			   0   3   8   4    0.78792      155.71670  3.8478825_LIMIT_MIN_1e-15
			  10   1  -8   4    0.78789      155.74256  5.31869475_LIMIT_MIN_1e-15
			   5   4  -8   4    0.78712      156.26554  0.786031334_LIMIT_MIN_1e-15
			   1   5  -5   4    0.78678      156.50262  0.0439506217_LIMIT_MIN_1e-15
			   6   0   4   2    0.78666      156.59046  3.93210059_LIMIT_MIN_1e-15
			   3   4  -8   4    0.78531      157.56098  42.6146292
			   9   1 -10   4    0.78489      157.86857  0.0009765625_LIMIT_MIN_1e-15
			   8   2 -10   4    0.78451      158.15174  1.31971725_LIMIT_MIN_1e-15
			   5   5  -3   4    0.78384      158.66569  2.50054296_LIMIT_MIN_1e-15
			   9   2  -9   4    0.78312      159.23463  0.138019488_LIMIT_MIN_1e-15
			   7   4  -2   4    0.78220      159.98070  34.6364128
			  10   1  -4   4    0.78178      160.33441  72.9915848
			   2   5   3   4    0.78149      160.58052  0.133016684_LIMIT_MIN_1e-15
			   9   1  -1   4    0.78045      161.49307  9.15123172_LIMIT_MIN_1e-15
			   5   5  -4   4    0.78026      161.66543  11.9500094
			   9   2  -2   4    0.77969      162.19874  8.43334059_LIMIT_MIN_1e-15
			   5   4   2   4    0.77954      162.34043  0.117324954_LIMIT_MIN_1e-15
			   5   5  -2   4    0.77877      163.08292  12.4931229
			   8   1   1   4    0.77857      163.27659  21.8656062
			   2   2 -10   4    0.77784      164.03269  0.0009765625_LIMIT_MIN_1e-15
			   1   5   4   4    0.77762      164.26670  0.0267829545_LIMIT_MIN_1e-15
			   2   1   8   4    0.77715      164.77511  8.16314888
			   3   5   2   4    0.77701      164.92639  0.0112937703_LIMIT_MIN_1e-15
			   7   2   2   4    0.77617      165.89574  2.58593786_LIMIT_MIN_1e-15
			   1   1 -10   4    0.77601      166.08421  4.2718074_LIMIT_MIN_1e-15
			   6   1   4   4    0.77474      167.72416  8.67082223_LIMIT_MIN_1e-15
			   7   4  -7   4    0.77459      167.92711  4.30819822_LIMIT_MIN_1e-15
			   0   2   9   4    0.77419      168.49934  45.2687197
			   9   3  -6   4    0.77389      168.96224  0.195809242_LIMIT_MIN_1e-15
			   9   3  -5   4    0.77341      169.71813  9.59947151_LIMIT_MIN_1e-15
		}
 
      a a_040070760  8.163858
      b b_040070760  4.467962
      c c_040070760  8.976779
      be @  124.15978
      prm S_Ag2Te  14667.1957 'Sum of all the "I" values above
'---------Ck corrected DDM---------
#ifdef Ck_corrected_DDM
		prm C_Ag2Te  1.91 'Pre-calculated 
		prm M_Ag2Te = 2*AW("Ag")+AW("Te");:343.3364
		prm n2_Ag2Te = 2*(AN("Ag"))^2+(AN("Te"))^2;:7122
		prm DDM_aS_on_C_Ag2Te = M_Ag2Te S_Ag2Te / n2_Ag2Te / C_Ag2Te;:366.359668
		MVW(=DDM_aS_on_C_Ag2Te/Get(cell_volume);, 270.944, 49.607)
#endif		
'---------mol_f2 method------------
#ifdef mol_f2
		prm mol_f2_Ag2Te  13848.5 'Pre-calculated
		prm M_Ag2Te = 2*AW("Ag")+AW("Te");:343.3364
		MVW(= M_Ag2Te S_Ag2Te / mol_f2_Ag2Te /Get(cell_volume);, 270.944, 49.607)
#endif		

/*
   str  
      LVol_FWHM_CS_G_L( 1, 63.6401746, 0.89, 88.9695197,,,@, 99.9657525) 
      e0_from_Strain( 0.000111519662,,,@, 0.0511444114) 
      r_bragg  0.0526715075
      phase_MAC  8.28139965
      phase_name "Zabuyelite, syn" 
      MVW( 295.564, 234.087, 100.000) 
      space_group C12/c1 
      scale sc_000221141  0.00537910826
      Phase_LAC_1_on_cm( 17.3631063) 
      Phase_Density_g_on_cm3( 2.0966391) 
      a a_000221141  8.360852
      b b_000221141  4.975894
      c c_000221141  6.192864
      be @  114.69007
      site Li_1 num_posns  8 x !x_Li_1_000221141 -0.3042 y !y_Li_1_000221141 0.0533 z !z_Li_1_000221141 0.3335 occ Li !occ_Li_1_000221141 1 beq !beq_Li_1_000221141 1 
      site C_1 num_posns  4 x =0; :  0.00000 y !y_C_1_000221141 0.0671 z =1/4; :  0.25000 occ C !occ_C_1_000221141 1 beq !beq_C_1_000221141 1 
      site O_1 num_posns  8 x !x_O_1_000221141 0.1464 y !y_O_1_000221141 -0.0637 z !z_O_1_000221141 0.3128 occ O !occ_O_1_000221141 1 beq !beq_O_1_000221141 1 
      site O_2 num_posns  4 x =0; :  0.00000 y !y_O_2_000221141 0.3222 z =1/4; :  0.25000 occ O !occ_O_2_000221141 1 beq !beq_O_2_000221141 1 
*/      
   hkl_Is  
      LVol_FWHM_CS_G_L( 1, 63.5843537`, 0.89, 88.8914816`,,,@, 99.8780693`) 
      e0_from_Strain( 0.000111091256`,,,@, 0.0509479387`) 
      r_bragg  0.00439898493
      phase_name "hkl_Zabuyelite" 
      'MVW( 295.564, 234.087, 100.000) 
      space_group C12/c1
		load hkl_m_d_th2 I 
		{
			   1   1   0   4    4.16243       21.32921  20.5534703`
			   2   0   0   2    3.79829       23.40167  3.70242672`
			   1   1  -1   4    3.78619       23.47749  1.96899655`
			   1   1   1   4    3.03104       29.44490  12.8811745`
			   2   0  -2   2    2.91757       30.61754  46.0947731`
			   0   0   2   2    2.81336       31.78100  66.4920391`
			   1   1  -2   4    2.62640       34.11014  21.5776949`
			   0   2   0   2    2.48794       36.07173  14.3206486`
			   3   1  -1   4    2.43038       36.95665  36.169646`
			   0   2   1   4    2.27543       39.57445  15.238838`
			   3   1   0   4    2.25678       39.91546  9.39803854`_LIMIT_MIN_1e-15
			   3   1  -2   4    2.20636       40.86766  0.00390625`_LIMIT_MIN_1e-15
			   1   1   2   4    2.11691       42.67711  0.0459251635`_LIMIT_MIN_1e-15
			   2   2  -1   4    2.11588       42.69885  4.27303423`_LIMIT_MIN_1e-15
			   2   2   0   4    2.08122       43.44594  7.3769197`
			   4   0  -2   2    2.01112       45.04178  2.48747254`_LIMIT_MIN_1e-15
			   2   0   2   2    1.91098       47.54314  1.96397774`_LIMIT_MIN_1e-15
			   4   0   0   2    1.89914       47.85785  0.00830289496`_LIMIT_MIN_1e-15
			   2   2  -2   4    1.89309       48.02035  2.0612515`_LIMIT_MIN_1e-15
			   1   1  -3   4    1.87861       48.41432  0.239066287`_LIMIT_MIN_1e-15
			   3   1   1   4    1.86805       48.70568  25.8987589`
			   0   2   2   4    1.86372       48.82600  6.93461355`_LIMIT_MIN_1e-15
			   2   2   1   4    1.82106       50.04748  0.0157320355`_LIMIT_MIN_1e-15
			   3   1  -3   4    1.81156       50.32821  9.64563137`
			   1   3   0   4    1.62045       56.76550  9.93896039`
			   4   2  -1   4    1.59674       57.68692  5.16596462`_LIMIT_MIN_1e-15
			   1   3  -1   4    1.59543       57.73895  12.4120778`_LIMIT_MIN_1e-15
			   2   2  -3   4    1.58536       58.14046  5.72724161`_LIMIT_MIN_1e-15
			   1   1   3   4    1.57991       58.36031  14.0433912`_LIMIT_MIN_1e-15
			   5   1  -2   4    1.57232       58.66970  11.0806379`_LIMIT_MIN_1e-15
			   5   1  -1   4    1.56658       58.90552  7.56496933`_LIMIT_MIN_1e-15
			   4   2  -2   4    1.56403       59.01113  17.0044985`
			   2   0  -4   2    1.54612       59.76393  37.3788559`
			   1   3   1   4    1.52153       60.83083  0.00502956222`_LIMIT_MIN_1e-15
			   2   2   2   4    1.51552       61.09784  15.4183926`
			   4   2   0   4    1.50959       61.36339  6.26062217`_LIMIT_MIN_1e-15
			   3   1   2   4    1.50763       61.45192  9.92207099`_LIMIT_MIN_1e-15
			   0   2   3   4    1.49768       61.90518  3.02025891`_LIMIT_MIN_1e-15
			   5   1  -3   4    1.46693       63.35093  13.4513651`
			   3   1  -4   4    1.46305       63.53900  2.65223886`_LIMIT_MIN_1e-15
			   1   3  -2   4    1.46164       63.60723  7.75071184`_LIMIT_MIN_1e-15
			   4   0  -4   2    1.45878       63.74643  0.00390625`_LIMIT_MIN_1e-15
			   5   1   0   4    1.45309       64.02593  2.31941664`_LIMIT_MIN_1e-15
			   1   1  -4   4    1.43605       64.87774  4.43877371`_LIMIT_MIN_1e-15
			   4   2  -3   4    1.43069       65.15080  0.215212679`_LIMIT_MIN_1e-15
			   3   3  -1   4    1.42508       65.43964  19.0291652`
			   0   0   4   2    1.40668       66.40496  2.28816796`_LIMIT_MIN_1e-15
			   6   0  -2   2    1.39260       67.16479  9.34833254`_LIMIT_MIN_1e-15
			   3   3   0   4    1.38748       67.44606  3.70336083`_LIMIT_MIN_1e-15
			   3   3  -2   4    1.37551       68.11259  4.77728594`_LIMIT_MIN_1e-15
			   1   3   2   4    1.35301       69.40582  5.28377121`_LIMIT_MIN_1e-15
			   4   2   1   4    1.35015       69.57420  2.12578831`_LIMIT_MIN_1e-15
			   4   0   2   2    1.33636       70.39776  5.70406679`_LIMIT_MIN_1e-15
			   2   2  -4   4    1.31320       71.82958  7.86343209`_LIMIT_MIN_1e-15
			   5   1  -4   4    1.30401       72.41549  4.44351308`_LIMIT_MIN_1e-15
			   5   1   1   4    1.28787       73.47034  2.31022716`_LIMIT_MIN_1e-15
			   1   3  -3   4    1.28410       73.72187  9.6196547`_LIMIT_MIN_1e-15
			   3   3   1   4    1.28071       73.94928  17.4790701`_LIMIT_MIN_1e-15
			   6   0   0   2    1.26610       74.94846  14.3931068`
			   3   3  -3   4    1.26206       75.22938  1.53361172`_LIMIT_MIN_1e-15
			   4   2  -4   4    1.25842       75.48550  5.60270242`_LIMIT_MIN_1e-15
			   2   2   3   4    1.25748       75.55138  0.991136619`_LIMIT_MIN_1e-15
			   1   1   4   4    1.24877       76.17248  0.858901846`_LIMIT_MIN_1e-15
			   0   4   0   2    1.24397       76.51905  0.485134052`_LIMIT_MIN_1e-15
			   3   1   3   4    1.23418       77.23819  6.17804959`_LIMIT_MIN_1e-15
			   6   0  -4   2    1.23079       77.48993  0.0562226164`_LIMIT_MIN_1e-15
			   0   2   4   4    1.22451       77.96260  0.801648162`_LIMIT_MIN_1e-15
			   6   2  -2   4    1.21519       78.67567  0.603872375`_LIMIT_MIN_1e-15
			   0   4   1   4    1.21464       78.71795  0.437634551`_LIMIT_MIN_1e-15
			   3   1  -5   4    1.20141       79.75708  0.488562437`_LIMIT_MIN_1e-15
			   6   2  -1   4    1.19548       80.23262  0.177451387`_LIMIT_MIN_1e-15
			   2   4  -1   4    1.18843       80.80647  2.53311073`_LIMIT_MIN_1e-15
			   2   4   0   4    1.18218       81.32294  0.399357972`_LIMIT_MIN_1e-15
			   6   2  -3   4    1.18027       81.48257  0.971865073`_LIMIT_MIN_1e-15
			   4   2   2   4    1.17728       81.73400  0.0617518913`_LIMIT_MIN_1e-15
			   1   3   3   4    1.17547       81.88637  8.0159787`_LIMIT_MIN_1e-15
			   5   3  -2   4    1.17233       82.15279  0.260791688`_LIMIT_MIN_1e-15
			   5   3  -1   4    1.16995       82.35633  0.00891648681`_LIMIT_MIN_1e-15
			   2   0   4   2    1.16958       82.38815  1.61496315`_LIMIT_MIN_1e-15
			   7   1  -2   4    1.16074       83.15378  3.779397`_LIMIT_MIN_1e-15
			   1   1  -5   4    1.15498       83.66181  0.974778791`_LIMIT_MIN_1e-15
			   3   3   2   4    1.14477       84.57993  0.9649473`_LIMIT_MIN_1e-15
			   7   1  -3   4    1.14458       84.59780  0.179644496`_LIMIT_MIN_1e-15
			   2   4  -2   4    1.14430       84.62303  0.0727360495`_LIMIT_MIN_1e-15
			   0   4   2   4    1.13772       85.22808  0.00390625`_LIMIT_MIN_1e-15
			   5   1  -5   4    1.13620       85.36928  8.23690934`_LIMIT_MIN_1e-15
			   7   1  -1   4    1.12919       86.02639  0.307060809`_LIMIT_MIN_1e-15
			   6   2   0   4    1.12839       86.10270  0.686222248`_LIMIT_MIN_1e-15
			   2   4   1   4    1.12780       86.15864  9.78153928`_LIMIT_MIN_1e-15
			   5   3  -3   4    1.12665       86.26823  6.28859124`_LIMIT_MIN_1e-15
			   3   3  -4   4    1.12488       86.43679  6.27054809`_LIMIT_MIN_1e-15
			   5   1   2   4    1.12127       86.78444  0.00390625`_LIMIT_MIN_1e-15
			   5   3   0   4    1.12034       86.87438  1.32141638`_LIMIT_MIN_1e-15
			   1   3  -4   4    1.11247       87.64378  3.81845266`_LIMIT_MIN_1e-15
			   6   2  -4   4    1.10318       88.57366  0.866430555`_LIMIT_MIN_1e-15
			   2   2  -5   4    1.10092       88.80335  2.56254391`_LIMIT_MIN_1e-15
			   4   2  -5   4    1.09268       89.65323  0.603345098`_LIMIT_MIN_1e-15
			   7   1  -4   4    1.08618       90.33679  0.176331903`_LIMIT_MIN_1e-15
			   4   4  -1   4    1.06790       92.32760  16.6553265`
			   2   4  -3   4    1.06447       92.71223  0.603950658`_LIMIT_MIN_1e-15
			   7   1   0   4    1.06030       93.18597  9.31157211`_LIMIT_MIN_1e-15
			   2   2   4   4    1.05846       93.39722  3.62528255`_LIMIT_MIN_1e-15
			   4   4  -2   4    1.05794       93.45628  0.340602994`_LIMIT_MIN_1e-15
			   5   3  -4   4    1.04760       94.66483  0.942950598`_LIMIT_MIN_1e-15
			   2   4   2   4    1.04254       95.26965  0.00390625`_LIMIT_MIN_1e-15
			   8   0  -2   2    1.04107       95.44791  5.50244904`_LIMIT_MIN_1e-15
			   4   4   0   4    1.04061       95.50345  0.91563203`_LIMIT_MIN_1e-15
			   5   3   1   4    1.03918       95.67740  0.486232501`_LIMIT_MIN_1e-15
			   0   4   3   4    1.03668       95.98259  1.10000504`_LIMIT_MIN_1e-15
			   6   2   1   4    1.03460       96.23913  3.46752359`_LIMIT_MIN_1e-15
			   3   1   4   4    1.03348       96.37672  1.88317123`_LIMIT_MIN_1e-15
			   1   1   5   4    1.02865       96.98112  7.16782708`_LIMIT_MIN_1e-15
			   4   0  -6   2    1.02854       96.99410  1.58859194`_LIMIT_MIN_1e-15
			   0   2   5   4    1.02533       97.40015  0.00390625`_LIMIT_MIN_1e-15
			   4   2   3   4    1.02189       97.84088  0.116033269`_LIMIT_MIN_1e-15
			   1   3   4   4    1.01830       98.30480  1.33168514`_LIMIT_MIN_1e-15
			   2   0  -6   2    1.01437       98.81956  11.202881`_LIMIT_MIN_1e-15
			   4   4  -3   4    1.01367       98.91256  6.7051697`_LIMIT_MIN_1e-15
			   3   3   3   4    1.01035       99.35438  2.65369026`_LIMIT_MIN_1e-15
			   3   1  -6   4    1.00932       99.49206  1.42153141`_LIMIT_MIN_1e-15
			   6   0   2   2    1.00773       99.70479  6.32491454`_LIMIT_MIN_1e-15
			   6   2  -5   4    1.00570       99.97935  3.08578067`_LIMIT_MIN_1e-15
			   8   0  -4   2    1.00556       99.99929  6.2808509`_LIMIT_MIN_1e-15
			   7   1  -5   4    1.00247      100.42038  1.17143559`_LIMIT_MIN_1e-15
			   3   3  -5   4    0.99213      101.86562  1.53848706`_LIMIT_MIN_1e-15
			   5   1  -6   4    0.98804      102.45141  0.00390625`_LIMIT_MIN_1e-15
			   1   5   0   4    0.98675      102.63921  3.15272428`_LIMIT_MIN_1e-15
			   4   4   1   4    0.98378      103.07136  12.9990673`_LIMIT_MIN_1e-15
			   1   5  -1   4    0.98101      103.47967  6.08659264`_LIMIT_MIN_1e-15
			   5   1   3   4    0.97542      104.31736  0.397161155`_LIMIT_MIN_1e-15
			   6   0  -6   2    0.97252      104.75728  0.50707537`_LIMIT_MIN_1e-15
			   7   1   1   4    0.97225      104.79833  0.00390625`_LIMIT_MIN_1e-15
			   2   4  -4   4    0.96921      105.26679  0.0123237135`_LIMIT_MIN_1e-15
			   7   3  -2   4    0.96886      105.32144  3.43031361`_LIMIT_MIN_1e-15
			   1   3  -5   4    0.96550      105.84538  0.298493168`_LIMIT_MIN_1e-15
			   1   1  -6   4    0.96335      106.18406  0.00390625`_LIMIT_MIN_1e-15
			   1   5   1   4    0.96307      106.22965  0.568619468`_LIMIT_MIN_1e-15
			   8   2  -2   4    0.96038      106.65811  0.00390625`_LIMIT_MIN_1e-15
			   8   2  -3   4    0.95968      106.76965  4.59316865`_LIMIT_MIN_1e-15
			   7   3  -3   4    0.95940      106.81559  0.937108811`_LIMIT_MIN_1e-15
			   4   0   4   2    0.95549      107.44923  6.72861651`_LIMIT_MIN_1e-15
			   5   3  -5   4    0.95444      107.62018  7.1593444`_LIMIT_MIN_1e-15
			   4   2  -6   4    0.95052      108.26948  0.00390625`_LIMIT_MIN_1e-15
			   7   3  -1   4    0.95028      108.30902  1.09197043`_LIMIT_MIN_1e-15
			   8   0   0   2    0.94957      108.42788  2.92107898`_LIMIT_MIN_1e-15
			   1   5  -2   4    0.94733      108.80545  2.24543207`_LIMIT_MIN_1e-15
			   4   4  -4   4    0.94655      108.93731  0.0967809611`_LIMIT_MIN_1e-15
			   2   4   3   4    0.94615      109.00476  12.0609403`_LIMIT_MIN_1e-15
			   5   3   2   4    0.94554      109.10778  0.390840663`_LIMIT_MIN_1e-15
			   2   2  -6   4    0.93930      110.18441  3.27845975`_LIMIT_MIN_1e-15
			   0   0   6   2    0.93779      110.45021  0.00390625`_LIMIT_MIN_1e-15
			   3   5  -1   4    0.93715      110.56234  4.59066908`_LIMIT_MIN_1e-15
			   8   2  -1   4    0.93421      111.08558  4.10413298`_LIMIT_MIN_1e-15
			   6   2   2   4    0.93402      111.11808  0.0664740635`_LIMIT_MIN_1e-15
			   8   2  -4   4    0.93229      111.42946  1.27213856`_LIMIT_MIN_1e-15
			   0   4   4   4    0.93186      111.50659  0.00390625`_LIMIT_MIN_1e-15
			   6   4  -2   4    0.92773      112.25912  0.00390625`_LIMIT_MIN_1e-15
			   3   5   0   4    0.92621      112.53979  1.6057334`_LIMIT_MIN_1e-15
			   7   3  -4   4    0.92422      112.91201  0.00390625`_LIMIT_MIN_1e-15
			   3   5  -2   4    0.92263      113.20948  0.414604337`_LIMIT_MIN_1e-15
			   6   4  -1   4    0.91888      113.92308  2.54548854`_LIMIT_MIN_1e-15
			   1   5   2   4    0.91575      114.52759  1.48523898`_LIMIT_MIN_1e-15
			   9   1  -3   4    0.91265      115.13454  0.041403115`_LIMIT_MIN_1e-15
			   6   4  -3   4    0.91192      115.28037  10.4767664`_LIMIT_MIN_1e-15
			   7   1  -6   4    0.91071      115.52001  0.00390625`_LIMIT_MIN_1e-15
			   4   4   2   4    0.91053      115.55577  0.516289747`_LIMIT_MIN_1e-15
			   7   3   0   4    0.90812      116.04112  4.84543301`_LIMIT_MIN_1e-15
			   2   2   5   4    0.90686      116.29508  0.00390625`_LIMIT_MIN_1e-15
			   9   1  -2   4    0.90590      116.49212  6.31602103`_LIMIT_MIN_1e-15
			   6   2  -6   4    0.90578      116.51578  0.0699154693`_LIMIT_MIN_1e-15
			   9   1  -4   4    0.89594      118.57979  4.94900116`_LIMIT_MIN_1e-15
			   1   5  -3   4    0.89347      119.11589  7.35933119`_LIMIT_MIN_1e-15
			   3   5   1   4    0.89233      119.36620  3.98491643`_LIMIT_MIN_1e-15
			   4   2   4   4    0.89197      119.44448  0.0182972866`_LIMIT_MIN_1e-15
			   3   3   4   4    0.89110      119.63706  0.0538560938`_LIMIT_MIN_1e-15
			   1   3   5   4    0.88799      120.33011  6.54273539`_LIMIT_MIN_1e-15
			   6   4   0   4    0.88734      120.47685  0.00390625`_LIMIT_MIN_1e-15
			   8   2   0   4    0.88715      120.51940  0.00390625`_LIMIT_MIN_1e-15
			   3   5  -3   4    0.88595      120.79234  1.2886846`_LIMIT_MIN_1e-15
			   8   2  -5   4    0.88442      121.14144  0.579933737`_LIMIT_MIN_1e-15
			   3   1   5   4    0.88418      121.19787  0.00390625`_LIMIT_MIN_1e-15
			   7   1   2   4    0.88064      122.02062  3.5852893`_LIMIT_MIN_1e-15
			   0   2   6   4    0.87752      122.75942  2.82002816`_LIMIT_MIN_1e-15
			   9   1  -1   4    0.87716      122.84515  1.12747229`_LIMIT_MIN_1e-15
			   3   3  -6   4    0.87547      123.25388  0.182588168`_LIMIT_MIN_1e-15
			   6   4  -4   4    0.87492      123.38531  0.49303309`_LIMIT_MIN_1e-15
			   8   0  -6   2    0.87438      123.51782  5.24984467`_LIMIT_MIN_1e-15
			   2   4  -5   4    0.87380      123.66076  0.00390625`_LIMIT_MIN_1e-15
			   1   1   6   4    0.87302      123.85209  0.92423378`_LIMIT_MIN_1e-15
			   7   3  -5   4    0.87099      124.35425  0.00390625`_LIMIT_MIN_1e-15
			   4   4  -5   4    0.86966      124.68792  1.79547803`_LIMIT_MIN_1e-15
			   3   1  -7   4    0.86594      125.63433  0.00390625`_LIMIT_MIN_1e-15
			   5   1  -7   4    0.86476      125.93896  2.82413147`_LIMIT_MIN_1e-15
			   5   3  -6   4    0.86147      126.80193  0.975977035`_LIMIT_MIN_1e-15
			   9   1  -5   4    0.85935      127.37183  0.00390625`_LIMIT_MIN_1e-15
			   5   1   4   4    0.85440      128.72948  3.64626959`_LIMIT_MIN_1e-15
			   1   5   3   4    0.85437      128.73660  2.97703184`_LIMIT_MIN_1e-15
			   5   5  -2   4    0.85317      129.07566  0.0177181273`_LIMIT_MIN_1e-15
			   5   3   3   4    0.85307      129.10411  0.652827107`_LIMIT_MIN_1e-15
			   5   5  -1   4    0.85225      129.33594  0.0902640039`_LIMIT_MIN_1e-15
			   2   4   4   4    0.85210      129.37672  0.30755221`_LIMIT_MIN_1e-15
			   7   3   1   4    0.85095      129.70661  0.00390625`_LIMIT_MIN_1e-15
			   1   3  -6   4    0.84496      131.46504  1.66796274`_LIMIT_MIN_1e-15
			   3   5   2   4    0.84237      132.25419  0.00390625`_LIMIT_MIN_1e-15
			   6   4   1   4    0.83951      133.14420  0.180408764`_LIMIT_MIN_1e-15
			   6   2   3   4    0.83875      133.38288  2.31139171`_LIMIT_MIN_1e-15
			   5   5  -3   4    0.83507      134.57097  2.64000472`_LIMIT_MIN_1e-15
			   0   4   5   4    0.83453      134.74531  3.34070903`_LIMIT_MIN_1e-15
			   3   5  -4   4    0.83435      134.80760  0.00390625`_LIMIT_MIN_1e-15
			   4   2  -7   4    0.83355      135.07177  0.00390625`_LIMIT_MIN_1e-15
			   2   0   6   2    0.83306      135.23305  0.00390625`_LIMIT_MIN_1e-15
			   4   4   3   4    0.83267      135.36368  0.155282299`_LIMIT_MIN_1e-15
			   5   5   0   4    0.83249      135.42665  6.64583256`_LIMIT_MIN_1e-15
			   9   1   0   4    0.83218      135.53123  0.0389371062`_LIMIT_MIN_1e-15
			   0   6   0   2    0.82931      136.50841  0.529874766`_LIMIT_MIN_1e-15
			   1   5  -4   4    0.82924      136.53259  0.7044034`_LIMIT_MIN_1e-15
			  10   0  -4   2    0.82861      136.75217  0.00390625`_LIMIT_MIN_1e-15
			   8   2   1   4    0.82802      136.95892  2.75661699`_LIMIT_MIN_1e-15
			  10   0  -2   2    0.82526      137.94288  0.00390625`_LIMIT_MIN_1e-15
			   1   1  -7   4    0.82518      137.97142  0.42785479`_LIMIT_MIN_1e-15
			   8   2  -6   4    0.82492      138.06606  1.82886633`_LIMIT_MIN_1e-15
			   6   4  -5   4    0.82385      138.45643  8.02328675`_LIMIT_MIN_1e-15
			   7   1  -7   4    0.82213      139.09093  2.32605327`_LIMIT_MIN_1e-15
			   0   6   1   4    0.82045      139.72572  0.18508364`_LIMIT_MIN_1e-15
			   2   2  -7   4    0.81516      141.80732  0.210981649`_LIMIT_MIN_1e-15
			   6   2  -7   4    0.81319      142.61388  0.689490812`_LIMIT_MIN_1e-15
			   2   6  -1   4    0.81223      143.01830  0.00390625`_LIMIT_MIN_1e-15
			   2   6   0   4    0.81023      143.87496  0.0285674775`_LIMIT_MIN_1e-15
			   9   3  -3   4    0.81013      143.91890  0.147306539`_LIMIT_MIN_1e-15
			   9   1  -6   4    0.80960      144.15016  2.95985127`_LIMIT_MIN_1e-15
			   7   3  -6   4    0.80877      144.51477  0.0183845538`_LIMIT_MIN_1e-15
			   9   3  -2   4    0.80539      146.04881  1.94915127`_LIMIT_MIN_1e-15
			   8   0   2   2    0.80371      146.83994  0.36029604`_LIMIT_MIN_1e-15
			   5   5  -4   4    0.80131      148.01694  0.00390625`_LIMIT_MIN_1e-15
			   8   4  -2   4    0.79837      149.52140  1.5782317`_LIMIT_MIN_1e-15
			   9   3  -4   4    0.79837      149.52167  1.55775002`_LIMIT_MIN_1e-15
			   8   4  -3   4    0.79797      149.73268  0.0314604769`_LIMIT_MIN_1e-15
			   2   6  -2   4    0.79771      149.87006  0.25824243`_LIMIT_MIN_1e-15
			   5   5   1   4    0.79752      149.97478  0.848462277`_LIMIT_MIN_1e-15
			   0   6   2   4    0.79547      151.09330  0.645253522`_LIMIT_MIN_1e-15
			   7   1   3   4    0.79450      151.64206  0.694401119`_LIMIT_MIN_1e-15
			   4   4  -6   4    0.79268      152.70348  0.292404277`_LIMIT_MIN_1e-15
			  10   2  -3   4    0.79247      152.83224  0.00390625`_LIMIT_MIN_1e-15
			   2   6   1   4    0.79206      153.07541  0.11267477`_LIMIT_MIN_1e-15
			   6   0   4   2    0.79100      153.72716  1.30955571`_LIMIT_MIN_1e-15
			   3   3   5   4    0.79001      154.34723  0.0461598553`_LIMIT_MIN_1e-15
			   2   2   6   4    0.78996      154.38198  0.00390625`_LIMIT_MIN_1e-15
			   1   5   4   4    0.78797      155.68799  0.492633324`_LIMIT_MIN_1e-15
			   7   3   2   4    0.78748      156.01662  2.10245337`_LIMIT_MIN_1e-15
			  10   2  -4   4    0.78616      156.94311  0.00390625`_LIMIT_MIN_1e-15
			   2   4  -6   4    0.78614      156.95552  0.00390625`_LIMIT_MIN_1e-15
			   4   2   5   4    0.78583      157.17648  1.33688932`_LIMIT_MIN_1e-15
			   9   3  -1   4    0.78500      157.79072  0.00390625`_LIMIT_MIN_1e-15
			   3   5   3   4    0.78426      158.34433  0.20699313`_LIMIT_MIN_1e-15
			  10   2  -2   4    0.78329      159.09877  0.851523647`_LIMIT_MIN_1e-15
			   8   4  -1   4    0.78315      159.21531  0.00390625`_LIMIT_MIN_1e-15
			   6   4   2   4    0.78304      159.30092  0.00390625`_LIMIT_MIN_1e-15
			   1   3   6   4    0.78202      160.13398  0.374622895`_LIMIT_MIN_1e-15
			   8   4  -4   4    0.78202      160.13804  0.00889123682`_LIMIT_MIN_1e-15
			   9   1   1   4    0.77815      163.71132  1.25692153`_LIMIT_MIN_1e-15
			   3   3  -7   4    0.77692      165.02730  2.85896032`_LIMIT_MIN_1e-15
			   5   3  -7   4    0.77607      166.01570  1.38246537`_LIMIT_MIN_1e-15
			   3   5  -5   4    0.77565      166.53071  1.47176077`_LIMIT_MIN_1e-15
			   4   0  -8   2    0.77306      170.31379  8.19003471`_LIMIT_MIN_1e-15
		}
 
      a a_000221141  8.360901`
      b b_000221141  4.975888`
      c c_000221141  6.192860`
      be @  114.68978`
      prm S_Li2CO3  1005.829 'Sum of all the "I" values above
'---------Ck corrected DDM---------
#ifdef Ck_corrected_DDM
		prm C_Li2CO3  0.79 'Pre-calculated 
		prm M_Li2CO3 = 2*AW("Li")+AW("C")+3*AW("O");:343.3364
		prm n2_Li2CO3 = 2*(AN("Li"))^2+(AN("C"))^2+3*(AN("O"))^2;:7122
		prm DDM_aS_on_C_Li2CO3 = M_Li2CO3 S_Li2CO3 / n2_Li2CO3 / C_Li2CO3;:366.359668
		MVW(=DDM_aS_on_C_Li2CO3/Get(cell_volume);, 270.944, 49.607)
#endif      
'---------mol_f2 method------------
#ifdef mol_f2      
		prm mol_f2_Li2CO3  217.599 'Pre-calculated 
		prm M_Li2CO3 = 2*AW("Li")+AW("C")+3*AW("O");:343.3364
		MVW(= M_Li2CO3 S_Li2CO3 / mol_f2_Li2CO3 / Get(cell_volume);, 270.944, 49.607)
#endif		
