# Supplementary material for: Incorporating the direct derivation method and molecular scattering power method into the Rietveld quantitative phase analysis routine in TOPAS
Source: J Appl Crystallogr. 2025 Jun 16;58(Pt 4):1159–73. doi: 10.1107/S1600576725004054 (PMC12321032; doi:10.1107/S1600576725004054)
Supplement: Supplementary file 2 [file j-58-01159-sup2.zip › Cpd-1a_xo_Is.inp]

'r_p    0	r_p_dash    0 
'r_wp   0	r_wp_dash   0 
'r_exp  0	r_exp_dash  0 
'gof    0 
'weighted_Durbin_Watson   0 
do_errors 
no_LIMIT_warnings
'------------------------------------- 
 
RAW(cpd-1a)  
'RAW(cpd-1b)  
'RAW(cpd-1c)  
'RAW(cpd-1d)  
'RAW(cpd-1e)  
'RAW(cpd-1f)  
'RAW(cpd-1g)  
'RAW(cpd-1h)  
 
   CuKa5(0.001)       
   Radius(173) 
   LP_Factor(26.6) 
   Full_Axial_Model(12, 15, 12, 4.6, 4.6) 
   Slit_Width(0.3) 
   Divergence(1)            
 
   ZE(@, 0.0224426288`) 
    
   One_on_X(@, 1022.39693`) 
   bkg  @ -9.01166028`  23.2201769` -10.4917925`  6.1077054` -3.18556005`  0.258595329`

'-------------------------------------- Corundum .str commented out
/*  STR(R_-3_C) 
      phase_name "Corundum" 
      Trigonal(@  4.759369, @  12.994239) 
      site Al    x 0        y 0       z 0.35227  occ Al   1   beq 0.2952  
      site O     x 0.30617  y 0       z 0.25     occ O    1   beq 0.1641   
      scale @  8.43803666e-06
      CS_L(@, 432.197939_LIMIT_MIN_0.3) 
      Strain_L(@, 0.000100408851_LIMIT_MIN_0.0001) 
 
      MVW( 611.768, 254.906, 7.938) 
 
      r_bragg  7.20777656

*/
xo_Is		
	phase_name "pks_Corundum" 
   prm_with_error !S_Cor 17.534_1.690 'sum of all below I values
   prm !mol_f2_Cor  825.609 '209654.148	'pre-calculated from mol_f2_cor.inp using dummy cubic cell volume 
   prm M_Cor =2*AW("Al")+3*AW("O");:101.961276`
   MVW(=M_Cor S_Cor / mol_f2_Cor;, 1.000, 5.137`)  'MSP method E.q.(19)
	                                                   
xo   25.57464 I 0.172446223`_0.02045		CS_L(!csl, 9999.99237`_170.0329)    Strain_L(!msl, 0.00010021132`_2.62778048e-05)
xo   35.14856 I 0.351388903`_0.0402			CS_L(!csl, 9999.99237`_170.0329)    Strain_L(!msl, 0.00010021132`_2.62778048e-05)
xo   37.77404 I 0.125309828`_0.03824			CS_L(!csl, 9999.99237`_170.0329)    Strain_L(!msl, 0.00010021132`_2.62778048e-05)
xo   41.67612 I 7.77137996e-09`_0.03939	CS_L(!csl, 9999.99237`_170.0329)    Strain_L(!msl, 0.00010021132`_2.62778048e-05)
xo   43.35105 I 0.625419874`_0.06382		CS_L(!csl, 9999.99237`_170.0329)    Strain_L(!msl, 0.00010021132`_2.62778048e-05)
xo   46.17514 I 0.893943767`_0.08516		CS_L(!csl, 9999.99237`_170.0329)    Strain_L(!msl, 0.00010021132`_2.62778048e-05)
xo   52.54813 I 0.61206613`_0.087	 			CS_L(!csl, 9999.99237`_170.0329)    Strain_L(!msl, 0.00010021132`_2.62778048e-05)
xo   57.49672 I 1.40797606`_0.124				CS_L(!csl, 9999.99237`_170.0329)    Strain_L(!msl, 0.00010021132`_2.62778048e-05)
xo   59.73638 I 3.23548672e-12`_0.08504		CS_L(!csl, 9999.99237`_170.0329)    Strain_L(!msl, 0.00010021132`_2.62778048e-05)
xo   61.12575 I 2.31445755e-12`_0.1051		CS_L(!csl, 9999.99237`_170.0329)    Strain_L(!msl, 0.00010021132`_2.62778048e-05)
xo   61.30050 I 0.0829475643`_0.1143 		CS_L(!csl, 9999.99237`_170.0329)    Strain_L(!msl, 0.00010021132`_2.62778048e-05)
xo   66.51385 I 0.495756524`_0.1523	 			CS_L(!csl, 9999.99237`_170.0329)    Strain_L(!msl, 0.00010021132`_2.62778048e-05)
xo   68.20432 I 0.479144853`_0.2575	 			CS_L(!csl, 9999.99237`_170.0329)    Strain_L(!msl, 0.00010021132`_2.62778048e-05)
xo   70.41188 I 0.0556214389`_0.119	 			CS_L(!csl, 9999.99237`_170.0329)    Strain_L(!msl, 0.00010021132`_2.62778048e-05)
xo   74.29714 I 0.414595307`_0.1487	 			CS_L(!csl, 9999.99237`_170.0329)    Strain_L(!msl, 0.00010021132`_2.62778048e-05)
xo   76.87177 I 0.534731567`_0.2111	 			CS_L(!csl, 9999.99237`_170.0329)    Strain_L(!msl, 0.00010021132`_2.62778048e-05)
xo   77.23269 I 0.369992747`_0.1891	 			CS_L(!csl, 9999.99237`_170.0329)    Strain_L(!msl, 0.00010021132`_2.62778048e-05)
xo   80.41369 I 4.61564343e-08`_0.1662		CS_L(!csl, 9999.99237`_170.0329)    Strain_L(!msl, 0.00010021132`_2.62778048e-05)
xo   80.69265 I 0.027960989`_0.1771				CS_L(!csl, 9999.99237`_170.0329)    Strain_L(!msl, 0.00010021132`_2.62778048e-05)
xo   83.21101 I 0.00627299139`_0.07631		CS_L(!csl, 9999.99237`_170.0329)    Strain_L(!msl, 0.00010021132`_2.62778048e-05)
xo   83.21101 I 0.00627299139`_0.07631		CS_L(!csl, 9999.99237`_170.0329)    Strain_L(!msl, 0.00010021132`_2.62778048e-05)
xo   84.34954 I 0.182004887`_0.1709	 			CS_L(!csl, 9999.99237`_170.0329)    Strain_L(!msl, 0.00010021132`_2.62778048e-05)
xo   85.13292 I 0.729972742`_0.193				CS_L(!csl, 9999.99237`_170.0329)    Strain_L(!msl, 0.00010021132`_2.62778048e-05)
xo   86.34468 I 0.721044094`_0.2998				CS_L(!csl, 9999.99237`_170.0329)    Strain_L(!msl, 0.00010021132`_2.62778048e-05)
xo   86.49813 I 0.105626439`_0.3206 		CS_L(!csl, 9999.99237`_170.0329)    Strain_L(!msl, 0.00010021132`_2.62778048e-05)
xo   88.99361 I 1.02621327`_0.217				CS_L(!csl, 9999.99237`_170.0329)    Strain_L(!msl, 0.00010021132`_2.62778048e-05)
xo   90.70697 I 0.203008228`_0.1933	 			CS_L(!csl, 9999.99237`_170.0329)    Strain_L(!msl, 0.00010021132`_2.62778048e-05)
xo   91.18080 I 0.474330506`_0.2111	 			CS_L(!csl, 9999.99237`_170.0329)    Strain_L(!msl, 0.00010021132`_2.62778048e-05)
xo   94.81154 I 4.34444455e-13`_0.3128		CS_L(!csl, 9999.99237`_170.0329)    Strain_L(!msl, 0.00010021132`_2.62778048e-05)
xo   95.24152 I 0.801255015`_0.3597	 			CS_L(!csl, 9999.99237`_170.0329)    Strain_L(!msl, 0.00010021132`_2.62778048e-05)
xo   98.38437 I 0.000117217545`_0.2238			CS_L(!csl, 9999.99237`_170.0329)    Strain_L(!msl, 0.00010021132`_2.62778048e-05)
xo  101.06973 I 0.372803027`_0.2205	 			CS_L(!csl, 9999.99237`_170.0329)    Strain_L(!msl, 0.00010021132`_2.62778048e-05)
xo  102.82101 I 5.0339301e-13`_0.2475 		CS_L(!csl, 9999.99237`_170.0329)    Strain_L(!msl, 0.00010021132`_2.62778048e-05)
xo  103.30736 I 0.498729094`_0.2671	 			CS_L(!csl, 9999.99237`_170.0329)    Strain_L(!msl, 0.00010021132`_2.62778048e-05)
xo  104.63152 I 5.09666355e-08`_0.2449		CS_L(!csl, 9999.99237`_170.0329)    Strain_L(!msl, 0.00010021132`_2.62778048e-05)
xo  109.52938 I 6.1033376e-05`_0.2492			CS_L(!csl, 9999.99237`_170.0329)    Strain_L(!msl, 0.00010021132`_2.62778048e-05)
xo  109.85471 I 0.511147286`_0.2736	 			CS_L(!csl, 9999.99237`_170.0329)    Strain_L(!msl, 0.00010021132`_2.62778048e-05)
xo  110.81677 I 0.0544542572`_0.344	 			CS_L(!csl, 9999.99237`_170.0329)    Strain_L(!msl, 0.00010021132`_2.62778048e-05)
xo  110.98071 I 0.625306778`_0.3364	 			CS_L(!csl, 9999.99237`_170.0329)    Strain_L(!msl, 0.00010021132`_2.62778048e-05)
xo  114.06106 I 0.417359528`_0.2812	 			CS_L(!csl, 9999.99237`_170.0329)    Strain_L(!msl, 0.00010021132`_2.62778048e-05)
xo  116.08743 I 0.119616928`_0.3945				CS_L(!csl, 9999.99237`_170.0329)    Strain_L(!msl, 0.00010021132`_2.62778048e-05)
xo  116.60013 I 0.289250117`_0.3164	 			CS_L(!csl, 9999.99237`_170.0329)    Strain_L(!msl, 0.00010021132`_2.62778048e-05)
xo  117.83790 I 0.127849354`_0.2247			CS_L(!csl, 9999.99237`_170.0329)    Strain_L(!msl, 0.00010021132`_2.62778048e-05)
xo  120.19956 I 8.73770416e-08`_0.2107		CS_L(!csl, 9999.99237`_170.0329)    Strain_L(!msl, 0.00010021132`_2.62778048e-05)
xo  122.02186 I 0.235397155`_0.1298	 			CS_L(!csl, 9999.99237`_170.0329)    Strain_L(!msl, 0.00010021132`_2.62778048e-05)
xo  122.02186 I 0.235397155`_0.1298	 			CS_L(!csl, 9999.99237`_170.0329)    Strain_L(!msl, 0.00010021132`_2.62778048e-05)
xo  124.58449 I 5.42336778e-08`_0.2449			CS_L(!csl, 9999.99237`_170.0329)    Strain_L(!msl, 0.00010021132`_2.62778048e-05)
xo  127.67185 I 0.453442685`_0.2551	 			CS_L(!csl, 9999.99237`_170.0329)    Strain_L(!msl, 0.00010021132`_2.62778048e-05)
xo  129.86947 I 0.151614822`_0.1109			CS_L(!csl, 9999.99237`_170.0329)    Strain_L(!msl, 0.00010021132`_2.62778048e-05)
xo  129.86947 I 0.151614822`_0.1109			CS_L(!csl, 9999.99237`_170.0329)    Strain_L(!msl, 0.00010021132`_2.62778048e-05)
xo  131.09645 I 0.643022551`_0.2291	 			CS_L(!csl, 9999.99237`_170.0329)    Strain_L(!msl, 0.00010021132`_2.62778048e-05)
xo  132.20122 I 0.0444754103`_0.2358			CS_L(!csl, 9999.99237`_170.0329)    Strain_L(!msl, 0.00010021132`_2.62778048e-05)
xo  132.61607 I 1.36785391e-08`_0.2331		CS_L(!csl, 9999.99237`_170.0329)    Strain_L(!msl, 0.00010021132`_2.62778048e-05)
xo  136.05913 I 0.568503966`_0.1696	 			CS_L(!csl, 9999.99237`_170.0329)    Strain_L(!msl, 0.00010021132`_2.62778048e-05)
xo  136.05913 I 0.568503966`_0.1696	 			CS_L(!csl, 9999.99237`_170.0329)    Strain_L(!msl, 0.00010021132`_2.62778048e-05)
xo  139.35597 I 3.18632376e-05`_0.2488			CS_L(!csl, 9999.99237`_170.0329)    Strain_L(!msl, 0.00010021132`_2.62778048e-05)
xo  140.76111 I 5.06518251e-05`_0.2412			CS_L(!csl, 9999.99237`_170.0329)    Strain_L(!msl, 0.00010021132`_2.62778048e-05)
xo  141.00386 I 9.69497633e-06`_0.244 		CS_L(!csl, 9999.99237`_170.0329)    Strain_L(!msl, 0.00010021132`_2.62778048e-05)
xo  142.31152 I 0.027894832`_0.1946	 			CS_L(!csl, 9999.99237`_170.0329)    Strain_L(!msl, 0.00010021132`_2.62778048e-05)
xo  145.15549 I 0.183189178`_0.2013	 			CS_L(!csl, 9999.99237`_170.0329)    Strain_L(!msl, 0.00010021132`_2.62778048e-05)
xo  148.27788 I 0.17413682`_0.2287	 			CS_L(!csl, 9999.99237`_170.0329)    Strain_L(!msl, 0.00010021132`_2.62778048e-05)
xo  149.19071 I 0.174936283`_0.2986	 			CS_L(!csl, 9999.99237`_170.0329)    Strain_L(!msl, 0.00010021132`_2.62778048e-05)
xo  150.09990 I 0.000560939193`_2.569		CS_L(!csl, 9999.99237`_170.0329)    Strain_L(!msl, 0.00010021132`_2.62778048e-05)
'...                                  		                                            
xo  150.40858 I 4.22433643`_9.361	 		CS_L(!csl, 9999.99237`_170.0329)    Strain_L(!msl, 0.00010021132`_2.62778048e-05)

'-------------------------------------- 
  STR(F_M_-3_M) 
      phase_name "Fluorite" 
      Cubic(@  5.464197`) 
      site Ca    x 0        y 0        z 0       occ Ca   1   beq 0.4856   
      site F     x 0.25     y 0.25     z 0.25    occ F    1   beq 0.7200   
      scale @  0.00203942694`
      CS_L(@, 1112.04143`) 
      Strain_L(@, 0.0541085353`) 
      MVW( 312.299, 163.147`, 91.146`) 
 
      r_bragg  1.72319531
/*
xo_Is	
	phase_name "pks_fluorite"
   prm_with_error !S_flo 1021.172_2.880'sum of all below I values
   prm !mol_f2_flo   832.917 '135613.262		'pre-calculated from mol_f2_flo.inp using dummy cubic cell volume 
   prm M_flo =AW("Ca")+2*AW("F");:78.0748064
   MVW(=M_flo S_flo / mol_f2_flo;, 1.000, 66.718)  'MSP method E.q.(19)

xo   28.26537 I 65.5866596`_0.2798	  CS_L(csl, 9782.6312)    Strain_L(msl, 0.00222247305) '{{{
xo   32.75219 I 0.319515043`_0.03305  CS_L(csl, 9782.6312)    Strain_L(msl, 0.00222247305)
xo   46.99700 I 224.416212`_0.8941	  CS_L(csl, 9782.6312)    Strain_L(msl, 0.00222247305)
xo   55.75031 I 103.129129`_0.7363	  CS_L(csl, 9782.6312)    Strain_L(msl, 0.00222247305)
xo   58.46260 I 1.34139122`_0.1214	  CS_L(csl, 9782.6312)    Strain_L(msl, 0.00222247305)
xo   68.64944 I 59.51041`_0.7179	  	  CS_L(csl, 9782.6312)    Strain_L(msl, 0.00222247305)
xo   75.82779 I 66.6117999`_0.8209	  CS_L(csl, 9782.6312)    Strain_L(msl, 0.00222247305)
xo   78.16514 I 5.71543496`_0.2921	  CS_L(csl, 9782.6312)    Strain_L(msl, 0.00222247305)
xo   87.35716 I 154.765232`_1.362	  CS_L(csl, 9782.6312)    Strain_L(msl, 0.00222247305)
xo   94.19357 I 32.3457634`_0.4662	  CS_L(csl, 9782.6312)    Strain_L(msl, 0.00222247305)
xo   94.19357 I 32.3457634`_0.4662	  CS_L(csl, 9782.6312)    Strain_L(msl, 0.00222247305)
xo  105.77458 I 55.4368516`_0.8778	  CS_L(csl, 9782.6312)    Strain_L(msl, 0.00222247305)
xo  113.02231 I 81.1528245`_1.019	  CS_L(csl, 9782.6312)    Strain_L(msl, 0.00222247305)
xo  115.52056 I 4.25545111`_0.2026	  CS_L(csl, 9782.6312)    Strain_L(msl, 0.00222247305)
xo  115.52056 I 4.25545111`_0.2026	  CS_L(csl, 9782.6312)    Strain_L(msl, 0.00222247305)
xo  126.14400 I 89.4413155`_0.98	  	  CS_L(csl, 9782.6312)    Strain_L(msl, 0.00222247305)
xo  135.15791 I 33.9695772`_0.5876	  CS_L(csl, 9782.6312)    Strain_L(msl, 0.00222247305) '}}}
'...                                 
xo  138.48639 I 6.57363782`_0.3163	  CS_L(csl, 9782.6312)    Strain_L(msl, 0.00222247305)


   */
'-------------------------------------- 
STR(P_63_M_C) 
      phase_name "Zincite" 
      Hexagonal(@  3.249467`, @  5.207750`) 
      site Zn    x  = 1/3;  y  = 2/3;  z 0.00357   occ Zn+2  1 beq 0.5728 
      site O     x  = 1/3;  y  = 2/3;  z 0.37903   occ O-2   1 beq 0.5257 
      scale @  0.000546420183`
      CS_L(@, 288.918647`) 
 
      MVW( 162.817, 47.622`, 3.716`) 
 
      r_bragg  3.33727095
'--------------------------------------
/*
xo_Is	phase_name "pks_zincite"
   prm_with_error !S_Zin 72.393_1.528 'sum of all below I values
   prm !mol_f2_Zin 1509.435	'70878.495	'pre-calculated from mol_f2_zin.inp using dummy cubic cell volume 
   prm M_Zin =AW("Zn")+AW("O");:81.4084`
   MVW(=M_Zin S_Zin / mol_f2_Zin;, 1.000, 4.224`)  'MSP method E.q.(19)
                 
xo   31.76799 I 2.88118373`_0.07292			CS_L(csl, 8480.96177`)'{{{
xo   34.42110 I 2.39883286`_0.07387			CS_L(csl, 8480.96177`)
xo   36.25303 I 6.60745474`_0.1241			CS_L(csl, 8480.96177`)
xo   47.53868 I 3.12858527`_0.1516			CS_L(csl, 8480.96177`)
xo   56.59451 I 6.53116942`_0.2145			CS_L(csl, 8480.96177`)
xo   62.85627 I 6.69346974`_0.2418			CS_L(csl, 8480.96177`)
xo   66.37507 I 0.975507052`_0.147			CS_L(csl, 8480.96177`)
xo   67.94687 I 7.00547954`_0.2902			CS_L(csl, 8480.96177`)
xo   69.08552 I 2.97101866`_0.2446			CS_L(csl, 8480.96177`)
xo   72.56512 I 0.40405531`_0.131			CS_L(csl, 8480.96177`)
xo   76.95871 I 1.57508668`_0.2016			CS_L(csl, 8480.96177`)
xo   81.38416 I 0.646148497`_0.1696			CS_L(csl, 8480.96177`)
xo   89.61125 I 4.4267155`_0.2943			CS_L(csl, 8480.96177`)
xo   92.79092 I 1.49404217`_0.2308			CS_L(csl, 8480.96177`)
xo   95.30544 I 4.04986765`_0.3235			CS_L(csl, 8480.96177`)
xo   98.61635 I 2.20525282`_0.2575			CS_L(csl, 8480.96177`)
xo  102.93150 I 1.63444386`_0.2434			CS_L(csl, 8480.96177`)
xo  104.13185 I 3.29132909`_0.2959			CS_L(csl, 8480.96177`)
xo  107.43541 I 0.397113476`_0.2107			CS_L(csl, 8480.96177`)
xo  110.38444 I 2.31187325`_0.2637			CS_L(csl, 8480.96177`)
xo  113.08468 I 0.629153802`_0.923			CS_L(csl, 8480.96177`)
xo  116.27335 I 4.56692756`_0.3324			CS_L(csl, 8480.96177`)
xo  121.56141 I 2.41077443`_0.2588			CS_L(csl, 8480.96177`)
xo  125.15926 I 2.56573631e-05`_0.2573		CS_L(csl, 8480.96177`)
xo  133.91523 I 1.98102174`_0.2542			CS_L(csl, 8480.96177`)
xo  136.52413 I 0.0202576599`_0.1964		CS_L(csl, 8480.96177`)
xo  137.92603 I 2.11363433e-06`_0.1892		CS_L(csl, 8480.96177`)
xo  138.50986 I 0.232830142`_0.302			CS_L(csl, 8480.96177`)	'}}}
'...            
xo  142.91642 I 0.923322965`_0.1792			CS_L(csl, 8480.96177`)
*/
