# Supplementary material for: Incorporating the direct derivation method and molecular scattering power method into the Rietveld quantitative phase analysis routine in TOPAS
Source: J Appl Crystallogr. 2025 Jun 16;58(Pt 4):1159–73. doi: 10.1107/S1600576725004054 (PMC12321032; doi:10.1107/S1600576725004054)
Supplement: Supplementary file 2 [file j-58-01159-sup2.zip › Cpd-1b_xo_Is.inp]

'r_p    0	r_p_dash    0 
'r_wp   0	r_wp_dash   0 
'r_exp  0	r_exp_dash  0 
'gof    0 
'weighted_Durbin_Watson   0 
do_errors
no_LIMIT_warnings
'------------------------------------- 
 
'RAW(cpd-1a)  
RAW(cpd-1b)  
'RAW(cpd-1c)  
'RAW(cpd-1d)  
'RAW(cpd-1e)  
'RAW(cpd-1f)  
'RAW(cpd-1g)  
'RAW(cpd-1h)  
 
   CuKa5(0.001)       
   Radius(173) 
   LP_Factor(26.6) 
   Full_Axial_Model(12, 15, 12, 4.6, 4.6) 
   Slit_Width(0.3) 
   Divergence(1)            
 
   ZE(@,-0.0222262169`) 
    
   One_on_X(@, 1052.98845`) 
   bkg  @ -1.84549459`  24.33888` -11.0395591`  6.35447915` -2.29693432` -1.25170517`

'-------------------------------------- Corundum .str commented out
/*   STR(R_-3_C) 
      phase_name "Corundum" 
      Trigonal(@  4.758966, @  12.991723) 
      site Al    x 0        y 0       z 0.35227  occ Al   1   beq 0.2952  
      site O     x 0.30617  y 0       z 0.25     occ O    1   beq 0.1641   
      scale @  0.0018023326
      CS_L(@, 187.428101) 
      Strain_L(@, 0.019719581) 
 
      MVW( 611.768, 254.814, 97.346) 
 
      r_bragg  4.23353567

*/
xo_Is		
	phase_name "pks_Corundum" 
   prm_with_error !S_Cor 2161.086_5.802 'sum of all below I values
   prm !mol_f2_Cor  825.609 '209654.148	'pre-calculated from mol_f2_cor.inp using dummy cubic cell volume 
   prm M_Cor =2*AW("Al")+3*AW("O");:101.961276`
   MVW(=M_Cor S_Cor / mol_f2_Cor;, 1.000, 47.986`)  'MSP method E.q.(19)
	                                                   
xo   25.57464 I 24.2081415`_0.1761		 CS_L(csl, 9999.939`)    Strain_L(msl, 0.000101690558`) '{{{
xo   35.14856 I 77.0164541`_0.4372		 CS_L(csl, 9999.939`)    Strain_L(msl, 0.000101690558`) 
xo   37.77404 I 35.9901063`_0.327		 CS_L(csl, 9999.939`)    Strain_L(msl, 0.000101690558`) 
xo   41.67612 I 1.21679952`_0.08833	 CS_L(csl, 9999.939`)    Strain_L(msl, 0.000101690558`) 
xo   43.35105 I 132.261999`_0.7163		 CS_L(csl, 9999.939`)    Strain_L(msl, 0.000101690558`) 
xo   46.17514 I 1.8907039`_0.1222	 CS_L(csl, 9999.939`)    Strain_L(msl, 0.000101690558`) 
xo   52.54813 I 95.2102179`_0.7592		 CS_L(csl, 9999.939`)    Strain_L(msl, 0.000101690558`) 
xo   57.49672 I 239.658387`_1.316		 CS_L(csl, 9999.939`)    Strain_L(msl, 0.000101690558`) 
xo   59.73638 I 6.86643103`_0.2744		 CS_L(csl, 9999.939`)    Strain_L(msl, 0.000101690558`) 
xo   61.12575 I 10.1815939`_0.4901		 CS_L(csl, 9999.939`)    Strain_L(msl, 0.000101690558`) 
xo   61.30050 I 20.4535648`_0.5752		 CS_L(csl, 9999.939`)    Strain_L(msl, 0.000101690558`) 
xo   66.51385 I 124.608906`_1.126		 CS_L(csl, 9999.939`)    Strain_L(msl, 0.000101690558`) 
xo   68.20432 I 193.482972`_1.457		 CS_L(csl, 9999.939`)    Strain_L(msl, 0.000101690558`) 
xo   70.41188 I 5.11807007`_0.3095		 CS_L(csl, 9999.939`)    Strain_L(msl, 0.000101690558`) 
xo   74.29714 I 6.68756921`_0.3625	 CS_L(csl, 9999.939`)    Strain_L(msl, 0.000101690558`) 
xo   76.87177 I 85.4515456`_1.202		 CS_L(csl, 9999.939`)    Strain_L(msl, 0.000101690558`) 
xo   77.23269 I 38.1466548`_0.9175	 CS_L(csl, 9999.939`)    Strain_L(msl, 0.000101690558`) 
xo   80.41369 I 4.26546242`_0.4914	 CS_L(csl, 9999.939`)    Strain_L(msl, 0.000101690558`) 
xo   80.69265 I 28.2515305`_0.7654		 CS_L(csl, 9999.939`)    Strain_L(msl, 0.000101690558`) 
xo   83.21101 I 2.11011162`_0.1806	 CS_L(csl, 9999.939`)    Strain_L(msl, 0.000101690558`) 
xo   83.21101 I 2.11011162`_0.1806	 CS_L(csl, 9999.939`)    Strain_L(msl, 0.000101690558`) 
xo   84.34954 I 25.0053567`_0.6765	 CS_L(csl, 9999.939`)    Strain_L(msl, 0.000101690558`) 
xo   85.13292 I 1.09876857`_0.3059	 CS_L(csl, 9999.939`)    Strain_L(msl, 0.000101690558`) 
xo   86.34468 I 21.3105752`_0.9483		 CS_L(csl, 9999.939`)    Strain_L(msl, 0.000101690558`) 
xo   86.49813 I 12.7434437`_0.8897	 CS_L(csl, 9999.939`)    Strain_L(msl, 0.000101690558`) 
xo   88.99361 I 45.7323146`_0.9095		 CS_L(csl, 9999.939`)    Strain_L(msl, 0.000101690558`) 
xo   90.70697 I 13.2647956`_0.6475		 CS_L(csl, 9999.939`)    Strain_L(msl, 0.000101690558`) 
xo   91.18080 I 49.3759895`_0.9988		 CS_L(csl, 9999.939`)    Strain_L(msl, 0.000101690558`) 
xo   94.81154 I 1.87971666`_0.5749	 CS_L(csl, 9999.939`)    Strain_L(msl, 0.000101690558`) 
xo   95.24152 I 106.914804`_1.454		 CS_L(csl, 9999.939`)    Strain_L(msl, 0.000101690558`) 
xo   98.38437 I 14.3524645`_0.6069		 CS_L(csl, 9999.939`)    Strain_L(msl, 0.000101690558`) 
xo  101.06973 I 87.2773761`_1.255		 CS_L(csl, 9999.939`)    Strain_L(msl, 0.000101690558`) 
xo  102.82101 I 2.20923491`_0.4623		 CS_L(csl, 9999.939`)    Strain_L(msl, 0.000101690558`) 
xo  103.30736 I 15.0941147`_0.6542	 CS_L(csl, 9999.939`)    Strain_L(msl, 0.000101690558`) 
xo  104.63152 I 1.0514758`_0.3617	 	 CS_L(csl, 9999.939`)    Strain_L(msl, 0.000101690558`) 
xo  109.52938 I 2.65958802`_0.4563		 CS_L(csl, 9999.939`)    Strain_L(msl, 0.000101690558`) 
xo  109.85471 I 2.05828821`_0.4751		 CS_L(csl, 9999.939`)    Strain_L(msl, 0.000101690558`) 
xo  110.81677 I 1.1482784`_0.7448	 	 CS_L(csl, 9999.939`)    Strain_L(msl, 0.000101690558`) 
xo  110.98071 I 24.8054826`_0.9643	 CS_L(csl, 9999.939`)    Strain_L(msl, 0.000101690558`)
xo  114.06106 I 16.8143355`_0.636		 CS_L(csl, 9999.939`)    Strain_L(msl, 0.000101690558`) 
xo  116.08743 I 79.4142185`_1.411		 CS_L(csl, 9999.939`)    Strain_L(msl, 0.000101690558`) 
xo  116.60013 I 29.5851646`_1.123	 CS_L(csl, 9999.939`)    Strain_L(msl, 0.000101690558`) 
xo  117.83790 I 42.8468958`_0.8962		 CS_L(csl, 9999.939`)    Strain_L(msl, 0.000101690558`) 
xo  120.19956 I 3.15364287`_0.3996		 CS_L(csl, 9999.939`)    Strain_L(msl, 0.000101690558`) 
xo  122.02186 I 13.0502266`_0.3624		 CS_L(csl, 9999.939`)    Strain_L(msl, 0.000101690558`) 
xo  122.02186 I 13.0502266`_0.3624		 CS_L(csl, 9999.939`)    Strain_L(msl, 0.000101690558`) 
xo  124.58449 I 15.9535099`_0.5986 	  CS_L(csl, 9999.939`)    Strain_L(msl, 0.000101690558`) 
xo  127.67185 I 88.211648`_1.141			 CS_L(csl, 9999.939`)    Strain_L(msl, 0.000101690558`) 
xo  129.86947 I 16.9731866`_0.3862		 CS_L(csl, 9999.939`)    Strain_L(msl, 0.000101690558`) 
xo  129.86947 I 16.9731866`_0.3862		 CS_L(csl, 9999.939`)    Strain_L(msl, 0.000101690558`) 
xo  131.09645 I 36.8660454`_0.7879		 CS_L(csl, 9999.939`)    Strain_L(msl, 0.000101690558`) 
xo  132.20122 I 2.46311173`_0.457	 CS_L(csl, 9999.939`)    Strain_L(msl, 0.000101690558`) 
xo  132.61607 I 2.02843117`_0.4232	 CS_L(csl, 9999.939`)    Strain_L(msl, 0.000101690558`) 
xo  136.05913 I 60.3710309`_0.6119		 CS_L(csl, 9999.939`)    Strain_L(msl, 0.000101690558`) 
xo  136.05913 I 60.3710309`_0.6119		 CS_L(csl, 9999.939`)    Strain_L(msl, 0.000101690558`) 
xo  139.35597 I 1.41575998`_0.3419		 CS_L(csl, 9999.939`)    Strain_L(msl, 0.000101690558`) 
xo  140.76111 I 0.141551867`_0.4258		 CS_L(csl, 9999.939`)    Strain_L(msl, 0.000101690558`) 
xo  141.00386 I 3.73182799`_0.4813	 CS_L(csl, 9999.939`)    Strain_L(msl, 0.000101690558`) 
xo  142.31152 I 18.5441167`_0.5621	 	 CS_L(csl, 9999.939`)    Strain_L(msl, 0.000101690558`) 
xo  145.15549 I 47.4841299`_0.7874		 CS_L(csl, 9999.939`)    Strain_L(msl, 0.000101690558`) 
xo  148.27788 I 0.29940166`_0.4617			 CS_L(csl, 9999.939`)    Strain_L(msl, 0.000101690558`) 
xo  149.19071 I 28.1742993`_1.098		 CS_L(csl, 9999.939`)    Strain_L(msl, 0.000101690558`) 
xo  150.09990 I 32.7851422`_7.253	 CS_L(csl, 9999.939`)    Strain_L(msl, 0.000101690558`) '}}}
'...                                                                         
xo  150.40858 I 62.2219578`_26.36		 CS_L(csl, 9999.939`)    Strain_L(msl, 0.000101690558`) 
                    
'-------------------------------------- 
  STR(F_M_-3_M) 
      phase_name "Fluorite" 
      Cubic(@  5.464244`) 
      site Ca    x 0        y 0        z 0       occ Ca   1   beq 0.4856   
      site F     x 0.25     y 0.25     z 0.25    occ F    1   beq 0.7200   
      scale @  0.000246123002`
      CS_L(@, 417.431962`) 
      Strain_L(@, 0.0747799327`) 
      MVW( 312.299, 163.151`, 39.137`) 
 
      r_bragg  2.44418715
/*
xo_Is	
	phase_name "pks_fluorite"
   prm_with_error !S_flo 118.063_1.707 'sum of all below I values
   prm !mol_f2_flo   832.917 '135613.262	'pre-calculated from mol_f2_flo.inp using dummy cubic cell volume 
   prm M_flo =AW("Ca")+2*AW("F");:78.0748064
   MVW(=M_flo S_flo / mol_f2_flo;, 1.000, 1.225)  'MSP method E.q.(19)

xo   28.26537 I 7.77334788`_0.1196	     CS_L(csl, 6522.09924)    Strain_L(msl, 0.00355495617) '{{{
xo   32.75219 I 0.0378353089`_0.03242   CS_L(csl, 6522.09924)    Strain_L(msl, 0.00355495617)
xo   46.99700 I 26.8069407`_0.3825	     CS_L(csl, 6522.09924)    Strain_L(msl, 0.00355495617)
xo   55.75031 I 13.1220429`_0.3388	     CS_L(csl, 6522.09924)    Strain_L(msl, 0.00355495617)
xo   58.46260 I 0.0881089435`_0.1643 	 CS_L(csl, 6522.09924)    Strain_L(msl, 0.00355495617)
xo   68.64944 I 4.02424103`_0.4807	     CS_L(csl, 6522.09924)    Strain_L(msl, 0.00355495617)
xo   75.82779 I 8.18277337`_0.4274	     CS_L(csl, 6522.09924)    Strain_L(msl, 0.00355495617)
xo   78.16514 I 0.767443028`_0.275 		 CS_L(csl, 6522.09924)    Strain_L(msl, 0.00355495617)
xo   87.35716 I 18.2787358`_0.6568	     CS_L(csl, 6522.09924)    Strain_L(msl, 0.00355495617)
xo   94.19357 I 3.81606811`_0.2646	     CS_L(csl, 6522.09924)    Strain_L(msl, 0.00355495617)
xo   94.19357 I 3.81606811`_0.2646	     CS_L(csl, 6522.09924)    Strain_L(msl, 0.00355495617)
xo  105.77458 I 7.32128076`_0.5116	     CS_L(csl, 6522.09924)    Strain_L(msl, 0.00355495617)
xo  113.02231 I 9.69969984`_0.5728	     CS_L(csl, 6522.09924)    Strain_L(msl, 0.00355495617)
xo  115.52056 I 0.0711555218`_0.263 	 CS_L(csl, 6522.09924)    Strain_L(msl, 0.00355495617)
xo  115.52056 I 0.0711555218`_0.263 	 CS_L(csl, 6522.09924)    Strain_L(msl, 0.00355495617)
xo  126.14400 I 11.0639553`_0.6052	     CS_L(csl, 6522.09924)    Strain_L(msl, 0.00355495617)
xo  135.15791 I 2.10283162`_0.5584	     CS_L(csl, 6522.09924)    Strain_L(msl, 0.00355495617) '}}}
'...                                     
xo  138.48639 I 1.01964419`_0.3794	     CS_L(csl, 6522.09924)    Strain_L(msl, 0.00355495617)

*/
   
'-------------------------------------- 
STR(P_63_M_C) 
      phase_name "Zincite" 
      Hexagonal(@  3.249748`, @  5.206614`) 
      site Zn    x  = 1/3;  y  = 2/3;  z 0.00357   occ Zn+2  1 beq 0.5728 
      site O     x  = 1/3;  y  = 2/3;  z 0.37903   occ O-2   1 beq 0.5257 
      scale @  0.000532152874`
      CS_L(@, 153.054892`) 
 
      MVW( 162.817, 47.620`, 12.876`) 
 
      r_bragg  3.62174674
'--------------------------------------
/*
xo_Is	phase_name "pks_zincite"
   prm_with_error !S_Zin 82.210_2.937 'sum of all below I values
   prm !mol_f2_Zin 1509.435	'70878.495	'pre-calculated from mol_f2_zin.inp using dummy cubic cell volume 
   prm M_Zin =AW("Zn")+AW("O");:81.4084`
   MVW(=M_Zin S_Zin / mol_f2_Zin;, 1.000, 40.089`)  'MSP method E.q.(19)
                 
xo   31.76799 I 2.81981701`_0.08743		CS_L(csl, 4390.91231`)'{{{
xo   34.42110 I 2.52392812`_0.09853		CS_L(csl, 4390.91231`)
xo   36.25303 I 6.59881393`_0.1517		CS_L(csl, 4390.91231`)
xo   47.53868 I 2.21269127`_0.1489		CS_L(csl, 4390.91231`)
xo   56.59451 I 6.17636546`_0.2777		CS_L(csl, 4390.91231`)
xo   62.85627 I 6.42401189`_0.2993		CS_L(csl, 4390.91231`)
xo   66.37507 I 8.1469207`_0.8111			CS_L(csl, 4390.91231`)
xo   67.94687 I 9.00025376`_0.7116		CS_L(csl, 4390.91231`)
xo   69.08552 I 2.61142686`_0.311		CS_L(csl, 4390.91231`)
xo   72.56512 I 0.588970978`_0.2185			CS_L(csl, 4390.91231`)
xo   76.95871 I 7.04582157`_1.123		CS_L(csl, 4390.91231`)
xo   81.38416 I 0.402742817`_0.2763			CS_L(csl, 4390.91231`)
xo   89.61125 I 3.62992337`_0.4245		CS_L(csl, 4390.91231`)
xo   92.79092 I 1.93853669`_0.3435		CS_L(csl, 4390.91231`)
xo   95.30544 I 0.0133096178`_1.309			CS_L(csl, 4390.91231`)
xo   98.61635 I 2.20884549`_0.4992		CS_L(csl, 4390.91231`)
xo  102.93150 I 1.96596411`_0.4775		CS_L(csl, 4390.91231`)
xo  104.13185 I 3.18575407`_0.4125		CS_L(csl, 4390.91231`)
xo  107.43541 I 0.53362198`_0.3227		CS_L(csl, 4390.91231`)
xo  110.38444 I 1.45703136`_0.4323		CS_L(csl, 4390.91231`)
xo  113.08468 I 0.00151784356`_0.53		CS_L(csl, 4390.91231`)
xo  116.27335 I 7.37263623`_1.033		CS_L(csl, 4390.91231`)
xo  121.56141 I 1.79261556`_0.4626		CS_L(csl, 4390.91231`)
xo  125.15926 I 0.000110561837`_0.4714		CS_L(csl, 4390.91231`)
xo  133.91523 I 1.05124386`_0.3663		CS_L(csl, 4390.91231`)
xo  136.52413 I 0.00150940824`_0.6787	CS_L(csl, 4390.91231`)
xo  137.92603 I 4.95275091e-10`_0.3501		CS_L(csl, 4390.91231`)
xo  138.50986 I 0.911231366`_0.3719			CS_L(csl, 4390.91231`)	'}}}
'...            
xo  142.91642 I 1.59461912`_0.4004		CS_L(csl, 4390.91231`)
*/
