# Supplementary material for: Incorporating the direct derivation method and molecular scattering power method into the Rietveld quantitative phase analysis routine in TOPAS
Source: J Appl Crystallogr. 2025 Jun 16;58(Pt 4):1159–73. doi: 10.1107/S1600576725004054 (PMC12321032; doi:10.1107/S1600576725004054)
Supplement: Supplementary file 2 [file j-58-01159-sup2.zip › Cpd-1c_xo_Is.inp]

'r_p    0	r_p_dash    0 
'r_wp   0	r_wp_dash   0 
'r_exp  0	r_exp_dash  0 
'gof    0 
'weighted_Durbin_Watson   0 
do_errors 
no_LIMIT_warnings
'------------------------------------- 
 
'RAW(cpd-1a)  
'RAW(cpd-1b)  
RAW(cpd-1c)  
'RAW(cpd-1d)  
'RAW(cpd-1e)  
'RAW(cpd-1f)  
'RAW(cpd-1g)  
'RAW(cpd-1h)  
 
   CuKa5(0.001)       
   Radius(173) 
   LP_Factor(26.6) 
   Full_Axial_Model(12, 15, 12, 4.6, 4.6) 
   Slit_Width(0.3) 
   Divergence(1)            
 
   ZE(@, 0.0153462483`) 
    
   One_on_X(@, 1314.24605`) 
   bkg  @  15.2016231`  46.4023906` -22.9729328`  14.8610591` -6.49366737`  0.265221938`

'-------------------------------------- Corundum .str commented out
   STR(R_-3_C) 
      phase_name "Corundum" 
      Trigonal(@  4.759164, @  12.991374) 
      site Al    x 0        y 0       z 0.35227  occ Al   1   beq 0.2952  
      site O     x 0.30617  y 0       z 0.25     occ O    1   beq 0.1641   
      scale @  7.98783785e-05
      CS_L(@, 214.764212_LIMIT_MAX_221.576101) 
      Strain_L(@, 0.040206017_LIMIT_MIN_0.0001) 
 
      MVW( 611.768, 254.828, 4.461) 
 
      r_bragg  6.95520788
/*

xo_Is		
	phase_name "pks_Corundum" 
   prm_with_error !S_Cor 117.195_6.534 'sum of all below I values
   prm !mol_f2_Cor  825.609 '209654.148	'pre-calculated from mol_f2_cor.inp using dummy cubic cell volume 
   prm M_Cor =2*AW("Al")+3*AW("O");:101.961276`
   MVW(=M_Cor S_Cor / mol_f2_Cor;, 1.000, 10.231`)  'MSP method E.q.(19)
	                                                   
xo   25.57464 I 0.888309384`_0.05061		 CS_L(csl, 9968.7658`)    Strain_L(msl, 0.000965565862`) '{{{
xo   35.14856 I 4.63949841`_0.1572		 CS_L(csl, 9968.7658`)    Strain_L(msl, 0.000965565862`) 
xo   37.77404 I 2.16388779`_0.1165		 CS_L(csl, 9968.7658`)    Strain_L(msl, 0.000965565862`) 
xo   41.67612 I 2.09517911e-06`_0.08398	 CS_L(csl, 9968.7658`)    Strain_L(msl, 0.000965565862`) 
xo   43.35105 I 5.0358387`_0.1959		 CS_L(csl, 9968.7658`)    Strain_L(msl, 0.000965565862`) 
xo   46.17514 I 0.096405661`_0.1171	 	 CS_L(csl, 9968.7658`)    Strain_L(msl, 0.000965565862`) 
xo   52.54813 I 3.60041513`_0.2372		 CS_L(csl, 9968.7658`)    Strain_L(msl, 0.000965565862`) 
xo   57.49672 I 11.8951412`_0.4233		 CS_L(csl, 9968.7658`)    Strain_L(msl, 0.000965565862`) 
xo   59.73638 I 1.32726908`_0.2407		 CS_L(csl, 9968.7658`)    Strain_L(msl, 0.000965565862`) 
xo   61.12575 I 1.19521341`_0.3618		 CS_L(csl, 9968.7658`)    Strain_L(msl, 0.000965565862`) 
xo   61.30050 I 2.6829942`_0.3844		 CS_L(csl, 9968.7658`)    Strain_L(msl, 0.000965565862`) 
xo   66.51385 I 8.44687483`_0.7548		 CS_L(csl, 9968.7658`)    Strain_L(msl, 0.000965565862`) 
xo   68.20432 I 7.00798384`_1.013		 CS_L(csl, 9968.7658`)    Strain_L(msl, 0.000965565862`) 
xo   70.41188 I 1.64135143`_0.3495		 CS_L(csl, 9968.7658`)    Strain_L(msl, 0.000965565862`) 
xo   74.29714 I 0.00042948462`_0.3551	 CS_L(csl, 9968.7658`)    Strain_L(msl, 0.000965565862`) 
xo   76.87177 I 4.4352993`_1.014		 	 CS_L(csl, 9968.7658`)    Strain_L(msl, 0.000965565862`) 
xo   77.23269 I 0.0025094992`_0.6902	 CS_L(csl, 9968.7658`)    Strain_L(msl, 0.000965565862`) 
xo   80.41369 I 0.000449795886`_0.4838	 CS_L(csl, 9968.7658`)    Strain_L(msl, 0.000965565862`) 
xo   80.69265 I 0.00175551775`_0.5182		 CS_L(csl, 9968.7658`)    Strain_L(msl, 0.000965565862`) 
xo   83.21101 I 3.06565011e-06`_0.2086		 CS_L(csl, 9968.7658`)    Strain_L(msl, 0.000965565862`) 
xo   83.21101 I 3.06565011e-06`_0.2086		 CS_L(csl, 9968.7658`)    Strain_L(msl, 0.000965565862`) 
xo   84.34954 I 0.00140656628`_0.4291	 CS_L(csl, 9968.7658`)    Strain_L(msl, 0.000965565862`) 
xo   85.13292 I 3.14640714e-05`_0.4372		 CS_L(csl, 9968.7658`)    Strain_L(msl, 0.000965565862`) 
xo   86.34468 I 0.245470288`_0.7415			 CS_L(csl, 9968.7658`)    Strain_L(msl, 0.000965565862`) 
xo   86.49813 I 0.000766971391`_0.7385	 CS_L(csl, 9968.7658`)    Strain_L(msl, 0.000965565862`) 
xo   88.99361 I 0.447357701`_0.635		 CS_L(csl, 9968.7658`)    Strain_L(msl, 0.000965565862`) 
xo   90.70697 I 0.390758249`_0.5821			 CS_L(csl, 9968.7658`)    Strain_L(msl, 0.000965565862`) 
xo   91.18080 I 3.81426379`_0.6293		 CS_L(csl, 9968.7658`)    Strain_L(msl, 0.000965565862`) 
xo   94.81154 I 8.29717e-07`_0.8788	 		 CS_L(csl, 9968.7658`)    Strain_L(msl, 0.000965565862`) 
xo   95.24152 I 8.6253466`_2.119		 	 CS_L(csl, 9968.7658`)    Strain_L(msl, 0.000965565862`) 
xo   98.38437 I 2.69367868`_0.9998		 CS_L(csl, 9968.7658`)    Strain_L(msl, 0.000965565862`) 
xo  101.06973 I 6.00932105`_0.7046		 CS_L(csl, 9968.7658`)    Strain_L(msl, 0.000965565862`) 
xo  102.82101 I 5.21604752`_1.319		 CS_L(csl, 9968.7658`)    Strain_L(msl, 0.000965565862`) 
xo  103.30736 I 0.000855147034`_1.175	 CS_L(csl, 9968.7658`)    Strain_L(msl, 0.000965565862`) 
xo  104.63152 I 0.546741986`_0.941	 	 	 CS_L(csl, 9968.7658`)    Strain_L(msl, 0.000965565862`) 
xo  109.52938 I 0.427091109`_0.8588			 CS_L(csl, 9968.7658`)    Strain_L(msl, 0.000965565862`) 
xo  109.85471 I 0.712443076`_0.9885			 CS_L(csl, 9968.7658`)    Strain_L(msl, 0.000965565862`) 
xo  110.81677 I 1.8465799`_1.977	 	 	 CS_L(csl, 9968.7658`)    Strain_L(msl, 0.000965565862`) 
xo  110.98071 I 0.00202453305`_1.59	 	 CS_L(csl, 9968.7658`)    Strain_L(msl, 0.000965565862`)
xo  114.06106 I 2.77337586`_0.6711		 CS_L(csl, 9968.7658`)    Strain_L(msl, 0.000965565862`) 
xo  116.08743 I 4.77035312`_1.685		 CS_L(csl, 9968.7658`)    Strain_L(msl, 0.000965565862`) 
xo  116.60013 I 0.0013391037`_1.509	 	 CS_L(csl, 9968.7658`)    Strain_L(msl, 0.000965565862`) 
xo  117.83790 I 3.24793345`_0.7048		 CS_L(csl, 9968.7658`)    Strain_L(msl, 0.000965565862`) 
xo  120.19956 I 0.158896192`_0.6413			 CS_L(csl, 9968.7658`)    Strain_L(msl, 0.000965565862`) 
xo  122.02186 I 1.38227888`_0.5419		 CS_L(csl, 9968.7658`)    Strain_L(msl, 0.000965565862`) 
xo  122.02186 I 1.38227888`_0.5419		 CS_L(csl, 9968.7658`)    Strain_L(msl, 0.000965565862`) 
xo  124.58449 I 0.000586640048`_0.652 	  CS_L(csl, 9968.7658`)    Strain_L(msl, 0.000965565862`) 
xo  127.67185 I 3.02945375`_0.6894		 CS_L(csl, 9968.7658`)    Strain_L(msl, 0.000965565862`) 
xo  129.86947 I 0.548801546`_0.3099		 CS_L(csl, 9968.7658`)    Strain_L(msl, 0.000965565862`) 
xo  129.86947 I 0.548801546`_0.3099		 CS_L(csl, 9968.7658`)    Strain_L(msl, 0.000965565862`) 
xo  131.09645 I 1.37113386`_0.6309		 CS_L(csl, 9968.7658`)    Strain_L(msl, 0.000965565862`) 
xo  132.20122 I 3.12567379e-06`_0.7338		 CS_L(csl, 9968.7658`)    Strain_L(msl, 0.000965565862`) 
xo  132.61607 I 3.59758199e-06`_0.7616		 CS_L(csl, 9968.7658`)    Strain_L(msl, 0.000965565862`) 
xo  136.05913 I 2.08119907`_0.3987		 CS_L(csl, 9968.7658`)    Strain_L(msl, 0.000965565862`) 
xo  136.05913 I 2.08119907`_0.3987		 CS_L(csl, 9968.7658`)    Strain_L(msl, 0.000965565862`) 
xo  139.35597 I 1.27856941`_0.7495		 CS_L(csl, 9968.7658`)    Strain_L(msl, 0.000965565862`) 
xo  140.76111 I 0.000328791654`_0.9704	 CS_L(csl, 9968.7658`)    Strain_L(msl, 0.000965565862`) 
xo  141.00386 I 5.1214615e-05`_0.981	 CS_L(csl, 9968.7658`)    Strain_L(msl, 0.000965565862`) 
xo  142.31152 I 0.438041939`_0.7147	 	 	 CS_L(csl, 9968.7658`)    Strain_L(msl, 0.000965565862`) 
xo  145.15549 I 3.13511645`_0.7369		 CS_L(csl, 9968.7658`)    Strain_L(msl, 0.000965565862`) 
xo  148.27788 I 0.582629381`_0.8775			 CS_L(csl, 9968.7658`)    Strain_L(msl, 0.000965565862`) 
xo  149.19071 I 2.34064173`_1.51		 	 CS_L(csl, 9968.7658`)    Strain_L(msl, 0.000965565862`) 
xo  150.09990 I 1.52791787e-10`_17.81	 CS_L(csl, 9968.7658`)    Strain_L(msl, 0.000965565862`) '}}}
'...                                                                          
xo  150.40858 I 7.68536395`_46.92		 CS_L(csl, 9968.7658`)    Strain_L(msl, 0.000965565862`) 
  */                   
'-------------------------------------- 
   STR(F_M_-3_M) 
      phase_name "Fluorite" 
      Cubic(@  5.463931`) 
      site Ca    x 0        y 0        z 0       occ Ca   1   beq 0.4856   
      site F     x 0.25     y 0.25     z 0.25    occ F    1   beq 0.7200   
      scale @  5.80988923e-05`
      CS_L(@, 471.553231`_LIMIT_MIN_0.3) 
      Strain_L(@, 0.0687130409`_LIMIT_MIN_0.0001) 
      MVW( 312.299, 163.123`, 1.328`) 
 
      r_bragg  3.81791429
/*
xo_Is	
	phase_name "pks_fluorite"
   prm_with_error !S_flo 37.873_2.208 'sum of all below I values
   prm !mol_f2_flo   832.917 '135613.262	'pre-calculated from mol_f2_flo.inp using dummy cubic cell volume 
   prm M_flo =AW("Ca")+2*AW("F");:78.0748064
   MVW(=M_flo S_flo / mol_f2_flo;, 1.000, 24.902)  'MSP method E.q.(19)

xo   28.26537 I 1.81783383`_0.07623	    CS_L(csl, 6747.48823)    Strain_L(msl, 0.00770438433) '{{{
xo   32.75219 I 0.928789189`_0.07174	 CS_L(csl, 6747.48823)    Strain_L(msl, 0.00770438433)
xo   46.99700 I 6.79739922`_0.2834	 	 CS_L(csl, 6747.48823)    Strain_L(msl, 0.00770438433)
xo   55.75031 I 4.50501185`_0.3109	 	 CS_L(csl, 6747.48823)    Strain_L(msl, 0.00770438433)
xo   58.46260 I 0.871699559`_0.225	 	 CS_L(csl, 6747.48823)    Strain_L(msl, 0.00770438433)
xo   68.64944 I 2.2605053`_0.5951	 	 CS_L(csl, 6747.48823)    Strain_L(msl, 0.00770438433)
xo   75.82779 I 0.713941277`_0.4163	    CS_L(csl, 6747.48823)    Strain_L(msl, 0.00770438433)
xo   78.16514 I 0.000889007088`_0.3978  CS_L(csl, 6747.48823)    Strain_L(msl, 0.00770438433)
xo   87.35716 I 4.10456144`_0.6145	 	 CS_L(csl, 6747.48823)    Strain_L(msl, 0.00770438433)
xo   94.19357 I 1.58214736`_0.3408	 	 CS_L(csl, 6747.48823)    Strain_L(msl, 0.00770438433)
xo   94.19357 I 1.58214736`_0.3408	 	 CS_L(csl, 6747.48823)    Strain_L(msl, 0.00770438433)
xo  105.77458 I 4.62274454`_0.7508	 	 CS_L(csl, 6747.48823)    Strain_L(msl, 0.00770438433)
xo  113.02231 I 5.09288071`_0.7698	 	 CS_L(csl, 6747.48823)    Strain_L(msl, 0.00770438433)
xo  115.52056 I 0.278473715`_0.4402	    CS_L(csl, 6747.48823)    Strain_L(msl, 0.00770438433)
xo  115.52056 I 0.278473715`_0.4402	    CS_L(csl, 6747.48823)    Strain_L(msl, 0.00770438433)
xo  126.14400 I 0.873972146`_0.6846	    CS_L(csl, 6747.48823)    Strain_L(msl, 0.00770438433)
xo  135.15791 I 0.179410952`_0.7181	    CS_L(csl, 6747.48823)    Strain_L(msl, 0.00770438433) '}}}
'...            
xo  138.48639 I 1.38216322`_0.9023	 	 CS_L(csl, 6747.48823)    Strain_L(msl, 0.00770438433)

 
   
'-------------------------------------- 
STR(P_63_M_C) 
      phase_name "Zincite" 
      Hexagonal(@  3.249811`, @  5.206575`) 
      site Zn    x  = 1/3;  y  = 2/3;  z 0.00357   occ Zn+2  1 beq 0.5728 
      site O     x  = 1/3;  y  = 2/3;  z 0.37903   occ O-2   1 beq 0.5257 
      scale @  0.0254156849`
      CS_L(@, 210.832679`) 
 
      MVW( 162.817, 47.621`, 88.440`) 
 
      r_bragg  2.12258685
'--------------------------------------
*/
xo_Is	phase_name "pks_zincite"
   prm_with_error !S_Zin 3461.313_6.685 'sum of all below I values
   prm !mol_f2_Zin 1509.435	'70878.495	'pre-calculated from mol_f2_zin.inp using dummy cubic cell volume 
   prm M_Zin =AW("Zn")+AW("O");:81.4084`
   MVW(=M_Zin S_Zin / mol_f2_Zin;, 1.000, 75.004`)  'MSP method E.q.(19)
                 
xo   31.76799 I 137.049603`_0.5393		CS_L(csl, 6053.32873`)'{{{
xo   34.42110 I 112.746113`_0.5354		CS_L(csl, 6053.32873`)
xo   36.25303 I 310.768327`_0.9323		CS_L(csl, 6053.32873`)
xo   47.53868 I 125.469842`_0.8151		CS_L(csl, 6053.32873`)
xo   56.59451 I 293.72761`_1.491			CS_L(csl, 6053.32873`)
xo   62.85627 I 322.146021`_1.746		CS_L(csl, 6053.32873`)
xo   66.37507 I 61.0431831`_0.8775		CS_L(csl, 6053.32873`)
xo   67.94687 I 326.185075`_1.937		CS_L(csl, 6053.32873`)
xo   69.08552 I 170.093541`_1.432		CS_L(csl, 6053.32873`)
xo   72.56512 I 28.7656061`_0.6884		CS_L(csl, 6053.32873`)
xo   76.95871 I 63.81995`_1.051			CS_L(csl, 6053.32873`)
xo   81.38416 I 33.3701622`_0.8267		CS_L(csl, 6053.32873`)
xo   89.61125 I 176.100624`_1.793		CS_L(csl, 6053.32873`)
xo   92.79092 I 66.4457671`_1.184			CS_L(csl, 6053.32873`)
xo   95.30544 I 199.318184`_1.96			CS_L(csl, 6053.32873`)
xo   98.61635 I 108.346191`_1.487		CS_L(csl, 6053.32873`)
xo  102.93150 I 82.1541796`_1.342		CS_L(csl, 6053.32873`)
xo  104.13185 I 143.671125`_1.693		CS_L(csl, 6053.32873`)
xo  107.43541 I 23.9021089`_0.8299		CS_L(csl, 6053.32873`)
xo  110.38444 I 96.9899771`_1.405		CS_L(csl, 6053.32873`)
xo  113.08468 I 1.43766067`_0.5275		CS_L(csl, 6053.32873`)
xo  116.27335 I 231.686323`_2.016		CS_L(csl, 6053.32873`)
xo  121.56141 I 122.748179`_1.466		CS_L(csl, 6053.32873`)
xo  125.15926 I 15.4797142`_0.6894		CS_L(csl, 6053.32873`)
xo  133.91523 I 92.1645098`_1.168		CS_L(csl, 6053.32873`)
xo  136.52413 I 21.1554018`_0.6943		CS_L(csl, 6053.32873`)
xo  137.92603 I 6.49165656e-05`_0.486		CS_L(csl, 6053.32873`)
xo  138.50986 I 31.0139209`_0.7729		CS_L(csl, 6053.32873`)	'}}}
'...            
xo  142.91642 I 63.5141531`_0.9072		CS_L(csl, 6053.32873`)
