# Supplementary material for: Incorporating the direct derivation method and molecular scattering power method into the Rietveld quantitative phase analysis routine in TOPAS
Source: J Appl Crystallogr. 2025 Jun 16;58(Pt 4):1159–73. doi: 10.1107/S1600576725004054 (PMC12321032; doi:10.1107/S1600576725004054)
Supplement: Supplementary file 2 [file j-58-01159-sup2.zip › Cpd-1d_xo_Is.inp]

'r_p    0	r_p_dash    0 
'r_wp   0	r_wp_dash   0 
'r_exp  0	r_exp_dash  0 
'gof    0 
'weighted_Durbin_Watson   0 
do_errors 
no_LIMIT_warnings
'------------------------------------- 
 
'RAW(cpd-1a)  
'RAW(cpd-1b)  
'RAW(cpd-1c)  
RAW(cpd-1d)  
'RAW(cpd-1e)  
'RAW(cpd-1f)  
'RAW(cpd-1g)  
'RAW(cpd-1h)  
 
   CuKa5(0.001)       
   Radius(173) 
   LP_Factor(26.6) 
   Full_Axial_Model(12, 15, 12, 4.6, 4.6) 
   Slit_Width(0.3) 
   Divergence(1)            
 
   ZE(@, 0.031849351`) 
    
   One_on_X(@, 1118.19264`) 
   bkg  @ -1.49748195`  31.1824432` -14.9004624`  9.69318037` -4.54205924`  0.368979284`

'-------------------------------------- Corundum .str commented out
   STR(R_-3_C) 
      phase_name "Corundum" 
      Trigonal(@  4.759295, @  12.992932) 
      site Al    x 0        y 0       z 0.35227  occ Al   1   beq 0.2952  
      site O     x 0.30617  y 0       z 0.25     occ O    1   beq 0.1641   
      scale @  0.000133687993
      CS_L(@, 337.99311) 
      Strain_L(@, 0.0251110783) 
 
      MVW( 611.768, 254.873, 17.501) 
 
      r_bragg  3.85637264
/*

xo_Is		
	phase_name "pks_Corundum" 
   prm_with_error !S_Cor 157.978_2.841 'sum of all below I values
   prm !mol_f2_Cor  825.609 '209654.148	'pre-calculated from mol_f2_cor.inp using dummy cubic cell volume 
   prm M_Cor =2*AW("Al")+3*AW("O");:101.961276`
   MVW(=M_Cor S_Cor / mol_f2_Cor;, 1.000, 48.546`)  'MSP method E.q.(19)
	                                                   
xo   25.57464 I 1.71149942`_0.04627		 CS_L(csl, 9984.71948`)    Strain_L(msl, 0.0001`) '{{{
xo   35.14856 I 6.1094093`_0.1174		 CS_L(csl, 9984.71948`)    Strain_L(msl, 0.0001`) 
xo   37.77404 I 2.75030737`_0.09099		 CS_L(csl, 9984.71948`)    Strain_L(msl, 0.0001`) 
xo   41.67612 I 0.000268182926`_0.05005 CS_L(csl, 9984.71948`)    Strain_L(msl, 0.0001`) 
xo   43.35105 I 9.49104142`_0.1813		 CS_L(csl, 9984.71948`)    Strain_L(msl, 0.0001`) 
xo   46.17514 I 0.659280939`_0.08764		 CS_L(csl, 9984.71948`)    Strain_L(msl, 0.0001`) 
xo   52.54813 I 6.76975521`_0.2024		 CS_L(csl, 9984.71948`)    Strain_L(msl, 0.0001`) 
xo   57.49672 I 18.2476723`_0.3446		 CS_L(csl, 9984.71948`)    Strain_L(msl, 0.0001`) 
xo   59.73638 I 0.711183723`_0.1339		 CS_L(csl, 9984.71948`)    Strain_L(msl, 0.0001`) 
xo   61.12575 I 0.986303871`_0.1916		 CS_L(csl, 9984.71948`)    Strain_L(msl, 0.0001`) 
xo   61.30050 I 1.66262884`_0.2064		 CS_L(csl, 9984.71948`)    Strain_L(msl, 0.0001`) 
xo   66.51385 I 9.61382141`_0.3977		 CS_L(csl, 9984.71948`)    Strain_L(msl, 0.0001`) 
xo   68.20432 I 13.6167907`_0.569		 CS_L(csl, 9984.71948`)    Strain_L(msl, 0.0001`) 
xo   70.41188 I 0.910225296`_0.1883			 CS_L(csl, 9984.71948`)    Strain_L(msl, 0.0001`) 
xo   74.29714 I 0.438023243`_0.1956			 CS_L(csl, 9984.71948`)    Strain_L(msl, 0.0001`) 
xo   76.87177 I 6.57357932`_0.4918		 CS_L(csl, 9984.71948`)    Strain_L(msl, 0.0001`) 
xo   77.23269 I 2.56802658`_0.3597		 CS_L(csl, 9984.71948`)    Strain_L(msl, 0.0001`) 
xo   80.41369 I 0.459651422`_0.254			 CS_L(csl, 9984.71948`)    Strain_L(msl, 0.0001`) 
xo   80.69265 I 1.79737315`_0.2951		 CS_L(csl, 9984.71948`)    Strain_L(msl, 0.0001`) 
xo   83.21101 I 0.000392403214`_0.1074	 CS_L(csl, 9984.71948`)    Strain_L(msl, 0.0001`) 
xo   83.21101 I 0.000392403214`_0.1074	 CS_L(csl, 9984.71948`)    Strain_L(msl, 0.0001`) 
xo   84.34954 I 1.43985132`_0.2674		 CS_L(csl, 9984.71948`)    Strain_L(msl, 0.0001`) 
xo   85.13292 I 0.0317655957`_0.228	 	 CS_L(csl, 9984.71948`)    Strain_L(msl, 0.0001`) 
xo   86.34468 I 1.44390968`_0.3844		 CS_L(csl, 9984.71948`)    Strain_L(msl, 0.0001`) 
xo   86.49813 I 0.785359581`_0.3986			 CS_L(csl, 9984.71948`)    Strain_L(msl, 0.0001`) 
xo   88.99361 I 4.05850664`_0.3717			 CS_L(csl, 9984.71948`)    Strain_L(msl, 0.0001`) 
xo   90.70697 I 0.999773916`_0.2971			 CS_L(csl, 9984.71948`)    Strain_L(msl, 0.0001`) 
xo   91.18080 I 4.43156198`_0.3678		 CS_L(csl, 9984.71948`)    Strain_L(msl, 0.0001`) 
xo   94.81154 I 0.000106203776`_0.3987		 CS_L(csl, 9984.71948`)    Strain_L(msl, 0.0001`) 
xo   95.24152 I 8.75182127`_0.8764		 CS_L(csl, 9984.71948`)    Strain_L(msl, 0.0001`) 
xo   98.38437 I 0.99514275`_0.4076			 CS_L(csl, 9984.71948`)    Strain_L(msl, 0.0001`) 
xo  101.06973 I 6.09799225`_0.4161		 CS_L(csl, 9984.71948`)    Strain_L(msl, 0.0001`) 
xo  102.82101 I 1.18704116`_0.5032		 CS_L(csl, 9984.71948`)    Strain_L(msl, 0.0001`) 
xo  103.30736 I 0.877426579`_0.4747			 CS_L(csl, 9984.71948`)    Strain_L(msl, 0.0001`) 
xo  104.63152 I 0.000240830479`_0.3993	 CS_L(csl, 9984.71948`)    Strain_L(msl, 0.0001`) 
xo  109.52938 I 0.46767596`_0.3633			 CS_L(csl, 9984.71948`)    Strain_L(msl, 0.0001`) 
xo  109.85471 I 0.426033099`_0.3983			 CS_L(csl, 9984.71948`)    Strain_L(msl, 0.0001`) 
xo  110.81677 I 0.0778770269`_0.6268	 CS_L(csl, 9984.71948`)    Strain_L(msl, 0.0001`) 
xo  110.98071 I 2.07419574`_0.538		 CS_L(csl, 9984.71948`)    Strain_L(msl, 0.0001`) 
xo  114.06106 I 1.3236756`_0.3535		 CS_L(csl, 9984.71948`)    Strain_L(msl, 0.0001`) 
xo  116.08743 I 5.87894858`_0.7345		 CS_L(csl, 9984.71948`)    Strain_L(msl, 0.0001`) 
xo  116.60013 I 1.37095032`_0.6044		 CS_L(csl, 9984.71948`)    Strain_L(msl, 0.0001`) 
xo  117.83790 I 3.67609553`_0.382		 CS_L(csl, 9984.71948`)    Strain_L(msl, 0.0001`) 
xo  120.19956 I 0.0387672567`_0.2995		 CS_L(csl, 9984.71948`)    Strain_L(msl, 0.0001`) 
xo  122.02186 I 0.864534334`_0.2359			 CS_L(csl, 9984.71948`)    Strain_L(msl, 0.0001`) 
xo  122.02186 I 0.864534334`_0.2359			 CS_L(csl, 9984.71948`)    Strain_L(msl, 0.0001`) 
xo  124.58449 I 0.600306942`_0.3381			 CS_L(csl, 9984.71948`)    Strain_L(msl, 0.0001`) 
xo  127.67185 I 5.75090715`_0.4243		 CS_L(csl, 9984.71948`)    Strain_L(msl, 0.0001`) 
xo  129.86947 I 1.06954751`_0.1653		 CS_L(csl, 9984.71948`)    Strain_L(msl, 0.0001`) 
xo  129.86947 I 1.06954751`_0.1653		 CS_L(csl, 9984.71948`)    Strain_L(msl, 0.0001`) 
xo  131.09645 I 2.19345718`_0.3323		 CS_L(csl, 9984.71948`)    Strain_L(msl, 0.0001`) 
xo  132.20122 I 0.000400086245`_0.3115	 CS_L(csl, 9984.71948`)    Strain_L(msl, 0.0001`) 
xo  132.61607 I 0.000460490494`_0.29	 CS_L(csl, 9984.71948`)    Strain_L(msl, 0.0001`) 
xo  136.05913 I 4.00869246`_0.2551		 CS_L(csl, 9984.71948`)    Strain_L(msl, 0.0001`) 
xo  136.05913 I 4.00869246`_0.2551		 CS_L(csl, 9984.71948`)    Strain_L(msl, 0.0001`) 
xo  139.35597 I 0.000298991868`_0.3204	 CS_L(csl, 9984.71948`)    Strain_L(msl, 0.0001`) 
xo  140.76111 I 0.33445843`_0.336	       CS_L(csl, 9984.71948`)    Strain_L(msl, 0.0001`) 
xo  141.00386 I 0.0520221698`_0.3307	 CS_L(csl, 9984.71948`)    Strain_L(msl, 0.0001`) 
xo  142.31152 I 0.81673825`_0.3024	 	 	 CS_L(csl, 9984.71948`)    Strain_L(msl, 0.0001`) 
xo  145.15549 I 3.29847611`_0.3422		 CS_L(csl, 9984.71948`)    Strain_L(msl, 0.0001`) 
xo  148.27788 I 8.11657704e-10`_0.3103	 CS_L(csl, 9984.71948`)    Strain_L(msl, 0.0001`) 
xo  149.19071 I 1.53299535`_0.4488		 CS_L(csl, 9984.71948`)    Strain_L(msl, 0.0001`) 
xo  150.09990 I 1.95572219e-08`_3.896		 CS_L(csl, 9984.71948`)    Strain_L(msl, 0.0001`) '}}}
'...                                                                           
xo  150.40858 I 26.7116565`_13.87		 CS_L(csl, 9984.71948`)    Strain_L(msl, 0.0001`) 
  */                      
'-------------------------------------- 
   STR(F_M_-3_M) 
      phase_name "Fluorite" 
      Cubic(@  5.464430`) 
      site Ca    x 0        y 0        z 0       occ Ca   1   beq 0.4856   
      site F     x 0.25     y 0.25     z 0.25    occ F    1   beq 0.7200   
      scale @  0.00148642114`
      CS_L(@, 840.470805`) 
      Strain_L(@, 0.0530788279`) 
      MVW( 312.299, 163.168`, 31.911`) 
 
      r_bragg  1.57652931
/*
xo_Is	
	phase_name "pks_fluorite"
   prm_with_error !S_flo 741.631_2.464 'sum of all below I values
   prm !mol_f2_flo   832.917 '135613.262	'pre-calculated from mol_f2_flo.inp using dummy cubic cell volume 
   prm M_flo =AW("Ca")+2*AW("F");:78.0748064
   MVW(=M_flo S_flo / mol_f2_flo;, 1.000, 43.580)  'MSP method E.q.(19)

xo   28.26537 I 47.8022824`_0.227	 CS_L(csl, 9988.03741)    Strain_L(msl, 0.00239764033) '{{{
xo   32.75219 I 0.376187574`_0.0348  CS_L(csl, 9988.03741)    Strain_L(msl, 0.00239764033)
xo   46.99700 I 163.043023`_0.7283	 CS_L(csl, 9988.03741)    Strain_L(msl, 0.00239764033)
xo   55.75031 I 75.5666672`_0.6058	 CS_L(csl, 9988.03741)    Strain_L(msl, 0.00239764033)
xo   58.46260 I 1.13519054`_0.1295	 CS_L(csl, 9988.03741)    Strain_L(msl, 0.00239764033)
xo   68.64944 I 44.6409635`_0.6372	 CS_L(csl, 9988.03741)    Strain_L(msl, 0.00239764033)
xo   75.82779 I 47.5520999`_0.6806	 CS_L(csl, 9988.03741)    Strain_L(msl, 0.00239764033)
xo   78.16514 I 3.64653423`_0.2731	 CS_L(csl, 9988.03741)    Strain_L(msl, 0.00239764033)
xo   87.35716 I 111.132982`_1.121	 CS_L(csl, 9988.03741)    Strain_L(msl, 0.00239764033)
xo   94.19357 I 23.6045794`_0.3973	 CS_L(csl, 9988.03741)    Strain_L(msl, 0.00239764033)
xo   94.19357 I 23.6045794`_0.3973	 CS_L(csl, 9988.03741)    Strain_L(msl, 0.00239764033)
xo  105.77458 I 40.8238293`_0.7553	 CS_L(csl, 9988.03741)    Strain_L(msl, 0.00239764033)
xo  113.02231 I 59.1720427`_0.8682	 CS_L(csl, 9988.03741)    Strain_L(msl, 0.00239764033)
xo  115.52056 I 3.46252514`_0.2278	 CS_L(csl, 9988.03741)    Strain_L(msl, 0.00239764033)
xo  115.52056 I 3.46252514`_0.2278	 CS_L(csl, 9988.03741)    Strain_L(msl, 0.00239764033)
xo  126.14400 I 64.1961127`_0.839	 CS_L(csl, 9988.03741)    Strain_L(msl, 0.00239764033)
xo  135.15791 I 23.2854836`_0.5447	 CS_L(csl, 9988.03741)    Strain_L(msl, 0.00239764033) '}}}
'...            
xo  138.48639 I 5.12295808`_0.4003	 CS_L(csl, 9988.03741)    Strain_L(msl, 0.00239764033)


   
'-------------------------------------- 
STR(P_63_M_C) 
      phase_name "Zincite" 
      Hexagonal(@  3.249946`, @  5.206879`) 
      site Zn    x  = 1/3;  y  = 2/3;  z 0.00357   occ Zn+2  1 beq 0.5728 
      site O     x  = 1/3;  y  = 2/3;  z 0.37903   occ O-2   1 beq 0.5257 
      scale @  0.00598196672`
      CS_L(@, 268.388185`) 
 
      MVW( 162.817, 47.628`, 19.543`) 
 
      r_bragg  2.04763632
'--------------------------------------
*/
xo_Is	phase_name "pks_zincite"
   prm_with_error !S_Zin 808.955_2.870 'sum of all below I values
   prm !mol_f2_Zin 1509.435	'70878.495	'pre-calculated from mol_f2_zin.inp using dummy cubic cell volume 
   prm M_Zin =AW("Zn")+AW("O");:81.4084`
   MVW(=M_Zin S_Zin / mol_f2_Zin;, 1.000, 22.597`)  'MSP method E.q.(19)
                 
xo   31.76799 I 32.2455425`_0.2107		CS_L(csl, 7834.53201`)'{{{
xo   34.42110 I 26.9367348`_0.2114		CS_L(csl, 7834.53201`)
xo   36.25303 I 73.0853596`_0.3633		CS_L(csl, 7834.53201`)
xo   47.53868 I 29.6962585`_0.3331		CS_L(csl, 7834.53201`)
xo   56.59451 I 69.023285`_0.5868		CS_L(csl, 7834.53201`)
xo   62.85627 I 75.6080186`_0.6849		CS_L(csl, 7834.53201`)
xo   66.37507 I 13.6987662`_0.3924		CS_L(csl, 7834.53201`)
xo   67.94687 I 75.8531041`_0.7921		CS_L(csl, 7834.53201`)
xo   69.08552 I 39.2370415`_0.5814		CS_L(csl, 7834.53201`)
xo   72.56512 I 6.44997755`_0.286		CS_L(csl, 7834.53201`)
xo   76.95871 I 15.3977511`_0.4811		CS_L(csl, 7834.53201`)
xo   81.38416 I 7.81228764`_0.3476		CS_L(csl, 7834.53201`)
xo   89.61125 I 43.0329786`_0.728		CS_L(csl, 7834.53201`)
xo   92.79092 I 15.7081956`_0.4903		CS_L(csl, 7834.53201`)
xo   95.30544 I 45.6739939`_0.8213		CS_L(csl, 7834.53201`)
xo   98.61635 I 24.8576354`_0.6045		CS_L(csl, 7834.53201`)
xo  102.93150 I 19.6080777`_0.56			CS_L(csl, 7834.53201`)
xo  104.13185 I 34.0210867`_0.6877		CS_L(csl, 7834.53201`)
xo  107.43541 I 5.9738011`_0.372			CS_L(csl, 7834.53201`)
xo  110.38444 I 21.4779023`_0.566		CS_L(csl, 7834.53201`)
xo  113.08468 I 0.269148342`_0.7571			CS_L(csl, 7834.53201`)
xo  116.27335 I 54.1473617`_0.8376		CS_L(csl, 7834.53201`)
xo  121.56141 I 27.2341601`_0.5944		CS_L(csl, 7834.53201`)
xo  125.15926 I 3.54497941`_0.3681		CS_L(csl, 7834.53201`)
xo  133.91523 I 21.9994979`_0.5018		CS_L(csl, 7834.53201`)
xo  136.52413 I 4.75610132`_0.3355		CS_L(csl, 7834.53201`)
xo  137.92603 I 0.265497133`_0.2502		CS_L(csl, 7834.53201`)
xo  138.50986 I 6.76582516`_0.3812		CS_L(csl, 7834.53201`)	'}}}
'...            
xo  142.91642 I 14.5748807`_0.3832		CS_L(csl, 7834.53201`)
