# Supplementary material for: Incorporating the direct derivation method and molecular scattering power method into the Rietveld quantitative phase analysis routine in TOPAS
Source: J Appl Crystallogr. 2025 Jun 16;58(Pt 4):1159–73. doi: 10.1107/S1600576725004054 (PMC12321032; doi:10.1107/S1600576725004054)
Supplement: Supplementary file 2 [file j-58-01159-sup2.zip › Cpd-1e_xo_Is.inp]

'r_p    0	r_p_dash    0 
'r_wp   0	r_wp_dash   0 
'r_exp  0	r_exp_dash  0 
'gof    0 
'weighted_Durbin_Watson   0 
do_errors 
'------------------------------------- 
 
'RAW(cpd-1a)  
'RAW(cpd-1b)  
'RAW(cpd-1c)  
'RAW(cpd-1d)  
RAW(cpd-1e)  
'RAW(cpd-1f)  
'RAW(cpd-1g)  
'RAW(cpd-1h)  
 
   CuKa5(0.001)       
   Radius(173) 
   LP_Factor(26.6) 
   Full_Axial_Model(12, 15, 12, 4.6, 4.6) 
   Slit_Width(0.3) 
   Divergence(1)            
 
   ZE(@, 0.0143787756`) 
    
   One_on_X(@, 1096.34137`) 
   bkg  @ -2.28083459`  28.3704107` -12.9783536`  8.33053767` -3.6651075`  0.0319817684`

'-------------------------------------- Corundum .str commented out
  STR(R_-3_C) 
      phase_name "Corundum" 
      Trigonal(@  4.759255, @  12.992278) 
      site Al    x 0        y 0       z 0.35227  occ Al   1   beq 0.2952  
      site O     x 0.30617  y 0       z 0.25     occ O    1   beq 0.1641   
      scale @  0.000709783478
      CS_L(@, 273.564516) 
      Strain_L(@, 0.024401305) 
 
      MVW( 611.768, 254.855, 64.863) 
 
      r_bragg  3.52466292
/*

xo_Is		
	phase_name "pks_Corundum" 
   prm_with_error !S_Cor 862.402_3.83 'sum of all below I values
   prm !mol_f2_Cor  825.609 '209654.148	'pre-calculated from mol_f2_cor.inp using dummy cubic cell volume 
   prm M_Cor =2*AW("Al")+3*AW("O");:101.961276`
   MVW(=M_Cor S_Cor / mol_f2_Cor;, 1.000, 40.801`)  'MSP method E.q.(19)
	                                                   
xo   25.57464 I  9.55625598`_0.09797		 CS_L(csl, 10000`)    Strain_L(msl, 0.0001`) '{{{
xo   35.14856 I  30.6232006`_0.2433		    CS_L(csl, 10000`)    Strain_L(msl, 0.0001`) 
xo   37.77404 I  14.5020066`_0.185		    CS_L(csl, 10000`)    Strain_L(msl, 0.0001`) 
xo   41.67612 I  0.551297328`_0.06409	    CS_L(csl, 10000`)    Strain_L(msl, 0.0001`) 
xo   43.35105 I  51.9798617`_0.3946		    CS_L(csl, 10000`)    Strain_L(msl, 0.0001`) 
xo   46.17514 I  1.1637155`_0.09736		    CS_L(csl, 10000`)    Strain_L(msl, 0.0001`) 
xo   52.54813 I  37.658593`_0.424		 	 CS_L(csl, 10000`)    Strain_L(msl, 0.0001`) 
xo   57.49672 I  95.2318399`_0.7303		    CS_L(csl, 10000`)    Strain_L(msl, 0.0001`) 
xo   59.73638 I  2.76604078`_0.1768		    CS_L(csl, 10000`)    Strain_L(msl, 0.0001`) 
xo   61.12575 I  4.34939472`_0.3027		    CS_L(csl, 10000`)    Strain_L(msl, 0.0001`) 
xo   61.30050 I  8.57616786`_0.3466		    CS_L(csl, 10000`)    Strain_L(msl, 0.0001`) 
xo   66.51385 I  49.1550235`_0.6645		    CS_L(csl, 10000`)    Strain_L(msl, 0.0001`) 
xo   68.20432 I  78.8999523`_0.9246		    CS_L(csl, 10000`)    Strain_L(msl, 0.0001`) 
xo   70.41188 I  1.93788019`_0.207		    CS_L(csl, 10000`)    Strain_L(msl, 0.0001`) 
xo   74.29714 I  2.66409343`_0.2447		    CS_L(csl, 10000`)    Strain_L(msl, 0.0001`) 
xo   76.87177 I  34.3463151`_0.7412		    CS_L(csl, 10000`)    Strain_L(msl, 0.0001`) 
xo   77.23269 I  14.8751227`_0.5524		    CS_L(csl, 10000`)    Strain_L(msl, 0.0001`) 
xo   80.41369 I  1.63314158`_0.3222		    CS_L(csl, 10000`)    Strain_L(msl, 0.0001`) 
xo   80.69265 I  11.2530403`_0.4633		    CS_L(csl, 10000`)    Strain_L(msl, 0.0001`) 
xo   83.21101 I  0.804493599`_0.1308		 CS_L(csl, 10000`)    Strain_L(msl, 0.0001`) 
xo   83.21101 I  0.804493599`_0.1308		 CS_L(csl, 10000`)    Strain_L(msl, 0.0001`) 
xo   84.34954 I  9.65787389`_0.4117		    CS_L(csl, 10000`)    Strain_L(msl, 0.0001`) 
xo   85.13292 I  0.621384962`_0.24121	    CS_L(csl, 10000`)    Strain_L(msl, 0.0001`) 
xo   86.34468 I  8.4409596`_0.5896		    CS_L(csl, 10000`)    Strain_L(msl, 0.0001`) 
xo   86.49813 I  5.36006933`_0.5853		    CS_L(csl, 10000`)    Strain_L(msl, 0.0001`) 
xo   88.99361 I  19.2602514`_0.5705		    CS_L(csl, 10000`)    Strain_L(msl, 0.0001`) 
xo   90.70697 I  5.05762426`_0.4073		    CS_L(csl, 10000`)    Strain_L(msl, 0.0001`) 
xo   91.18080 I  21.1034158`_0.6039		    CS_L(csl, 10000`)    Strain_L(msl, 0.0001`) 
xo   94.81154 I  0.204277904`_0.4447		 CS_L(csl, 10000`)    Strain_L(msl, 0.0001`) 
xo   95.24152 I  43.1413155`_1.037		    CS_L(csl, 10000`)    Strain_L(msl, 0.0001`) 
xo   98.38437 I  5.88126192`_0.4725		    CS_L(csl, 10000`)    Strain_L(msl, 0.0001`) 
xo  101.06973 I  34.5861628`_0.7332		    CS_L(csl, 10000`)    Strain_L(msl, 0.0001`) 
xo  102.82101 I  1.11178921`_0.4671		    CS_L(csl, 10000`)    Strain_L(msl, 0.0001`) 
xo  103.30736 I  5.96677502`_0.512		    CS_L(csl, 10000`)    Strain_L(msl, 0.0001`) 
xo  104.63152 I  0.506479858`_0.3801		 CS_L(csl, 10000`)    Strain_L(msl, 0.0001`) 
xo  109.52938 I  0.964991813`_0.3724		 CS_L(csl, 10000`)    Strain_L(msl, 0.0001`) 
xo  109.85471 I  1.27562469`_0.417		    CS_L(csl, 10000`)    Strain_L(msl, 0.0001`) 
xo  110.81677 I  1.81828563`_0.6611		    CS_L(csl, 10000`)    Strain_L(msl, 0.0001`) 
xo  110.98071 I  8.8617966`_0.661		 	 CS_L(csl, 10000`)    Strain_L(msl, 0.0001`) 
xo  114.06106 I  6.24880388`_0.4331		    CS_L(csl, 10000`)    Strain_L(msl, 0.0001`) 
xo  116.08743 I  29.7306885`_0.95		 	 CS_L(csl, 10000`)    Strain_L(msl, 0.0001`) 
xo  116.60013 I  12.1213452`_0.7739		    CS_L(csl, 10000`)    Strain_L(msl, 0.0001`) 
xo  117.83790 I  17.5065559`_0.5612		    CS_L(csl, 10000`)    Strain_L(msl, 0.0001`) 
xo  120.19956 I  1.2915122`_0.3204		    CS_L(csl, 10000`)    Strain_L(msl, 0.0001`) 
xo  122.02186 I  5.63443916`_0.2756		    CS_L(csl, 10000`)    Strain_L(msl, 0.0001`) 
xo  122.02186 I  5.63443916`_0.2756		    CS_L(csl, 10000`)    Strain_L(msl, 0.0001`) 
xo  124.58449 I  6.11768096`_0.4285		    CS_L(csl, 10000`)    Strain_L(msl, 0.0001`) 
xo  127.67185 I  35.7345205`_0.6982		    CS_L(csl, 10000`)    Strain_L(msl, 0.0001`) 
xo  129.86947 I  6.35261421`_0.2392		    CS_L(csl, 10000`)    Strain_L(msl, 0.0001`) 
xo  129.86947 I  6.35261421`_0.2392		    CS_L(csl, 10000`)    Strain_L(msl, 0.0001`) 
xo  131.09645 I  14.4374573`_0.4921		    CS_L(csl, 10000`)    Strain_L(msl, 0.0001`) 
xo  132.20122 I  0.835224043`_0.3459	 	 CS_L(csl, 10000`)    Strain_L(msl, 0.0001`) 
xo  132.61607 I  0.972508217`_0.3414	 	 CS_L(csl, 10000`)    Strain_L(msl, 0.0001`) 
xo  136.05913 I  24.0454887`_0.3879		    CS_L(csl, 10000`)    Strain_L(msl, 0.0001`) 
xo  136.05913 I  24.0454887`_0.3879		    CS_L(csl, 10000`)    Strain_L(msl, 0.0001`) 
xo  139.35597 I  0.651206136`_0.3212		 CS_L(csl, 10000`)    Strain_L(msl, 0.0001`) 
xo  140.76111 I  0.0143018812`_0.339 	    CS_L(csl, 10000`)    Strain_L(msl, 0.0001`) 
xo  141.00386 I  1.62790516`_0.3721		    CS_L(csl, 10000`)    Strain_L(msl, 0.0001`) 
xo  142.31152 I  7.0755892`_0.3925		    CS_L(csl, 10000`)    Strain_L(msl, 0.0001`) 
xo  145.15549 I  18.482021`_0.4996		    CS_L(csl, 10000`)    Strain_L(msl, 0.0001`) 
xo  148.27788 I  1.03892059e-07`_0.3592	 CS_L(csl, 10000`)    Strain_L(msl, 0.0001`) 
xo  149.19071 I  10.3371`_0.6905		 	    CS_L(csl, 10000`)    Strain_L(msl, 0.0001`) 
xo  150.09990 I  2.50332427e-06`_5.136	    CS_L(csl, 10000`)    Strain_L(msl, 0.0001`) '}}}
'...                                                                               
xo  150.40858 I  70.9316118`_18.25		    CS_L(csl, 10000`)    Strain_L(msl, 0.0001`) 
    */                       
'-------------------------------------- 
   STR(F_M_-3_M) 
      phase_name "Fluorite" 
      Cubic(@  5.464344`) 
      site Ca    x 0        y 0        z 0       occ Ca   1   beq 0.4856   
      site F     x 0.25     y 0.25     z 0.25    occ F    1   beq 0.7200   
      scale @  0.00110907071`
      CS_L(@, 656.811497`) 
      Strain_L(@, 0.0586343265`) 
      MVW( 312.299, 163.160`, 39.345`) 
 
      r_bragg  1.65615457
/*
xo_Is	
	phase_name "pks_fluorite"
   prm_with_error !S_flo 553.834_2.189 'sum of all below I values
   prm !mol_f2_flo   832.917 '135613.262	'pre-calculated from mol_f2_flo.inp using dummy cubic cell volume 
   prm M_flo =AW("Ca")+2*AW("F");:78.0748064
   MVW(=M_flo S_flo / mol_f2_flo;, 1.000, 18.399)  'MSP method E.q.(19)

xo   28.26537 I 35.6408963`_0.1951	 CS_L(csl, 9948.9216)    Strain_L(msl, 0.00289316661) '{{{
xo   32.75219 I 0.286744722`_0.03282 CS_L(csl, 9948.9216)    Strain_L(msl, 0.00289316661)
xo   46.99700 I 121.024905`_0.6247	 CS_L(csl, 9948.9216)    Strain_L(msl, 0.00289316661)
xo   55.75031 I 55.8890437`_0.5201	 CS_L(csl, 9948.9216)    Strain_L(msl, 0.00289316661)
xo   58.46260 I 0.973948653`_0.1296	 CS_L(csl, 9948.9216)    Strain_L(msl, 0.00289316661)
xo   68.64944 I 31.7181581`_0.5686	 CS_L(csl, 9948.9216)    Strain_L(msl, 0.00289316661)
xo   75.82779 I 36.6967169`_0.602	 CS_L(csl, 9948.9216)    Strain_L(msl, 0.00289316661)
xo   78.16514 I 3.17160764`_0.2602	 CS_L(csl, 9948.9216)    Strain_L(msl, 0.00289316661)
xo   87.35716 I 83.291451`_0.9768	 CS_L(csl, 9948.9216)    Strain_L(msl, 0.00289316661)
xo   94.19357 I 17.8587759`_0.3524	 CS_L(csl, 9948.9216)    Strain_L(msl, 0.00289316661)
xo   94.19357 I 17.8587759`_0.3524	 CS_L(csl, 9948.9216)    Strain_L(msl, 0.00289316661)
xo  105.77458 I 30.4415113`_0.6623	 CS_L(csl, 9948.9216)    Strain_L(msl, 0.00289316661)
xo  113.02231 I 43.8319925`_0.7615	 CS_L(csl, 9948.9216)    Strain_L(msl, 0.00289316661)
xo  115.52056 I 1.85275862`_0.2182	 CS_L(csl, 9948.9216)    Strain_L(msl, 0.00289316661)
xo  115.52056 I 1.85275862`_0.2182	 CS_L(csl, 9948.9216)    Strain_L(msl, 0.00289316661)
xo  126.14400 I 50.1320662`_0.7594	 CS_L(csl, 9948.9216)    Strain_L(msl, 0.00289316661)
xo  135.15791 I 17.3316367`_0.5411	 CS_L(csl, 9948.9216)    Strain_L(msl, 0.00289316661) '}}}
'...            
xo  138.48639 I 3.98035749`_0.3687	 CS_L(csl, 9948.9216)    Strain_L(msl, 0.00289316661)


   
'-------------------------------------- 
STR(P_63_M_C) 
      phase_name "Zincite" 
      Hexagonal(@  3.249912`, @  5.206727`) 
      site Zn    x  = 1/3;  y  = 2/3;  z 0.00357   occ Zn+2  1 beq 0.5728 
      site O     x  = 1/3;  y  = 2/3;  z 0.37903   occ O-2   1 beq 0.5257 
      scale @  0.0036775869`
      CS_L(@, 229.449635`) 
 
      MVW( 162.817, 47.625`, 19.854`) 
 
      r_bragg  2.29667862
'--------------------------------------
*/
xo_Is	phase_name "pks_zincite"
   prm_with_error !S_Zin 499.807_2.617 'sum of all below I values
   prm !mol_f2_Zin 1509.435	'70878.495	'pre-calculated from mol_f2_zin.inp using dummy cubic cell volume 
   prm M_Zin =AW("Zn")+AW("O");:81.4084`
   MVW(=M_Zin S_Zin / mol_f2_Zin;, 1.000, 38.558`)  'MSP method E.q.(19)
                 
xo   31.76799 I 19.600965`_0.1649		CS_L(csl, 6598.4856`)'{{{
xo   34.42110 I 17.0033588`_0.1696		CS_L(csl, 6598.4856`)
xo   36.25303 I 44.9136483`_0.2849		CS_L(csl, 6598.4856`)
xo   47.53868 I 18.1230883`_0.2669		CS_L(csl, 6598.4856`)
xo   56.59451 I 41.515711`_0.4625		CS_L(csl, 6598.4856`)
xo   62.85627 I 47.03657`_0.5443			CS_L(csl, 6598.4856`)
xo   66.37507 I 9.01163464`_0.4647		CS_L(csl, 6598.4856`)
xo   67.94687 I 48.1000747`_0.7295		CS_L(csl, 6598.4856`)
xo   69.08552 I 23.1871352`_0.4644		CS_L(csl, 6598.4856`)
xo   72.56512 I 3.71539198`_0.2374		CS_L(csl, 6598.4856`)
xo   76.95871 I 11.2492193`_0.6258		CS_L(csl, 6598.4856`)
xo   81.38416 I 5.65705735`_0.3108		CS_L(csl, 6598.4856`)
xo   89.61125 I 27.0404595`_0.5971		CS_L(csl, 6598.4856`)
xo   92.79092 I 9.41301789`_0.403		CS_L(csl, 6598.4856`)
xo   95.30544 I 26.1449203`_0.8664		CS_L(csl, 6598.4856`)
xo   98.61635 I 15.4640434`_0.5233		CS_L(csl, 6598.4856`)
xo  102.93150 I 11.388251`_0.4832		CS_L(csl, 6598.4856`)
xo  104.13185 I 21.5009236`_0.5689		CS_L(csl, 6598.4856`)
xo  107.43541 I 3.35630748`_0.3172		CS_L(csl, 6598.4856`)
xo  110.38444 I 14.6370443`_0.5071		CS_L(csl, 6598.4856`)
xo  113.08468 I 0.0154073368`_0.6747	CS_L(csl, 6598.4856`)
xo  116.27335 I 34.1232426`_0.8049		CS_L(csl, 6598.4856`)
xo  121.56141 I 16.709773`_0.5241			CS_L(csl, 6598.4856`)
xo  125.15926 I 1.82437271`_0.3655			CS_L(csl, 6598.4856`)
xo  133.91523 I 13.3100771`_0.4255		CS_L(csl, 6598.4856`)
xo  136.52413 I 2.12180075`_0.3929		CS_L(csl, 6598.4856`)
xo  137.92603 I 0.200252598`_0.2642		CS_L(csl, 6598.4856`)
xo  138.50986 I 4.43200942`_0.3544		CS_L(csl, 6598.4856`)	'}}}
'...            
xo  142.91642 I 9.01136585`_0.3493		CS_L(csl, 6598.4856`)
