# Supplementary material for: Incorporating the direct derivation method and molecular scattering power method into the Rietveld quantitative phase analysis routine in TOPAS
Source: J Appl Crystallogr. 2025 Jun 16;58(Pt 4):1159–73. doi: 10.1107/S1600576725004054 (PMC12321032; doi:10.1107/S1600576725004054)
Supplement: Supplementary file 2 [file j-58-01159-sup2.zip › Cpd-1f_xo_Is.inp]

'r_p    0	r_p_dash    0 
'r_wp   0	r_wp_dash   0 
'r_exp  0	r_exp_dash  0 
'gof    0 
'weighted_Durbin_Watson   0 
do_errors 
'------------------------------------- 
 
'RAW(cpd-1a)  
'RAW(cpd-1b)  
'RAW(cpd-1c)  
'RAW(cpd-1d)  
'RAW(cpd-1e)  
RAW(cpd-1f)  
'RAW(cpd-1g)  
'RAW(cpd-1h)  
 
   CuKa5(0.001)       
   Radius(173) 
   LP_Factor(26.6) 
   Full_Axial_Model(12, 15, 12, 4.6, 4.6) 
   Slit_Width(0.3) 
   Divergence(1)            
 
   ZE(@, 0.0288029443`) 
    
   One_on_X(@, 1255.33313`) 
   bkg  @  5.3658808`  39.4796381` -19.1712066`  12.7854074` -5.84100227`  0.463345682`

'-------------------------------------- Corundum .str commented out
   STR(R_-3_C) 
      phase_name "Corundum" 
      Trigonal(@  4.759296, @  12.992533) 
      site Al    x 0        y 0       z 0.35227  occ Al   1   beq 0.2952  
      site O     x 0.30617  y 0       z 0.25     occ O    1   beq 0.1641   
      scale @  0.000357437923
      CS_L(@, 229.288884) 
      Strain_L(@, 0.0127680872_LIMIT_MIN_0.0001) 
 
      MVW( 611.768, 254.865, 25.691) 
 
      r_bragg  3.93750148
 /*

xo_Is		
	phase_name "pks_Corundum" 
   prm !S_Cor 474.529 'sum of all below I values
   prm !mol_f2_Cor  825.609 '209654.148	'pre-calculated from mol_f2_cor.inp using dummy cubic cell volume 
   prm M_Cor =2*AW("Al")+3*AW("O");:101.961276`
   MVW(=M_Cor S_Cor / mol_f2_Cor;, 1.000, 31.796`)  'MSP method E.q.(19)
	                                                   
xo   25.57464 I 4.48253222`_0.07504		 CS_L(csl, 10000`)    Strain_L(msl, 0.0001`) '{{{
xo   35.14856 I 16.261713`_0.1981		 CS_L(csl, 10000`)    Strain_L(msl, 0.0001`) 
xo   37.77404 I 7.41759306`_0.1484		 CS_L(csl, 10000`)    Strain_L(msl, 0.0001`) 
xo   41.67612 I 0.0671758341`_0.06648	 CS_L(csl, 10000`)    Strain_L(msl, 0.0001`) 
xo   43.35105 I 25.5192819`_0.3053		 CS_L(csl, 10000`)    Strain_L(msl, 0.0001`) 
xo   46.17514 I 0.589168563`_0.09991	 CS_L(csl, 10000`)    Strain_L(msl, 0.0001`) 
xo   52.54813 I 18.7123575`_0.3378		 CS_L(csl, 10000`)    Strain_L(msl, 0.0001`) 
xo   57.49672 I 49.0911527`_0.5817		 CS_L(csl, 10000`)    Strain_L(msl, 0.0001`) 
xo   59.73638 I 1.6901215`_0.1856		 CS_L(csl, 10000`)    Strain_L(msl, 0.0001`) 
xo   61.12575 I 2.15664805`_0.2818		 CS_L(csl, 10000`)    Strain_L(msl, 0.0001`) 
xo   61.30050 I 5.25048581`_0.3219		 CS_L(csl, 10000`)    Strain_L(msl, 0.0001`) 
xo   66.51385 I 27.2230315`_0.6594		 CS_L(csl, 10000`)    Strain_L(msl, 0.0001`) 
xo   68.20432 I 37.8206329`_0.9037		 CS_L(csl, 10000`)    Strain_L(msl, 0.0001`) 
xo   70.41188 I 1.98421468`_0.2541		 CS_L(csl, 10000`)    Strain_L(msl, 0.0001`) 
xo   74.29714 I 1.22528019`_0.2701		 CS_L(csl, 10000`)    Strain_L(msl, 0.0001`) 
xo   76.87177 I 16.099357`_0.7674		 CS_L(csl, 10000`)    Strain_L(msl, 0.0001`) 
xo   77.23269 I 6.18886523`_0.5544		 CS_L(csl, 10000`)    Strain_L(msl, 0.0001`) 
xo   80.41369 I 0.223662089`_0.3397		 CS_L(csl, 10000`)    Strain_L(msl, 0.0001`) 
xo   80.69265 I 5.17886773`_0.4359		 CS_L(csl, 10000`)    Strain_L(msl, 0.0001`) 
xo   83.21101 I 0.100071028`_0.1501		 CS_L(csl, 10000`)    Strain_L(msl, 0.0001`) 
xo   83.21101 I 0.100071028`_0.1501		 CS_L(csl, 10000`)    Strain_L(msl, 0.0001`) 
xo   84.34954 I 3.96757729`_0.3869		 CS_L(csl, 10000`)    Strain_L(msl, 0.0001`) 
xo   85.13292 I 0.231150589`_0.3087		 CS_L(csl, 10000`)    Strain_L(msl, 0.0001`) 
xo   86.34468 I 4.22005316`_0.5525		 CS_L(csl, 10000`)    Strain_L(msl, 0.0001`) 
xo   86.49813 I 1.76834813`_0.5349		 CS_L(csl, 10000`)    Strain_L(msl, 0.0001`) 
xo   88.99361 I 9.15660055`_0.5521		 CS_L(csl, 10000`)    Strain_L(msl, 0.0001`) 
xo   90.70697 I 2.28497913`_0.4185		 CS_L(csl, 10000`)    Strain_L(msl, 0.0001`) 
xo   91.18080 I 10.7556438`_0.5448		 CS_L(csl, 10000`)    Strain_L(msl, 0.0001`) 
xo   94.81154 I 0.000553018199`_0.5535	 CS_L(csl, 10000`)    Strain_L(msl, 0.0001`) 
xo   95.24152 I 25.5470256`_1.401		 CS_L(csl, 10000`)    Strain_L(msl, 0.0001`) 
xo   98.38437 I 2.99834029`_0.618		 CS_L(csl, 10000`)    Strain_L(msl, 0.0001`) 
xo  101.06973 I 18.8024784`_0.6664		 CS_L(csl, 10000`)    Strain_L(msl, 0.0001`) 
xo  102.82101 I 3.11775484`_0.7685		 CS_L(csl, 10000`)    Strain_L(msl, 0.0001`) 
xo  103.30736 I 1.33864068`_0.7089		 CS_L(csl, 10000`)    Strain_L(msl, 0.0001`) 
xo  104.63152 I 3.93625713e-09`_0.5592	 CS_L(csl, 10000`)    Strain_L(msl, 0.0001`) 
xo  109.52938 I 0.517357243`_0.4811		 CS_L(csl, 10000`)    Strain_L(msl, 0.0001`) 
xo  109.85471 I 0.324195775`_0.5296	 	 CS_L(csl, 10000`)    Strain_L(msl, 0.0001`) 
xo  110.81677 I 0.937522031`_0.9386	 	 CS_L(csl, 10000`)    Strain_L(msl, 0.0001`) 
xo  110.98071 I 4.87828322`_0.7924		 CS_L(csl, 10000`)    Strain_L(msl, 0.0001`) 
xo  114.06106 I 4.01838203`_0.4763		 CS_L(csl, 10000`)    Strain_L(msl, 0.0001`) 
xo  116.08743 I 16.7516057`_1.135		 CS_L(csl, 10000`)    Strain_L(msl, 0.0001`) 
xo  116.60013 I 4.9278659`_0.9496		 CS_L(csl, 10000`)    Strain_L(msl, 0.0001`) 
xo  117.83790 I 8.76677136`_0.5447		 CS_L(csl, 10000`)    Strain_L(msl, 0.0001`) 
xo  120.19956 I 0.454078667`_0.4039		 CS_L(csl, 10000`)    Strain_L(msl, 0.0001`) 
xo  122.02186 I 2.93184024`_0.354		 CS_L(csl, 10000`)    Strain_L(msl, 0.0001`) 
xo  122.02186 I 2.93184024`_0.354		 CS_L(csl, 10000`)    Strain_L(msl, 0.0001`) 
xo  124.58449 I 2.49154645`_0.4742		 CS_L(csl, 10000`)    Strain_L(msl, 0.0001`) 
xo  127.67185 I 16.7731961`_0.6309		 CS_L(csl, 10000`)    Strain_L(msl, 0.0001`) 
xo  129.86947 I 3.13085096`_0.2403		 CS_L(csl, 10000`)    Strain_L(msl, 0.0001`) 
xo  129.86947 I 3.13085096`_0.2403		 CS_L(csl, 10000`)    Strain_L(msl, 0.0001`) 
xo  131.09645 I 6.2142799`_0.4774		 CS_L(csl, 10000`)    Strain_L(msl, 0.0001`) 
xo  132.20122 I 0.224492118`_0.4159		 CS_L(csl, 10000`)    Strain_L(msl, 0.0001`) 
xo  132.61607 I 0.000639041404`_0.4116	 CS_L(csl, 10000`)    Strain_L(msl, 0.0001`) 
xo  136.05913 I 11.712445`_0.366		 	 CS_L(csl, 10000`)    Strain_L(msl, 0.0001`) 
xo  136.05913 I 11.712445`_0.366		 	 CS_L(csl, 10000`)    Strain_L(msl, 0.0001`) 
xo  139.35597 I 0.404781468`_0.4409		 CS_L(csl, 10000`)    Strain_L(msl, 0.0001`) 
xo  140.76111 I 0.115695224`_0.4411		 CS_L(csl, 10000`)    Strain_L(msl, 0.0001`) 
xo  141.00386 I 0.955899315`_0.4592		 CS_L(csl, 10000`)    Strain_L(msl, 0.0001`) 
xo  142.31152 I 3.56499653`_0.4505		 CS_L(csl, 10000`)    Strain_L(msl, 0.0001`) 
xo  145.15549 I 9.47875869`_0.5055		 CS_L(csl, 10000`)    Strain_L(msl, 0.0001`) 
xo  148.27788 I 0.430707573`_0.4289		 CS_L(csl, 10000`)    Strain_L(msl, 0.0001`) 
xo  149.19071 I 5.08863324`_0.6741		 CS_L(csl, 10000`)    Strain_L(msl, 0.0001`) 
xo  150.09990 I 0.0126624949`_5.461 	 CS_L(csl, 10000`)    Strain_L(msl, 0.0001`) '}}}
'...                                                                             
xo  150.40858 I 41.8548478`_19.46		 CS_L(csl, 10000`)    Strain_L(msl, 0.0001`) 
      */                         
'-------------------------------------- 
   STR(F_M_-3_M) 
      phase_name "Fluorite" 
      Cubic(@  5.464251`) 
      site Ca    x 0        y 0        z 0       occ Ca   1   beq 0.4856   
      site F     x 0.25     y 0.25     z 0.25    occ F    1   beq 0.7200   
      scale @  0.000679385726`
      CS_L(@, 587.90143`) 
      Strain_L(@, 0.0553822047`) 
      MVW( 312.299, 163.152`, 16.739`) 
 
      r_bragg  1.93784858
/*
xo_Is	
	phase_name "pks_fluorite"
   prm_with_error !S_flo 335.215_2.116 'sum of all below I values
   prm !mol_f2_flo   832.917 '135613.262	'pre-calculated from mol_f2_flo.inp using dummy cubic cell volume 
   prm M_flo =AW("Ca")+2*AW("F");:78.0748064
   MVW(=M_flo S_flo / mol_f2_flo;, 1.000, 25.232)  'MSP method E.q.(19)

xo   28.26537 I 21.807508`_0.1701	 CS_L(csl, 8365.49127)    Strain_L(msl, 0.00251033118) '{{{
xo   32.75219 I 0.445425112`_0.0427  CS_L(csl, 8365.49127)    Strain_L(msl, 0.00251033118)
xo   46.99700 I 74.6590584`_0.5513	 CS_L(csl, 8365.49127)    Strain_L(msl, 0.00251033118)
xo   55.75031 I 34.9600184`_0.4691	 CS_L(csl, 8365.49127)    Strain_L(msl, 0.00251033118)
xo   58.46260 I 0.718731243`_0.1506	 CS_L(csl, 8365.49127)    Strain_L(msl, 0.00251033118)
xo   68.64944 I 20.4314164`_0.5671	 CS_L(csl, 8365.49127)    Strain_L(msl, 0.00251033118)
xo   75.82779 I 21.2593645`_0.5464	 CS_L(csl, 8365.49127)    Strain_L(msl, 0.00251033118)
xo   78.16514 I 1.25599452`_0.2833	 CS_L(csl, 8365.49127)    Strain_L(msl, 0.00251033118)
xo   87.35716 I 48.5910475`_0.87	 	 CS_L(csl, 8365.49127)    Strain_L(msl, 0.00251033118)
xo   94.19357 I 10.8640584`_0.3378	 CS_L(csl, 8365.49127)    Strain_L(msl, 0.00251033118)
xo   94.19357 I 10.8640584`_0.3378	 CS_L(csl, 8365.49127)    Strain_L(msl, 0.00251033118)
xo  105.77458 I 18.8282225`_0.6519 	 CS_L(csl, 8365.49127)    Strain_L(msl, 0.00251033118)
xo  113.02231 I 26.9323104`_0.7312 	 CS_L(csl, 8365.49127)    Strain_L(msl, 0.00251033118)
xo  115.52056 I 1.08338384`_0.2611	 CS_L(csl, 8365.49127)    Strain_L(msl, 0.00251033118)
xo  115.52056 I 1.08338384`_0.2611	 CS_L(csl, 8365.49127)    Strain_L(msl, 0.00251033118)
xo  126.14400 I 29.0239489`_0.7226	 CS_L(csl, 8365.49127)    Strain_L(msl, 0.00251033118)
xo  135.15791 I 10.1697779`_0.5499	 CS_L(csl, 8365.49127)    Strain_L(msl, 0.00251033118) '}}}
'...            
xo  138.48639 I 2.23680889`_0.5411	 CS_L(csl, 8365.49127)    Strain_L(msl, 0.00251033118)


   
'-------------------------------------- 
STR(P_63_M_C) 
      phase_name "Zincite" 
      Hexagonal(@  3.249880`, @  5.206740`) 
      site Zn    x  = 1/3;  y  = 2/3;  z 0.00357   occ Zn+2  1 beq 0.5728 
      site O     x  = 1/3;  y  = 2/3;  z 0.37903   occ O-2   1 beq 0.5257 
      scale @  0.0137249821`
      CS_L(@, 229.727578`) 
 
      MVW( 162.817, 47.625`, 51.464`) 
 
      r_bragg  2.28897723
'--------------------------------------
*/
xo_Is	phase_name "pks_zincite"
   prm_with_error !S_Zin 1859.004_4.393 'sum of all below I values
   prm !mol_f2_Zin 1509.435	'70878.495	'pre-calculated from mol_f2_zin.inp using dummy cubic cell volume 
   prm M_Zin =AW("Zn")+AW("O");:81.4084`
   MVW(=M_Zin S_Zin / mol_f2_Zin;, 1.000, 35.849`)  'MSP method E.q.(19)
                 
xo   31.76799 I 74.8081513`_0.3401			CS_L(csl, 6598.62638`)'{{{
xo   34.42110 I 61.0025391`_0.337			CS_L(csl, 6598.62638`)
xo   36.25303 I 168.500936`_0.5855			CS_L(csl, 6598.62638`)
xo   47.53868 I 67.4420929`_0.5184			CS_L(csl, 6598.62638`)
xo   56.59451 I 158.122397`_0.9382			CS_L(csl, 6598.62638`)
xo   62.85627 I 171.976074`_1.091			CS_L(csl, 6598.62638`)
xo   66.37507 I 32.5029737`_0.6384			CS_L(csl, 6598.62638`)
xo   67.94687 I 175.758757`_1.281			CS_L(csl, 6598.62638`)
xo   69.08552 I 89.7610585`_0.9057			CS_L(csl, 6598.62638`)
xo   72.56512 I 14.9951744`_0.4392			CS_L(csl, 6598.62638`)
xo   76.95871 I 34.3827185`_0.7731			CS_L(csl, 6598.62638`)
xo   81.38416 I 18.3781146`_0.5368			CS_L(csl, 6598.62638`)
xo   89.61125 I 95.953346`_1.142				CS_L(csl, 6598.62638`)
xo   92.79092 I 34.7107165`_0.7491			CS_L(csl, 6598.62638`)
xo   95.30544 I 107.869749`_1.327			CS_L(csl, 6598.62638`)
xo   98.61635 I 57.4416037`_0.9513			CS_L(csl, 6598.62638`)
xo  102.93150 I 43.565241`_0.8638			CS_L(csl, 6598.62638`)
xo  104.13185 I 76.3371436`_1.071			CS_L(csl, 6598.62638`)
xo  107.43541 I 13.4861817`_0.5499			CS_L(csl, 6598.62638`)
xo  110.38444 I 51.9835105`_0.9047			CS_L(csl, 6598.62638`)
xo  113.08468 I 0.000104224563`_0.6329		CS_L(csl, 6598.62638`)
xo  116.27335 I 124.316324`_1.332			CS_L(csl, 6598.62638`)
xo  121.56141 I 65.8692829`_0.9507			CS_L(csl, 6598.62638`)
xo  125.15926 I 8.29547141`_0.494			CS_L(csl, 6598.62638`)
xo  133.91523 I 49.835906`_0.7598			CS_L(csl, 6598.62638`)
xo  136.52413 I 11.1055925`_0.5072			CS_L(csl, 6598.62638`)
xo  137.92603 I 7.62939454e-06`_0.3339		CS_L(csl, 6598.62638`)
xo  138.50986 I 15.9737243`_0.5171			CS_L(csl, 6598.62638`)	'}}}
'...            
xo  142.91642 I 34.6286111`_0.5965			CS_L(csl, 6598.62638`)
