# Supplementary material for: Incorporating the direct derivation method and molecular scattering power method into the Rietveld quantitative phase analysis routine in TOPAS
Source: J Appl Crystallogr. 2025 Jun 16;58(Pt 4):1159–73. doi: 10.1107/S1600576725004054 (PMC12321032; doi:10.1107/S1600576725004054)
Supplement: Supplementary file 2 [file j-58-01159-sup2.zip › Cpd-1g_xo_Is.inp]

'r_p    0	r_p_dash    0 
'r_wp   0	r_wp_dash   0 
'r_exp  0	r_exp_dash  0 
'gof    0 
'weighted_Durbin_Watson   0 
do_errors 
'------------------------------------- 
 
'RAW(cpd-1a)  
'RAW(cpd-1b)  
'RAW(cpd-1c)  
'RAW(cpd-1d)  
'RAW(cpd-1e)  
'RAW(cpd-1f)  
RAW(cpd-1g)  
'RAW(cpd-1h)  
 
   CuKa5(0.001)       
   Radius(173) 
   LP_Factor(26.6) 
   Full_Axial_Model(12, 15, 12, 4.6, 4.6) 
   Slit_Width(0.3) 
   Divergence(1)            
 
   ZE(@, 0.0230788424`) 
    
   One_on_X(@, 1117.4401`) 
   bkg  @  1.94300319`  30.630768` -14.1953745`  9.58855773` -4.24508956` -0.26259468`

'-------------------------------------- Corundum .str commented out
/*   STR(R_-3_C) 
      phase_name "Corundum" 
      Trigonal(@  4.759310`, @  12.992570`) 
      site Al    x 0        y 0       z 0.35227  occ Al   1   beq 0.2952  
      site O     x 0.30617  y 0       z 0.25     occ O    1   beq 0.1641   
      scale @  0.000359758043`
      CS_L(@, 245.086374`) 
      Strain_L(@, 0.0158775203`) 
 
      MVW( 611.768, 254.867`, 32.801`) 
 
      r_bragg  4.08464962
*/

xo_Is		
	phase_name "pks_Corundum" 
   prm_with_error !S_Cor 445.959_3.509 'sum of all below I values
   prm !mol_f2_Cor  825.609 '209654.148	'pre-calculated from mol_f2_cor.inp using dummy cubic cell volume 
   prm M_Cor =2*AW("Al")+3*AW("O");:101.961276
   MVW(=M_Cor S_Cor / mol_f2_Cor;, 1.000, 33.454)  'MSP method E.q.(19)
	
xo   25.57464 I 4.67630779`_0.07076		  	CS_L(csl, 9999.59019)    Strain_L(msl, 0.0001) '{{{
xo   35.14856 I 15.7340303`_0.1789		  	CS_L(csl, 9999.59019)    Strain_L(msl, 0.0001) 
xo   37.77404 I 7.33488325`_0.1365		  	CS_L(csl, 9999.59019)    Strain_L(msl, 0.0001) 
xo   41.67612 I 0.202227473`_0.05861	  CS_L(csl, 9999.59019)    Strain_L(msl, 0.0001) 
xo   43.35105 I 26.2147144`_0.2859		  	CS_L(csl, 9999.59019)    Strain_L(msl, 0.0001) 
xo   46.17514 I 0.7156982`_0.09071		  CS_L(csl, 9999.59019)    Strain_L(msl, 0.0001) 
xo   52.54813 I 18.864602`_0.3116		  	CS_L(csl, 9999.59019)    Strain_L(msl, 0.0001) 
xo   57.49672 I 49.5604454`_0.5387		  	CS_L(csl, 9999.59019)    Strain_L(msl, 0.0001) 
xo   59.73638 I 1.59275163`_0.1603		  	CS_L(csl, 9999.59019)    Strain_L(msl, 0.0001) 
xo   61.12575 I 2.00050125`_0.241		  	CS_L(csl, 9999.59019)    Strain_L(msl, 0.0001) 
xo   61.30050 I 4.83231787`_0.2793		  	CS_L(csl, 9999.59019)    Strain_L(msl, 0.0001) 
xo   66.51385 I 25.5601677`_0.5479		  	CS_L(csl, 9999.59019)    Strain_L(msl, 0.0001) 
xo   68.20432 I 39.2925599`_0.7749		  	CS_L(csl, 9999.59019)    Strain_L(msl, 0.0001) 
xo   70.41188 I 1.19457157`_0.201		  	CS_L(csl, 9999.59019)    Strain_L(msl, 0.0001) 
xo   74.29714 I 1.41797279`_0.2292		  	CS_L(csl, 9999.59019)    Strain_L(msl, 0.0001) 
xo   76.87177 I 16.7724532`_0.6346		  	CS_L(csl, 9999.59019)    Strain_L(msl, 0.0001) 
xo   77.23269 I 7.02597757`_0.4676		  	CS_L(csl, 9999.59019)    Strain_L(msl, 0.0001) 
xo   80.41369 I 0.421621068`_0.2806		  CS_L(csl, 9999.59019)    Strain_L(msl, 0.0001) 
xo   80.69265 I 5.30455939`_0.3749		  	CS_L(csl, 9999.59019)    Strain_L(msl, 0.0001) 
xo   83.21101 I 0.147695313`_0.1199		  CS_L(csl, 9999.59019)    Strain_L(msl, 0.0001) 
xo   83.21101 I 0.147695313`_0.1199		  CS_L(csl, 9999.59019)    Strain_L(msl, 0.0001) 
xo   84.34954 I 4.68086049`_0.3437		  	CS_L(csl, 9999.59019)    Strain_L(msl, 0.0001) 
xo   85.13292 I 1.52587891e-05`_0.2413	  	CS_L(csl, 9999.59019)    Strain_L(msl, 0.0001) 
xo   86.34468 I 4.2639917`_0.4935		  	CS_L(csl, 9999.59019)    Strain_L(msl, 0.0001) 
xo   86.49813 I 3.09475325`_0.5059		  	CS_L(csl, 9999.59019)    Strain_L(msl, 0.0001) 
xo   88.99361 I 9.1958841`_0.4689		  	CS_L(csl, 9999.59019)    Strain_L(msl, 0.0001) 
xo   90.70697 I 2.33351812`_0.3527		  	CS_L(csl, 9999.59019)    Strain_L(msl, 0.0001) 
xo   91.18080 I 10.2947878`_0.4755		  	CS_L(csl, 9999.59019)    Strain_L(msl, 0.0001) 
xo   94.81154 I 1.52587891e-05`_0.4528	  	CS_L(csl, 9999.59019)    Strain_L(msl, 0.0001) 
xo   95.24152 I 24.0887585`_1.073		  CS_L(csl, 9999.59019)    Strain_L(msl, 0.0001) 
xo   98.38437 I 3.69194698`_0.4897		  CS_L(csl, 9999.59019)    Strain_L(msl, 0.0001) 
xo  101.06973 I 18.1638475`_0.5851		  CS_L(csl, 9999.59019)    Strain_L(msl, 0.0001) 
xo  102.82101 I 1.27883493`_0.5588		  CS_L(csl, 9999.59019)    Strain_L(msl, 0.0001) 
xo  103.30736 I 3.95356434`_0.5657		  CS_L(csl, 9999.59019)    Strain_L(msl, 0.0001) 
xo  104.63152 I 0.142520937`_0.4367		  CS_L(csl, 9999.59019)    Strain_L(msl, 0.0001) 
xo  109.52938 I 1.10940635`_0.4044		  CS_L(csl, 9999.59019)    Strain_L(msl, 0.0001) 
xo  109.85471 I 0.607296963`_0.436		  CS_L(csl, 9999.59019)    Strain_L(msl, 0.0001) 
xo  110.81677 I 0.858883109`_0.7264		  CS_L(csl, 9999.59019)    Strain_L(msl, 0.0001) 
xo  110.98071 I 5.07354934`_0.6438		  	CS_L(csl, 9999.59019)    Strain_L(msl, 0.0001) 
xo  114.06106 I 3.79325668`_0.4091		  	CS_L(csl, 9999.59019)    Strain_L(msl, 0.0001) 
xo  116.08743 I 16.1598254`_0.9073		  	CS_L(csl, 9999.59019)    Strain_L(msl, 0.0001) 
xo  116.60013 I 6.33873279`_0.7572		  	CS_L(csl, 9999.59019)    Strain_L(msl, 0.0001) 
xo  117.83790 I 9.04213241`_0.4731		  	CS_L(csl, 9999.59019)    Strain_L(msl, 0.0001) 
xo  120.19956 I 0.665904164`_0.3289		  CS_L(csl, 9999.59019)    Strain_L(msl, 0.0001) 
xo  122.02186 I 2.80815302`_0.2765		  CS_L(csl, 9999.59019)    Strain_L(msl, 0.0001) 
xo  122.02186 I 2.80815302`_0.2765		  CS_L(csl, 9999.59019)    Strain_L(msl, 0.0001) 
xo  124.58449 I 2.851013`_0.4021			  	CS_L(csl, 9999.59019)    Strain_L(msl, 0.0001) 
xo  127.67185 I 17.1245889`_0.5597		  	CS_L(csl, 9999.59019)    Strain_L(msl, 0.0001) 
xo  129.86947 I 3.76743282`_0.2163		  	CS_L(csl, 9999.59019)    Strain_L(msl, 0.0001) 
xo  129.86947 I 3.76743282`_0.2163		  	CS_L(csl, 9999.59019)    Strain_L(msl, 0.0001) 
xo  131.09645 I 7.36649007`_0.4235		  	CS_L(csl, 9999.59019)    Strain_L(msl, 0.0001) 
xo  132.20122 I 0.790191401`_0.3479		   	CS_L(csl, 9999.59019)    Strain_L(msl, 0.0001) 
xo  132.61607 I 0.0337302538`_0.3404	   	CS_L(csl, 9999.59019)    Strain_L(msl, 0.0001) 
xo  136.05913 I 12.5643724`_0.3306		  CS_L(csl, 9999.59019)    Strain_L(msl, 0.0001) 
xo  136.05913 I 12.5643724`_0.3306		  CS_L(csl, 9999.59019)    Strain_L(msl, 0.0001) 
xo  139.35597 I 0.908061037`_0.3627		  CS_L(csl, 9999.59019)    Strain_L(msl, 0.0001) 
xo  140.76111 I 0.356737197`_0.3675		  CS_L(csl, 9999.59019)    Strain_L(msl, 0.0001) 
xo  141.00386 I 0.915432523`_0.3756		  CS_L(csl, 9999.59019)    Strain_L(msl, 0.0001) 
xo  142.31152 I 3.71752792`_0.376		  	CS_L(csl, 9999.59019)    Strain_L(msl, 0.0001) 
xo  145.15549 I 9.86488548`_0.4363		  	CS_L(csl, 9999.59019)    Strain_L(msl, 0.0001) 
xo  148.27788 I 1.52587891e-05`_0.3344	  	CS_L(csl, 9999.59019)    Strain_L(msl, 0.0001) 
xo  149.19071 I 5.90479734`_0.5873		  	CS_L(csl, 9999.59019)    Strain_L(msl, 0.0001) 
xo  150.09990 I 3.03961438`_4.651		  	CS_L(csl, 9999.59019)    Strain_L(msl, 0.0001) '}}}
'...                                     
xo  150.40858 I 29.061524`_16.47			  	CS_L(csl, 9999.59019)    Strain_L(msl, 0.0001) 

'-------------------------------------- 
   STR(F_M_-3_M) 
      phase_name "Fluorite" 
      Cubic(@  5.464243`) 
      site Ca    x 0        y 0        z 0       occ Ca   1   beq 0.4856   
      site F     x 0.25     y 0.25     z 0.25    occ F    1   beq 0.7200   
      scale @  0.00114276404`
      CS_L(@, 631.792687`) 
      Strain_L(@, 0.0552983896`) 
      MVW( 312.299, 163.151`, 34.048`) 
 
      r_bragg  1.51610869
/*
xo_Is	
	phase_name "pks_fluorite"
   prm_with_error !S_flo 572.771_2.285 'sum of all below I values 'sum of all below I values
   prm !mol_f2_flo   832.917 '135613.262	'pre-calculated from mol_f2_flo.inp using dummy cubic cell volume 
   prm M_flo =AW("Ca")+2*AW("F");:78.0748064
   MVW(=M_flo S_flo / mol_f2_flo;, 1.000, 32.194)  'MSP method E.q.(19)

xo   28.26537 I 36.5485926`_0.2012 	 CS_L(csl, 9534.29949)    Strain_L(msl, 0.00276096867) '{{{
xo   32.75219 I 0.396061637`_0.03695 CS_L(csl, 9534.29949)    Strain_L(msl, 0.00276096867)
xo   46.99700 I 124.959421`_0.6477 	 CS_L(csl, 9534.29949)    Strain_L(msl, 0.00276096867)
xo   55.75031 I 58.3169839`_0.5435 	 CS_L(csl, 9534.29949)    Strain_L(msl, 0.00276096867)
xo   58.46260 I 0.823185817`_0.1313	 CS_L(csl, 9534.29949)    Strain_L(msl, 0.00276096867)
xo   68.64944 I 34.581711`_0.5997 	 CS_L(csl, 9534.29949)    Strain_L(msl, 0.00276096867)
xo   75.82779 I 35.8034565`_0.6115 	 CS_L(csl, 9534.29949)    Strain_L(msl, 0.00276096867)
xo   78.16514 I 2.6849325`_0.2662 	 CS_L(csl, 9534.29949)    Strain_L(msl, 0.00276096867)
xo   87.35716 I 85.3591366`_1.01 	 CS_L(csl, 9534.29949)    Strain_L(msl, 0.00276096867)
xo   94.19357 I 18.9178931`_0.3716 	 CS_L(csl, 9534.29949)    Strain_L(msl, 0.00276096867)
xo   94.19357 I 18.9178931`_0.3716 	 CS_L(csl, 9534.29949)    Strain_L(msl, 0.00276096867)
xo  105.77458 I 32.8840029`_0.7088 	 CS_L(csl, 9534.29949)    Strain_L(msl, 0.00276096867)
xo  113.02231 I 45.824428`_0.8001 	 CS_L(csl, 9534.29949)    Strain_L(msl, 0.00276096867)
xo  115.52056 I 2.43615614`_0.2345	 CS_L(csl, 9534.29949)    Strain_L(msl, 0.00276096867)
xo  115.52056 I 2.43615614`_0.2345	 CS_L(csl, 9534.29949)    Strain_L(msl, 0.00276096867)
xo  126.14400 I 50.1356`_0.7832 		 CS_L(csl, 9534.29949)    Strain_L(msl, 0.00276096867)
xo  135.15791 I 17.6445056`_0.5441 	 CS_L(csl, 9534.29949)    Strain_L(msl, 0.00276096867) '}}}
'...                               	
xo  138.48639 I 4.10129706`_0.4312 	 CS_L(csl, 9534.29949)    Strain_L(msl, 0.00276096867)
*/

     
'-------------------------------------- 
STR(P_63_M_C) 
      phase_name "Zincite" 
      Hexagonal(@  3.249891, @  5.206760) 
      site Zn    x  = 1/3;  y  = 2/3;  z 0.00357   occ Zn+2  1 beq 0.5728 
      site O     x  = 1/3;  y  = 2/3;  z 0.37903   occ O-2   1 beq 0.5257 
      scale @  0.00744160251
      CS_L(@, 236.219833) 
 
      MVW( 162.817, 47.625, 34.356) 
 
      r_bragg  2.18539122
'--------------------------------------
/*
xo_Is	phase_name "pks_zincite"
   prm_with_error !S_Zin 1009.730_3.237 'sum of all below I values
   prm !mol_f2_Zin 1509.435	'70878.495	'pre-calculated from mol_f2_zin.inp using dummy cubic cell volume 
   prm M_Zin =AW("Zn")+AW("O");:81.4084`
   MVW(=M_Zin S_Zin / mol_f2_Zin;, 1.000, 33.150`)  'MSP method E.q.(19)

xo   31.76799 I 39.7186391`_0.2347 	 CS_L(csl, 6862.57477`)'{{{
xo   34.42110 I 34.1772763`_0.2391 	 CS_L(csl, 6862.57477`)
xo   36.25303 I 90.6835168`_0.4061 	 CS_L(csl, 6862.57477`)
xo   47.53868 I 36.714721`_0.3694 	 CS_L(csl, 6862.57477`)
xo   56.59451 I 84.6329129`_0.6533 	 CS_L(csl, 6862.57477`)
xo   62.85627 I 95.3661571`_0.7711 	 CS_L(csl, 6862.57477`)
xo   66.37507 I 17.858131`_0.4932 	 CS_L(csl, 6862.57477`)
xo   67.94687 I 95.4206554`_0.9231 	 CS_L(csl, 6862.57477`)
xo   69.08552 I 48.5961856`_0.6446 	 CS_L(csl, 6862.57477`)
xo   72.56512 I 8.24116979`_0.3195 	 CS_L(csl, 6862.57477`)
xo   76.95871 I 19.23171`_0.6056 	 CS_L(csl, 6862.57477`)
xo   81.38416 I 9.78222433`_0.3872 	 CS_L(csl, 6862.57477`)
xo   89.61125 I 52.7476355`_0.8102 	 CS_L(csl, 6862.57477`)
xo   92.79092 I 19.6091403`_0.5448 	 CS_L(csl, 6862.57477`)
xo   95.30544 I 56.7078666`_0.9737 	 CS_L(csl, 6862.57477`)
xo   98.61635 I 31.950489`_0.686 	 CS_L(csl, 6862.57477`)
xo  102.93150 I 24.0531011`_0.626 	 CS_L(csl, 6862.57477`)
xo  104.13185 I 42.1570293`_0.7643 	 CS_L(csl, 6862.57477`)
xo  107.43541 I 6.85877054`_0.404 	 CS_L(csl, 6862.57477`)
xo  110.38444 I 28.3932995`_0.652 	 CS_L(csl, 6862.57477`)
xo  113.08468 I 0.428105594`_0.708 	 CS_L(csl, 6862.57477`)
xo  116.27335 I 68.3189785`_0.9745 	 CS_L(csl, 6862.57477`)
xo  121.56141 I 35.4790753`_0.6872 	 CS_L(csl, 6862.57477`)
xo  125.15926 I 4.19615122`_0.3977 	 CS_L(csl, 6862.57477`)
xo  133.91523 I 25.9590322`_0.5488 	 CS_L(csl, 6862.57477`)
xo  136.52413 I 5.92479251`_0.4036 	 CS_L(csl, 6862.57477`)
xo  137.92603 I 0.0193637843`_0.2786 CS_L(csl, 6862.57477`)
xo  138.50986 I 8.9525833`_0.4146 	 CS_L(csl, 6862.57477`)	'}}}
'...            
xo  142.91642 I 17.550956`_0.4287 	 CS_L(csl, 6862.57477`)
 */
 
