# Supplementary material for: Incorporating the direct derivation method and molecular scattering power method into the Rietveld quantitative phase analysis routine in TOPAS
Source: J Appl Crystallogr. 2025 Jun 16;58(Pt 4):1159–73. doi: 10.1107/S1600576725004054 (PMC12321032; doi:10.1107/S1600576725004054)
Supplement: Supplementary file 2 [file j-58-01159-sup2.zip › Cpd-1h_xo_Is.inp]

'r_p    0	r_p_dash    0 
'r_wp   0	r_wp_dash   0 
'r_exp  0	r_exp_dash  0 
'gof    0 
'weighted_Durbin_Watson   0 
do_errors 
'------------------------------------- 
 
'RAW(cpd-1a)  
'RAW(cpd-1b)  
'RAW(cpd-1c)  
'RAW(cpd-1d)  
'RAW(cpd-1e)  
'RAW(cpd-1f)  
'RAW(cpd-1g)  
RAW(cpd-1h)  
 
   CuKa5(0.001)       
   Radius(173) 
   LP_Factor(26.6) 
   Full_Axial_Model(12, 15, 12, 4.6, 4.6) 
   Slit_Width(0.3) 
   Divergence(1)            
 
   ZE(@, 0.0500949847`_0.000264494213) 
    
   One_on_X(@, 1104.16713`_28.5391826) 
   bkg  @  0.170222066`_0.963798715  31.1797397`_1.35583325 -15.408539`_0.849525306  9.84824409`_0.650188057 -4.90677425`_0.348405012 -0.067684588`_0.315040757
/*
'-------------------------------------- Corundum .str commented out
   STR(R_-3_C) 
      phase_name "Corundum" 
      Trigonal(@  4.759483_0.000042, @  12.993086_0.000191) 
      site Al    x 0        y 0       z 0.35227  occ Al   1   beq 0.2952  
      site O     x 0.30617  y 0       z 0.25     occ O    1   beq 0.1641   
      scale @  0.000404285081_1.814e-06
      CS_L(@, 310.326211_20.3366988) 
      Strain_L(@, 0.0248926476_0.00343265317) 
 
      MVW( 611.768, 254.896_0.006, 37.490_0.109) 
 
      r_bragg  4.04624731
*/

xo_Is		
	phase_name "pks_Corundum" 
   prm_with_error !S_Cor 496.054_3.635 'sum of all below I values
   prm !mol_f2_Cor  825.609 '209654.148	'pre-calculated from mol_f2_cor.inp using dummy cubic cell volume 
   prm M_Cor =2*AW("Al")+3*AW("O");:101.961276`
   MVW(=M_Cor S_Cor / mol_f2_Cor;, 1.000, 34.292`_0.048)  'MSP method E.q.(19)
	                                                   
xo   25.57464 I  5.28082325`_0.07668	 CS_L(csl, 9999.99999)    Strain_L(msl, 0.0001) '{{{
xo   35.14856 I  17.9043662`_0.1946		 CS_L(csl, 9999.99999)    Strain_L(msl, 0.0001) 
xo   37.77404 I  8.17305522`_0.1469		 CS_L(csl, 9999.99999)    Strain_L(msl, 0.0001) 
xo   41.67612 I  0.0819919584`_0.05614	 CS_L(csl, 9999.99999)    Strain_L(msl, 0.0001) 
xo   43.35105 I  29.4992262`_0.3104		 CS_L(csl, 9999.99999)    Strain_L(msl, 0.0001) 
xo   46.17514 I  0.832164459`_0.09565	 CS_L(csl, 9999.99999)    Strain_L(msl, 0.0001) 
xo   52.54813 I  21.2707247`_0.3374		 CS_L(csl, 9999.99999)    Strain_L(msl, 0.0001) 
xo   57.49672 I  55.23063`_0.5816		 CS_L(csl, 9999.99999)    Strain_L(msl, 0.0001) 
xo   59.73638 I  1.78694648`_0.167		 CS_L(csl, 9999.99999)    Strain_L(msl, 0.0001) 
xo   61.12575 I  2.13668048`_0.2546		 CS_L(csl, 9999.99999)    Strain_L(msl, 0.0001) 
xo   61.30050 I  5.47027616`_0.297		 CS_L(csl, 9999.99999)    Strain_L(msl, 0.0001) 
xo   66.51385 I  28.1910614`_0.5736		 CS_L(csl, 9999.99999)    Strain_L(msl, 0.0001) 
xo   68.20432 I  44.4712728`_0.8108		 CS_L(csl, 9999.99999)    Strain_L(msl, 0.0001) 
xo   70.41188 I  1.27426374`_0.2069		 CS_L(csl, 9999.99999)    Strain_L(msl, 0.0001) 
xo   74.29714 I  1.70770527`_0.239 		 CS_L(csl, 9999.99999)    Strain_L(msl, 0.0001) 
xo   76.87177 I  19.1530959`_0.6722		 CS_L(csl, 9999.99999)    Strain_L(msl, 0.0001) 
xo   77.23269 I  8.26330737`_0.4907		 CS_L(csl, 9999.99999)    Strain_L(msl, 0.0001) 
xo   80.41369 I  0.533987776`_0.2892	 CS_L(csl, 9999.99999)    Strain_L(msl, 0.0001) 
xo   80.69265 I  6.28554575`_0.3998		 CS_L(csl, 9999.99999)    Strain_L(msl, 0.0001) 
xo   83.21101 I  0.453005386`_0.1303	 CS_L(csl, 9999.99999)    Strain_L(msl, 0.0001) 
xo   83.21101 I  0.453005386`_0.1303	 CS_L(csl, 9999.99999)    Strain_L(msl, 0.0001) 
xo   84.34954 I  5.32415027`_0.3623		 CS_L(csl, 9999.99999)    Strain_L(msl, 0.0001) 
xo   85.13292 I  0.588249335`_0.2619	 CS_L(csl, 9999.99999)    Strain_L(msl, 0.0001) 
xo   86.34468 I  4.63760886`_0.5211		 CS_L(csl, 9999.99999)    Strain_L(msl, 0.0001) 
xo   86.49813 I  3.490712`_0.5321		 CS_L(csl, 9999.99999)    Strain_L(msl, 0.0001) 
xo   88.99361 I  10.2269058`_0.4918		 CS_L(csl, 9999.99999)    Strain_L(msl, 0.0001) 
xo   90.70697 I  3.03257453`_0.3777		 CS_L(csl, 9999.99999)    Strain_L(msl, 0.0001) 
xo   91.18080 I  12.2208789`_0.5137		 CS_L(csl, 9999.99999)    Strain_L(msl, 0.0001) 
xo   94.81154 I  0.266219544`_0.4612	 CS_L(csl, 9999.99999)    Strain_L(msl, 0.0001) 
xo   95.24152 I  27.6918118`_1.101		 CS_L(csl, 9999.99999)    Strain_L(msl, 0.0001) 
xo   98.38437 I  3.3794437`_0.4894		 CS_L(csl, 9999.99999)    Strain_L(msl, 0.0001) 
xo  101.06973 I  20.6465106`_0.6279		 CS_L(csl, 9999.99999)    Strain_L(msl, 0.0001) 
xo  102.82101 I  1.52487303`_0.5673		 CS_L(csl, 9999.99999)    Strain_L(msl, 0.0001) 
xo  103.30736 I  3.55145966`_0.5552		 CS_L(csl, 9999.99999)    Strain_L(msl, 0.0001) 
xo  104.63152 I  1.25960197e-07`_0.4313 CS_L(csl, 9999.99999)    Strain_L(msl, 0.0001) 
xo  109.52938 I  0.545175982`_0.3968	 CS_L(csl, 9999.99999)    Strain_L(msl, 0.0001) 
xo  109.85471 I  0.804844602`_0.4474	 CS_L(csl, 9999.99999)    Strain_L(msl, 0.0001) 
xo  110.81677 I  1.07166674`_0.7205		 CS_L(csl, 9999.99999)    Strain_L(msl, 0.0001) 
xo  110.98071 I  5.03224008`_0.6391		 CS_L(csl, 9999.99999)    Strain_L(msl, 0.0001) 
xo  114.06106 I  4.26371264`_0.4257		 CS_L(csl, 9999.99999)    Strain_L(msl, 0.0001) 
xo  116.08743 I  18.698576`_0.9504		 CS_L(csl, 9999.99999)    Strain_L(msl, 0.0001) 
xo  116.60013 I  5.96002542`_0.7617		 CS_L(csl, 9999.99999)    Strain_L(msl, 0.0001) 
xo  117.83790 I  9.65525656`_0.4942		 CS_L(csl, 9999.99999)    Strain_L(msl, 0.0001) 
xo  120.19956 I  0.653117054`_0.3345	 CS_L(csl, 9999.99999)    Strain_L(msl, 0.0001) 
xo  122.02186 I  3.14202768`_0.2847		 CS_L(csl, 9999.99999)    Strain_L(msl, 0.0001) 
xo  122.02186 I  3.14202768`_0.2847		 CS_L(csl, 9999.99999)    Strain_L(msl, 0.0001) 
xo  124.58449 I  2.27713733`_0.3985		 CS_L(csl, 9999.99999)    Strain_L(msl, 0.0001) 
xo  127.67185 I  19.3424291`_0.595		 CS_L(csl, 9999.99999)    Strain_L(msl, 0.0001) 
xo  129.86947 I  3.8597304`_0.2207		 CS_L(csl, 9999.99999)    Strain_L(msl, 0.0001) 
xo  129.86947 I  3.8597304`_0.2207		 CS_L(csl, 9999.99999)    Strain_L(msl, 0.0001) 
xo  131.09645 I  8.14263248`_0.4464		 CS_L(csl, 9999.99999)    Strain_L(msl, 0.0001) 
xo  132.20122 I  7.79012613e-07`_0.343	 CS_L(csl, 9999.99999)    Strain_L(msl, 0.0001) 
xo  132.61607 I  0.357421768`_0.3527	 CS_L(csl, 9999.99999)    Strain_L(msl, 0.0001) 
xo  136.05913 I  13.1644927`_0.3397		 CS_L(csl, 9999.99999)    Strain_L(msl, 0.0001) 
xo  136.05913 I  13.1644927`_0.3397		 CS_L(csl, 9999.99999)    Strain_L(msl, 0.0001) 
xo  139.35597 I  0.439038021`_0.3582	 CS_L(csl, 9999.99999)    Strain_L(msl, 0.0001) 
xo  140.76111 I  0.429303903`_0.3717	 CS_L(csl, 9999.99999)    Strain_L(msl, 0.0001) 
xo  141.00386 I  0.775170314`_0.3812	 CS_L(csl, 9999.99999)    Strain_L(msl, 0.0001) 
xo  142.31152 I  3.97731557`_0.3768		 CS_L(csl, 9999.99999)    Strain_L(msl, 0.0001) 
xo  145.15549 I  11.1275865`_0.4581		 CS_L(csl, 9999.99999)    Strain_L(msl, 0.0001) 
xo  148.27788 I  0.576330606`_0.3697	 CS_L(csl, 9999.99999)    Strain_L(msl, 0.0001) 
xo  149.19071 I  6.55796773`_0.6464		 CS_L(csl, 9999.99999)    Strain_L(msl, 0.0001) 
xo  150.09990 I  6.49827992`_5.701		 CS_L(csl, 9999.99999)    Strain_L(msl, 0.0001) '}}}
'...                                                                                 
xo  150.40858 I  30.8355914`_19.18		 CS_L(csl, 9999.99999)    Strain_L(msl, 0.0001) 
                              
'-------------------------------------- 
   STR(F_M_-3_M) 
      phase_name "Fluorite" 
      Cubic(@  5.464711`_0.000029) 
      site Ca    x 0        y 0        z 0       occ Ca   1   beq 0.4856   
      site F     x 0.25     y 0.25     z 0.25    occ F    1   beq 0.7200   
      scale @  0.00117628596`_3.768e-06
      CS_L(@, 683.073861`_65.2772514) 
      Strain_L(@, 0.0532100401`_0.0026655401) 
      MVW( 312.299, 163.193`_0.003, 35.375`_0.079) 
 
      r_bragg  1.53167984
/*
xo_Is	
	phase_name "pks_fluorite"
   prm_with_error !S_flo 583.948_2.340 'sum of all below I values
   prm !mol_f2_flo   832.917 '135613.262	'pre-calculated from mol_f2_flo.inp using dummy cubic cell volume 
   prm M_flo =AW("Ca")+2*AW("F");:78.0748064
   MVW(=M_flo S_flo / mol_f2_flo;, 1.000, 31.927_0.059)  'MSP method E.q.(19)

xo   28.26537 I 37.9503973`_0.2094		 CS_L(csl, 9774.17198)    Strain_L(msl, 0.00267508335) '{{{
xo   32.75219 I 0.366069022`_0.03688	CS_L(csl, 9774.17198)    Strain_L(msl, 0.00267508335)
xo   46.99700 I 127.687194`_0.6688		 CS_L(csl, 9774.17198)    Strain_L(msl, 0.00267508335)
xo   55.75031 I 60.4259219`_0.5642		 CS_L(csl, 9774.17198)    Strain_L(msl, 0.00267508335)
xo   58.46260 I 0.810300975`_0.1333		CS_L(csl, 9774.17198)    Strain_L(msl, 0.00267508335)
xo   68.64944 I 33.985468`_0.6048		 CS_L(csl, 9774.17198)    Strain_L(msl, 0.00267508335)
xo   75.82779 I 37.8139577`_0.6394		 CS_L(csl, 9774.17198)    Strain_L(msl, 0.00267508335)
xo   78.16514 I 3.01996405`_0.2754		 CS_L(csl, 9774.17198)    Strain_L(msl, 0.00267508335)
xo   87.35716 I 87.6402917`_1.044		 CS_L(csl, 9774.17198)    Strain_L(msl, 0.00267508335)
xo   94.19357 I 19.5507024`_0.3833		 CS_L(csl, 9774.17198)    Strain_L(msl, 0.00267508335)
xo   94.19357 I 19.5507024`_0.3833		CS_L(csl, 9774.17198)    Strain_L(msl, 0.00267508335)
xo  105.77458 I 32.3340573`_0.7163		CS_L(csl, 9774.17198)    Strain_L(msl, 0.00267508335)
xo  113.02231 I 45.7407769`_0.8129		CS_L(csl, 9774.17198)    Strain_L(msl, 0.00267508335)
xo  115.52056 I 2.12868982`_0.231		CS_L(csl, 9774.17198)    Strain_L(msl, 0.00267508335)
xo  115.52056 I 2.12868982`_0.231		CS_L(csl, 9774.17198)    Strain_L(msl, 0.00267508335)
xo  126.14400 I 51.4035599`_0.8041		CS_L(csl, 9774.17198)    Strain_L(msl, 0.00267508335)
xo  135.15791 I 18.1368509`_0.5567		CS_L(csl, 9774.17198)    Strain_L(msl, 0.00267508335) '}}}
'...                                	
xo  138.48639 I 3.27488366`_0.4207		CS_L(csl, 9774.17198)    Strain_L(msl, 0.00267508335)

*/
     
'-------------------------------------- 
STR(P_63_M_C) 
      phase_name "Zincite" 
      Hexagonal(@  3.250068`_0.000018, @  5.207026`_0.000042) 
      site Zn    x  = 1/3;  y  = 2/3;  z 0.00357   occ Zn+2  1 beq 0.5728 
      site O     x  = 1/3;  y  = 2/3;  z 0.37903   occ O-2   1 beq 0.5257 
      scale @  0.00662829182`_1.823e-05
      CS_L(@, 246.774141`_3.0371197) 
 
      MVW( 162.817, 47.633`_0.001, 30.333`_0.067) 
 
      r_bragg  2.0391941
'--------------------------------------
/*
xo_Is	phase_name "pks_zincite"
   prm_with_error !S_Zin 893.779_3.146 'sum of all below I values
   prm !mol_f2_Zin 1509.435	'70878.495 'pre-calculated from mol_f2_zin.inp using dummy cubic cell volume 
   prm M_Zin =AW("Zn")+AW("O");:81.4084
   MVW(=M_Zin S_Zin / mol_f2_Zin;, 1.000, 31.653_0.060)  'MSP method E.q.(19)
                 
xo   31.76799 I  35.311904`_0.2256 			CS_L(csl, 7142.06004`_84.7699942)'{{{
xo   34.42110 I  29.633078`_0.2272 			CS_L(csl, 7142.06004`_84.7699942)
xo   36.25303 I  81.7484182`_0.3929 		CS_L(csl, 7142.06004`_84.7699942)
xo   47.53868 I  32.9319129`_0.3574 		CS_L(csl, 7142.06004`_84.7699942)
xo   56.59451 I  76.3442131`_0.6325 		CS_L(csl, 7142.06004`_84.7699942)
xo   62.85627 I  83.7669089`_0.7379 		CS_L(csl, 7142.06004`_84.7699942)
xo   66.37507 I  15.7856344`_0.4945 		CS_L(csl, 7142.06004`_84.7699942)
xo   67.94687 I  86.3524`_0.9075 			CS_L(csl, 7142.06004`_84.7699942)
xo   69.08552 I  43.138837`_0.6214 			CS_L(csl, 7142.06004`_84.7699942)
xo   72.56512 I  7.30654338`_0.3097 		CS_L(csl, 7142.06004`_84.7699942)
xo   76.95871 I  17.0382939`_0.606 			CS_L(csl, 7142.06004`_84.7699942)
xo   81.38416 I  8.75180676`_0.3757 		CS_L(csl, 7142.06004`_84.7699942)
xo   89.61125 I  46.6189205`_0.7809 		CS_L(csl, 7142.06004`_84.7699942)
xo   92.79092 I  16.6206773`_0.5193 		CS_L(csl, 7142.06004`_84.7699942)
xo   95.30544 I  50.8321317`_0.961 			CS_L(csl, 7142.06004`_84.7699942)
xo   98.61635 I  27.8567379`_0.6626 		CS_L(csl, 7142.06004`_84.7699942)
xo  102.93150 I  20.9606542`_0.6057 		CS_L(csl, 7142.06004`_84.7699942)
xo  104.13185 I  37.0487475`_0.7366 		CS_L(csl, 7142.06004`_84.7699942)
xo  107.43541 I  5.65946121`_0.3838 		CS_L(csl, 7142.06004`_84.7699942)
xo  110.38444 I  24.2683204`_0.6251 		CS_L(csl, 7142.06004`_84.7699942)
xo  113.08468 I  0.00166759301`_0.6901		CS_L(csl, 7142.06004`_84.7699942)
xo  116.27335 I  59.5560496`_0.944 			CS_L(csl, 7142.06004`_84.7699942)
xo  121.56141 I  30.316437`_0.6576 			CS_L(csl, 7142.06004`_84.7699942)
xo  125.15926 I  3.05400885`_0.3867 		CS_L(csl, 7142.06004`_84.7699942)
xo  133.91523 I  24.6889332`_0.5442 		CS_L(csl, 7142.06004`_84.7699942)
xo  136.52413 I  4.34919634`_0.3963 		CS_L(csl, 7142.06004`_84.7699942)
xo  137.92603 I  0.000122070313`_0.2725 	CS_L(csl, 7142.06004`_84.7699942)
xo  138.50986 I  7.17797671`_0.4001 		CS_L(csl, 7142.06004`_84.7699942)	'}}}
'...            
xo  142.91642 I  16.6593553`_0.427 			CS_L(csl, 7142.06004`_84.7699942)
*/

C_matrix_normalized
{
                             1   2   3   4   5   6   7   8   9  10  11  12  13  14  15  16  17  18  19  20  21  22  23  24  25  26  27  28  29  30  31  32  33  34  35  36  37  38  39  40  41  42  43  44  45  46  47  48  49  50  51  52  53  54  55  56  57  58  59  60  61  62  63  64  65  66  67  68  69  70  71  72  73  74  75  76  77  78  79  80  81  82
m67e0c01b_4a           1:  100   1  -1   0  -1   1  -0   1   1  -0  -1   0  -1   0  -1  -2   0   3  -2  -2  -4   0   0   3  -3   1  -1  -0  -0  -0  -0   1  -1  -0   1  -1   1  -1  -0  -0  -2   1   1   1  -1   1  -0   1  -2   1   1   1   1   1   0   1   1   1   1   0   0   2   2   3   1   0   0   1   1   1   0  -0   3   3   1  61  -2  -3   2  53  35   1
m67e0c01b_4b           2:    1 100 -98  97 -94  90 -78  73  -3  -4  -5  -6  -3  -2   0   1   3   2   2   3   2   5   5   2   2   2   1   1   1   1   0   0  -0  -1  -2  -1  -2  -1  -3  -4  -3  -3  -5  -3  -2  -1  -1  -1   1   0   1   3   4   4   6   8   9   9   8   6   7   9   9   7   2   2   2  -4  -5   4   9 -12   9   9  -0   1   3   2  -2   2  -0   3
bkg898500584           3:   -1 -98 100 -93  97 -87  82 -72   2   4   5   5   3   2  -1  -2  -4  -2  -2  -4  -3  -6  -6  -3  -2  -2  -2  -2  -2  -2  -1  -1  -0  -0   1   0   3   1   3   3   3   2   4   2   1   1  -0   0  -2  -1  -3  -4  -6  -6  -8 -11 -12 -12 -11  -7 -10 -13 -13 -13  -5  -5  -8  -5   1  -4  -5   7 -14 -12  -1  -1  -3  -3   0  -2   0  -2
bkg898500800           4:    0  97 -93 100 -88  95 -73  79  -2  -3  -4  -5  -3  -2   0   1   4   2   2   3   2   5   4   1   2   1   1   1   1  -0  -0  -0  -0  -2  -2  -2  -2  -2  -4  -5  -3  -3  -5  -3  -2  -1  -2  -2  -0   0   0   2   3   3   5   6   6   6   6   4   5   4   4   0  -1  -2  -6 -16 -10   6  16 -19   3   4  -1   0   2   2  -2   1  -0   4
bkg898501016           5:   -1 -94  97 -88 100 -81  87 -67   3   4   6   7   4   3   1  -1  -2  -1  -1  -3  -2  -5  -4  -2  -2  -1  -1  -1  -1  -0   0   0   0   1   2   1   3   1   4   5   4   4   6   4   2   2   1   3  -0   1   0  -1  -3  -3  -5  -8  -9  -9 -10  -6  -9 -13 -13 -15  -7  -6 -11 -10  -2  -2  -0   1 -14 -14   1  -1  -3  -2   2  -3   0  -5
bkg898501232           6:    1  90 -87  95 -81 100 -63  85  -4  -4  -6  -7  -4  -3  -0   1   3   2   2   3   2   4   4   2   2   1   1   0   0   0  -0  -0  -0  -1  -2  -1  -2  -1  -2  -2  -2  -1  -2  -0   0  -0   1   3   3   3   6   9   9   9  12  12  13  13  11   7   9   8   8   3  -1  -1  -5 -18 -12   9  20 -25  10  11   1   1   5   5  -3   1   0   4
bkg898501448           7:   -0 -78  82 -73  87 -63 100 -48   4   5   6   8   5   4   1  -1  -4  -2  -2  -4  -3  -8  -9  -4  -5  -5  -4  -7  -7  -5  -5  -2  -2  -3  -1  -1   0   0   2   3   3   3   6   6   3   3   3   8   2   4   7   9   6   6   6   2   1   1  -0   0  -1  -5  -5  -8  -4  -4  -9 -13  -5   2   6  -7  -9 -10   2   0  -3  -1   2  -1   0  -5
bkg898501664           8:    1  73 -72  79 -67  85 -48 100  -5  -3  -3  -2  -1   1   4   4   7   3   3   5   3   6   4   1   1  -1  -0  -3  -3  -3  -5  -2  -2  -4  -6  -4  -6  -3  -7  -7  -5  -5  -7  -3  -2  -1   0   1   2   2   7  10  12  12  15  17  18  18  17  11  14  15  15  11   3   2   0 -13 -11   9  20 -25  12  10   2   1   4   4  -0   3  -0   2
iprm898536608_         9:    1  -3   2  -2   3  -4   4  -5 100   2   2   1   1   1   1   0   0  -0   0   0   0  -0  -0  -0  -0  -0  -0  -0  -0  -0  -0  -0  -0  -0   0  -0   0  -0   0  -0   0   0   0   0  -0   0  -0  -0  -1  -0  -1  -1  -1  -1  -1  -1  -1  -1  -1  -0  -1  -2  -2  -1  -0  -0  -1  -1  -0  -1  -1   1  -8 -10   0   0  -1  -1   0   0   0  -1
iprm898536976_        10:   -0  -4   4  -3   4  -4   5  -3   2 100   2   1   1   1   1   1   0   0   0   1   1   0  -0   0  -0  -0   0  -0  -0  -0  -0  -0  -0   0  -0  -0   0   0   0  -0   0   0   0  -0   0   0  -0  -0  -0   0  -0  -0  -0  -0  -0  -1  -1  -1  -1  -0  -0  -1  -1  -1  -0  -0  -1  -1  -0  -1  -1   1  -8 -11   0  -0  -1  -0  -2  -1   0   3
iprm898537344_        11:   -1  -5   5  -4   6  -6   6  -3   2   2 100   2   1   1   1   1   1   0   1   1   1   0   0   0  -0  -0   0  -0  -0  -0  -0  -0  -0  -0  -0  -0  -0  -0  -0  -0   0  -0   0   0   0   0  -0  -0  -0  -0  -0  -0  -0  -0  -0  -0  -0  -0  -0  -0  -0  -1  -1  -0  -0  -0  -1  -1  -0  -1  -0   1  -6  -9   1  -0  -1  -0   1  -0  -0  -1
iprm898537712_        12:    0  -6   5  -5   7  -7   8  -2   1   1   2 100   1   2   1   1   1   0   1   0   0   0   0   0  -0  -0  -0  -0  -0  -0  -0  -0  -0  -0  -0  -0  -0  -0  -0  -0  -0  -0  -0   0  -0  -0   0   0  -0   0   0   0   0   0   0   0   0   0   0   0   0   0   0   0  -0  -0  -0  -0  -0  -0   0  -0  -2  -3   1   0  -1  -0   1   0  -0  -2
iprm898538080_        13:   -1  -3   3  -3   4  -4   5  -1   1   1   1   1 100   1   1   1   1   0   1   1   1   0   0   0   0  -0   0  -0  -0   0  -0   0  -0  -0  -0   0  -0  -0  -0  -0  -0  -0  -0  -0  -0  -0   0   0   0   0   0   0   0   0   0   0   0   0   0   0   0   0   0   0   0   0  -0  -0  -0  -0   0  -0  -3  -5   1  -0  -1  -0   1  -0  -0  -1
iprm898538448_        14:    0  -2   2  -2   3  -3   4   1   1   1   1   2   1 100   1   1   1   0   1   1   1   1   0   0   0   0   0  -0  -0  -0  -0  -0   0  -0  -0  -0  -0  -0  -0  -0  -0  -0  -0  -0  -0  -0  -0   0  -0  -0   0   0   0   0   0   1   1   1   0   0   0   0   0   0   0   0  -0  -0  -0   0   0  -1  -1  -3  -2   0   2   0   1   0   0  -1
iprm898538816_        15:   -1   0  -1   0   1  -0   1   4   1   1   1   1   1   1 100   1   2   1   1   1   1   1   1   1   0   0   1   0   0   0   0   0   0   0  -0   0  -1   0  -0   0  -0  -0  -0  -0  -0  -0   0   0   0   0   1   0   1   1   1   1   1   1   1   0   1   1   1   1   0   0   1   0  -0   1   1  -1  -1  -4   1  -1  -0   0   1  -0  -0  -1
iprm898539184_        16:   -2   1  -2   1  -1   1  -1   4   0   1   1   1   1   1   1 100   1   0   1   1   2   1   1   1   0   0   1   1   1   1   0   0   0   1  -0   1  -1   0   0   0  -0   0  -0  -0   0  -0   0   0   1   0   1   1   1   1   1   1   1   1   1   0   1   2   2   1   0   0   1   1   0   1   1  -1   1  -3   0  -1  -0   0  -1  -0  -1   1
iprm898539552_        17:    0   3  -4   4  -2   3  -4   7   0   0   1   1   1   1   2   1 100   0   1   1   1   2   2   1   1   1   1   1   1   1   1   0   0   0   0   0  -0   0  -0  -0  -0  -0  -1  -0  -0  -0   0  -0   0  -0   0   0   1   1   1   1   1   1   1   1   1   2   2   1   0   0   1   0  -0   1   1  -1   1  -1   1  -0  -0   0   1   0  -0  -1
iprm898539920_        18:    3   2  -2   2  -1   2  -2   3  -0   0   0   0   0   0   1   0   0 100 -52   0   0   1   1   0   0   0   0   0   0   0   0   0   0   0   0   0  -0  -0  -0  -0  -0  -0  -0  -0  -0  -0  -0  -0  -0  -0   0   0   0   0   0   0   0   0   0   0   0   0   0   0   0   0   0  -0  -0   0   0  -0   0  -0   0   2  -0   0   1   2   1  -1
iprm898541576_        19:   -2   2  -2   2  -1   2  -2   3   0   0   1   1   1   1   1   1   1 -52 100   1   1   1   1   1   0   0   1   1   1   1   0   0   0   1   0   1  -0   0   0   0  -0   0  -0  -0   0  -0   0   0   1   0   0   0   1   1   1   1   1   1   1   0   1   1   1   1   0   0   1   1   0   1   1  -1   1  -1   0  -1   0   0   0  -1  -1  -0
iprm898541944_        20:   -2   3  -4   3  -3   3  -4   5   0   1   1   0   1   1   1   1   1   0   1 100   2   2   2   1   1   0   1   1   1   1   1   1   0   1   0   1  -1   1   1   1   0   1   0   0   0  -0   1   0   1   0   1   1   1   1   1   2   1   1   2   0   1   3   3   1   1   0   2   2   1   2   1  -1   4   0   1  -1   0   1  -5   1  -2   1
iprm898542312_        21:   -4   2  -3   2  -2   2  -3   3   0   1   1   0   1   1   1   2   1   0   1   2 100   1   1   1   1   0   1   1   1   1   0   0   0   2   0   1  -1   2   1   1   0   1   1   0   0  -0   1   1   2   1   1   1   2   2   1   2   2   2   2   0   1   3   3   1   1   0   2   3   1   2   1  -2   6   1  -3  -4  -0  -1 -10   2  -0   6
iprm898542680_        22:    0   5  -6   5  -5   4  -8   6  -0   0   0   0   0   1   1   1   2   1   1   2   1 100   3   1   1   1   1   2   2   2   2   1   1   1   1   1   0   1   1   1   0   0  -0  -0  -0  -0   0  -0   0  -0   0  -0   0   0   0   1   1   1   1   0   0   1   1   1   0   0   1   1   0   1   0  -1   2   0   1  -0   0   1   1   0  -0  -1
iprm898543048_        23:    0   5  -6   4  -4   4  -9   4  -0  -0   0   0   0   0   1   1   2   1   1   2   1   3 100   1   1   1   2   2   2   2   2   1   1   2   1   1   0   1   1   1   0   0   0   0   0  -0   0   0   0  -0   0  -0  -0  -0  -0   0   0   0   0  -0   0   1   1   1   0   0   1   2   1   1   0  -0   3   1   1  -0   0   1   1   0  -0  -1
iprm898543416_        24:    3   2  -3   1  -2   2  -4   1  -0   0   0   0   0   0   1   1   1   0   1   1   1   1   1 100 -25   1   1   1   1   1   1   1   0   1   1   1  -0   2   1   1   1   1   1   0   0  -0   1   1   2   0   1   0   1   1   1   1   1   1   1  -0   0   2   2   1   0   0   1   2   1   1   0  -1   5   2  -0   2  -0  -0  -5  -1   1   1
iprm898543784_        25:   -3   2  -2   2  -2   2  -5   1  -0  -0  -0  -0   0   0   0   0   1   0   0   1   1   1   1 -25 100   1   1   1   1   1   1   0   0   1   1   1   0   0   1   1   0   0   0   0   0   0   0  -0  -0   0  -0  -0  -0  -0  -0  -0  -0  -0  -0  -0  -0  -0  -0  -0   0   0   0   1   0   0  -0   0   0   0   0  -2   0   1  -1   1  -1   1
iprm898544152_        26:    1   2  -2   1  -1   1  -5  -1  -0  -0  -0  -0  -0   0   0   0   1   0   0   0   0   1   1   1   1 100 -38   2   2   1   2   1   0   1   1   1   1   0   1   1   0   0   1   0   0   0   0  -0  -0  -0  -0  -0  -1  -1  -1  -1  -1  -1  -1  -0  -1  -1  -1  -0  -0  -0  -0   0   0  -0  -1   1  -1  -0   1   1   0   1   1   0   0  -1
iprm898544520_        27:   -1   1  -2   1  -1   1  -4  -0  -0   0   0  -0   0   0   1   1   1   0   1   1   1   1   2   1   1 -38 100   2   2   2   2   1   1   2   1   2   0   1   1   2   1   1   1   1   0  -0   1   1   1   0   1   0   0   0   0   1   0   0   1  -0   0   1   1   0   0   0   1   2   1   1   0  -0   4   2   1  -1   0   1  -0  -0  -1   0
iprm898544888_        28:   -0   1  -2   1  -1   0  -7  -3  -0  -0  -0  -0  -0  -0   0   1   1   0   1   1   1   2   2   1   1   2   2 100 100   1   3   1   1   2   2   2   1   1   2   2   1   1   2   1   1   0   1   1   0   0   0  -0  -0  -0  -1  -1  -1  -1  -1  -1  -1  -0  -0  -0  -0   0   1   2   1   0  -1   1   2   1   1  -0   1   1   1  -0  -0  -1
iprm898545256_        29:   -0   1  -2   1  -1   0  -7  -3  -0  -0  -0  -0  -0  -0   0   1   1   0   1   1   1   2   2   1   1   2   2 100 100   1   3   1   1   2   2   2   1   1   2   2   1   1   2   1   1   0   1   1   0   0   0  -0  -0  -0  -1  -1  -1  -1  -1  -1  -1  -0  -0  -0  -0   0   1   2   1   0  -1   1   2   1   1  -0   1   1   1  -0  -0  -1
iprm898545624_        30:   -0   1  -2  -0  -0   0  -5  -3  -0  -0  -0  -0   0  -0   0   1   1   0   1   1   1   2   2   1   1   1   2   1   1 100  -3   1   1   2   2   2   1   2   2   3   1   1   2   1   1   0   1   1   1   0   1   0   0   0  -0   0  -0  -0   0  -1  -0   1   1   0   0   0   1   3   1   1  -0   0   5   2   1  -0   1   1   1   0  -0  -1
iprm898545992_        31:   -0   0  -1  -0   0  -0  -5  -5  -0  -0  -0  -0  -0  -0   0   0   1   0   0   1   0   2   2   1   1   2   2   3   3  -3 100  -0   1   2   2   2   1   1   2   2   1   1   2   1   1   0   1   1   0   0   0  -0  -0  -0  -1  -1  -1  -1  -1  -1  -1  -1  -1  -1  -0  -0   0   1   1  -0  -1   1   1   1   1  -0   1   1   1  -0  -0  -1
iprm898546360_        32:    1   0  -1  -0   0  -0  -2  -2  -0  -0  -0  -0   0  -0   0   0   0   0   0   1   0   1   1   1   0   1   1   1   1   1  -0 100 -63   1   1   1   0   1   1   1   1   1   1   1   0   0   1   1   1   0   1   0   0   0   0   0   0   0   0  -0  -0   1   1   0   0   0   1   1   1   1  -0   0   3   2   1   1   0   0   0   1   0  -0
iprm898546728_        33:   -1  -0  -0  -0   0  -0  -2  -2  -0  -0  -0  -0  -0   0   0   0   0   0   0   0   0   1   1   0   0   0   1   1   1   1   1 -63 100   1   1   1   1   1   1   1   0   0   1   0   0   0   0   0   0   0   0  -0  -0  -0  -0  -0  -0  -0  -0  -0  -0   0   0  -0  -0  -0   0   1   0   0  -0   0   1   1  -2  -1  -2  -3   0  -1  -0  -0
iprm898547096_        34:   -0  -1  -0  -2   1  -1  -3  -4  -0   0  -0  -0  -0  -0   0   1   0   0   1   1   2   1   2   1   1   1   2   2   2   2   2   1   1 100   1   2   1   2   2   3   1   2   2   1   1   0   1   2   2   1   2   1   1   1   1   1   0   0   1  -1  -0   2   2   0   0   0   2   3   2   2  -0  -0   7   4   1  -0   0   0  -2  -0  -1   3
iprm898547464_        35:    1  -2   1  -2   2  -2  -1  -6   0  -0  -0  -0  -0  -0  -0  -0   0   0   0   0   0   1   1   1   1   1   1   2   2   2   2   1   1   1 100 -20   1   1   2   2   1   1   2   1   1   0   0   1   0   0   0   0  -0  -0  -1  -1  -1  -1  -1  -1  -1  -1  -1  -1  -0  -0  -0   1   1  -0  -1   1  -0  -0   1   0   0   1   0   0   1   0
iprm898547832_        36:   -1  -1   0  -2   1  -1  -1  -4  -0  -0  -0  -0   0  -0   0   1   0   0   1   1   1   1   1   1   1   1   2   2   2   2   2   1   1   2 -20 100   0   2   2   3   1   2   2   1   1   0   2   2   2   1   2   1   1   1   1   2   1   1   1  -0   0   2   2   1   0   0   2   3   2   2   0  -0   8   5   1  -1   1   1   0  -0  -0  -0
iprm898548200_        37:    1  -2   3  -2   3  -2   0  -6   0   0  -0  -0  -0  -0  -1  -1  -0  -0  -0  -1  -1   0   0  -0   0   1   0   1   1   1   1   0   1   1   1   0 100 -29   1   0   1   0   1   1   0   0  -0   0  -1  -0  -1  -1  -1  -1  -1  -2  -2  -2  -2  -1  -1  -3  -3  -2  -1  -1  -2  -2  -0  -2  -1   2  -6  -4  -2   3  -2  -4   1  -1   1   2
iprm898548568_        38:   -1  -1   1  -2   1  -1   0  -3  -0   0  -0  -0  -0  -0   0   0   0  -0   0   1   2   1   1   2   0   0   1   1   1   2   1   1   1   2   1   2 -29 100   2   2   2   1   2   1   1   0   1   2   3   1   2   1   2   2   1   2   1   1   1  -0   0   2   2   1   0   0   2   2   1   2   1  -1   7   4   1  -1   0   1 -12  -4   1   2
iprm898548936_        39:   -0  -3   3  -4   4  -2   2  -7   0   0  -0  -0  -0  -0  -0   0  -0  -0   0   1   1   1   1   1   1   1   1   2   2   2   2   1   1   2   2   2   1   2 100   3   2   2   3   2   1   1   2   2   2   1   2   2   2   2   1   1   1   1   1  -0  -0   1   1  -0  -0  -0   1   2   1   1   0  -0   5   3   1  -0   1   1  -5  -0  -1   5
iprm898549304_        40:   -0  -4   3  -5   5  -2   3  -7  -0  -0  -0  -0  -0  -0   0   0  -0  -0   0   1   1   1   1   1   1   1   2   2   2   3   2   1   1   3   2   3   0   2   3 100   1   3   3   3   2   1   3   4   3   1   4   3   3   3   3   3   2   2   2   0   1   4   4   1   0   0   2   4   2   3   1  -2  11   8   2  -0   1   2   0   0  -0  -1
iprm898549672_        41:   -2  -3   3  -3   4  -2   3  -5   0   0   0  -0  -0  -0  -0  -0  -0  -0  -0   0   0   0   0   1   0   0   1   1   1   1   1   1   0   1   1   1   1   2   2   1 100 -28   2   1   1   1   1   2   2   1   1   1   1   1   1   0   0   0   0  -0  -0  -0  -0  -1  -0  -0   0  -0   0   0   0  -0   1   0   1  -1   1   1  -5  -8   1   2
iprm898550040_        42:    1  -3   2  -3   4  -1   3  -5   0   0  -0  -0  -0  -0  -0   0  -0  -0   0   1   1   0   0   1   0   0   1   1   1   1   1   1   0   2   1   2   0   1   2   3 -28 100  -0   2   1   1   2   2   1   1   2   2   2   2   2   2   1   1   1   0   1   1   1   0   0   0   1   1   1   1   1  -1   5   3   1   0   1   1  -3   5  -2   2
iprm898550408_        43:    1  -5   4  -5   6  -2   6  -7   0   0   0  -0  -0  -0  -0  -0  -1  -0  -0   0   1  -0   0   1   0   1   1   2   2   2   2   1   1   2   2   2   1   2   3   3   2  -0 100   2   2   1   2   3   2   2   3   3   2   2   2   2   1   1   1   0   0   1   1  -0  -0  -0   0   0   0   1   0  -1   3   2   1   0  -0  -0  -4  -2  10   3
iprm898550776_        44:    1  -3   2  -3   4  -0   6  -3   0  -0   0   0  -0  -0  -0  -0  -0  -0  -0   0   0  -0   0   0   0   0   1   1   1   1   1   1   0   1   1   1   1   1   2   3   1   2   2 100 -51   1   2   3   1   1   3   3   3   3   3   3   2   2   2   1   1   2   2   1   0   0   0   0  -0   1   1  -1   3   2   2   0   1   1   1   2  -0  -0
iprm898551144_        45:   -1  -2   1  -2   2   0   3  -2  -0   0   0  -0  -0  -0  -0   0  -0  -0   0   0   0  -0   0   0   0   0   0   1   1   1   1   0   0   1   1   1   0   1   1   2   1   1   2 -51 100  -4   1   2   2   1   2   2   2   2   2   2   1   1   1   1   1   1   1   0   0   0   0   0  -0   1   1  -1   2   1   1  -1   1   1  -2  -5   1   1
iprm898551512_        46:    1  -1   1  -1   2  -0   3  -1   0   0   0  -0  -0  -0  -0  -0  -0  -0  -0  -0  -0  -0  -0  -0   0   0  -0   0   0   0   0   0   0   0   0   0   0   0   1   1   1   1   1   1  -4 100 -67   1   0   1   1   1   1   1   1   0   0   0   0   0   0  -1  -1  -0  -0  -0  -1  -1  -1  -0   0  -0  -2  -2   1   1   0   0  -3   2   0  -1
iprm898551880_        47:   -0  -1  -0  -2   1   1   3   0  -0  -0  -0   0   0  -0   0   0   0  -0   0   1   1   0   0   1   0   0   1   1   1   1   1   1   0   1   0   2  -0   1   2   3   1   2   2   2   1 -67 100   3   2   1   3   3   3   3   3   4   3   3   3   1   2   4   4   2   1   1   2   2   1   3   2  -2   9   6   1  -0   0   1   1   2  -1   2
iprm898552248_        48:    1  -1   0  -2   3   3   8   1  -0  -0  -0   0   0   0   0   0  -0  -0   0   0   1  -0   0   1  -0  -0   1   1   1   1   1   1   0   2   1   2   0   2   2   4   2   2   3   3   2   1   3 100   2   3   6   6   6   6   6   7   6   6   5   3   4   6   6   3   1   1   2   1   0   3   3  -4  10   7   0   2  -1  -2   1   1   0  -1
iprm898552616_        49:   -2   1  -2  -0  -0   3   2   2  -1  -0  -0  -0   0  -0   0   1   0  -0   1   1   2   0   0   2  -0  -0   1   0   0   1   0   1   0   2   0   2  -1   3   2   3   2   1   2   1   2   0   2   2 100 -38   4   4   4   4   4   5   4   4   4   1   3   6   6   3   1   1   3   3   1   4   3  -4  13   9   0  -1   1   2  -8  -7  -3   5
iprm898552984_        50:    1   0  -1   0   1   3   4   2  -0   0  -0   0   0  -0   0   0  -0  -0   0   0   1  -0  -0   0   0  -0   0   0   0   0   0   0   0   1   0   1  -0   1   1   1   1   1   2   1   1   1   1   3 -38 100  -3   3   3   3   3   3   3   3   3   2   2   3   3   2   1   0   1   0  -0   1   2  -2   3   2   2   0   0   1  -4   3   1   3
iprm898553352_        51:    1   1  -3   0   0   6   7   7  -1  -0  -0   0   0   0   1   1   0   0   0   1   1   0   0   1  -0  -0   1   0   0   1   0   1   0   2   0   2  -1   2   2   4   1   2   3   3   2   1   3   6   4  -3 100   7   7   7   8   9   8   8   7   4   5   8   8   5   2   1   3   3   0   4   4  -6  14  10   3   1   2   2   1   1   0  -0
iprm898553720_        52:    1   3  -4   2  -1   9   9  10  -1  -0  -0   0   0   0   0   1   0   0   0   1   1  -0  -0   0  -0  -0   0  -0  -0   0  -0   0  -0   1   0   1  -1   1   2   3   1   2   3   3   2   1   3   6   4   3   7 100   6   6   9   9   9   9   8   5   6   8   8   5   2   2   3   1  -1   3   4  -6   9   7   3   1   2   3   1   0   0  -0
iprm898554088_        53:    1   4  -6   3  -3   9   6  12  -1  -0  -0   0   0   0   1   1   1   0   1   1   2   0  -0   1  -0  -1   0  -0  -0   0  -0   0  -0   1  -0   1  -1   2   2   3   1   2   2   3   2   1   3   6   4   3   7   6 100 100   8  10   9   9   8   4   6   9   9   6   2   2   4   3  -0   4   4  -6  13  10   3   1   2   3  -5   2   0   1
iprm898554456_        54:    1   4  -6   3  -3   9   6  12  -1  -0  -0   0   0   0   1   1   1   0   1   1   2   0  -0   1  -0  -1   0  -0  -0   0  -0   0  -0   1  -0   1  -1   2   2   3   1   2   2   3   2   1   3   6   4   3   7   6 100 100   8  10   9   9   8   4   6   9   9   6   2   2   4   3  -0   4   4  -6  13  10   3   1   2   3  -5   2   0   1
iprm898554824_        55:    0   6  -8   5  -5  12   6  15  -1  -0  -0   0   0   0   1   1   1   0   1   1   1   0  -0   1  -0  -1   0  -1  -1  -0  -1   0  -0   1  -1   1  -1   1   1   3   1   2   2   3   2   1   3   6   4   3   8   9   8   8 100  10  10  10  10   5   7  10  10   7   3   2   5   3  -0   4   4  -6  13   9   1   0  -0  -0   0   1  -1  -1
iprm898555192_        56:    1   8 -11   6  -8  12   2  17  -1  -1  -0   0   0   1   1   1   1   0   1   2   2   1   0   1  -0  -1   1  -1  -1   0  -1   0  -0   1  -1   2  -2   2   1   3   0   2   2   3   2   0   4   7   5   3   9   9  10  10  10 100  10  10  11   6   8  14  14  10   4   3   8   7   2   6   5  -7  23  17   1   2  -0  -1   1   2  -0  -1
iprm898555560_        57:    1   9 -12   6  -9  13   1  18  -1  -1  -0   0   0   1   1   1   1   0   1   1   2   1   0   1  -0  -1   0  -1  -1  -0  -1   0  -0   0  -1   1  -2   1   1   2   0   1   1   2   1   0   3   6   4   3   8   9   9   9  10  10 100 100   1   6   8  12  12  10   4   4   7   7   1   4   3  -5  17  12   3   1   2   3   1   2   0  -1
iprm898555928_        58:    1   9 -12   6  -9  13   1  18  -1  -1  -0   0   0   1   1   1   1   0   1   1   2   1   0   1  -0  -1   0  -1  -1  -0  -1   0  -0   0  -1   1  -2   1   1   2   0   1   1   2   1   0   3   6   4   3   8   9   9   9  10  10 100 100   1   6   8  12  12  10   4   4   7   7   1   4   3  -5  17  12   3   1   2   3   1   2   0  -1
iprm898556296_        59:    1   8 -11   6 -10  11  -0  17  -1  -1  -0   0   0   0   1   1   1   0   1   2   2   1   0   1  -0  -1   1  -1  -1   0  -1   0  -0   1  -1   1  -2   1   1   2   0   1   1   2   1   0   3   5   4   3   7   8   8   8  10  11   1   1 100  -7   8  12  12  10   4   4   8   8   2   5   3  -4  18  14   2   1   2   2   1   2  -0  -1
iprm898556664_        60:    0   6  -7   4  -6   7   0  11  -0  -0  -0   0   0   0   0   0   1   0   0   0   0   0  -0  -0  -0  -0  -0  -1  -1  -1  -1  -0  -0  -1  -1  -0  -1  -0  -0   0  -0   0   0   1   1   0   1   3   1   2   4   5   4   4   5   6   6   6  -7 100 -39   5   5   6   3   2   4   3   0   0   0  -1   2   2   2   1   1   1   1   1   0  -1
iprm898557032_        61:    0   7 -10   5  -9   9  -1  14  -1  -0  -0   0   0   0   1   1   1   0   1   1   1   0   0   0  -0  -1   0  -1  -1  -0  -1  -0  -0  -0  -1   0  -1   0  -0   1  -0   1   0   1   1   0   2   4   3   2   5   6   6   6   7   8   8   8   8 -39 100   8   8   8   4   3   6   6   1   2   1  -2   9   7   2   0   1   1  -0   1  -1   1
iprm898557400_        62:    2   9 -13   4 -13   8  -5  15  -2  -1  -1   0   0   0   1   2   2   0   1   3   3   1   1   2  -0  -1   1  -0  -0   1  -1   1   0   2  -1   2  -3   2   1   4  -0   1   1   2   1  -1   4   6   6   3   8   8   9   9  10  14  12  12  12   5   8 100 100  12   6   5  13  16   6   6   1  -3  30  22  -1   3   1   1  -1   3  -1   1
iprm898557768_        63:    2   9 -13   4 -13   8  -5  15  -2  -1  -1   0   0   0   1   2   2   0   1   3   3   1   1   2  -0  -1   1  -0  -0   1  -1   1   0   2  -1   2  -3   2   1   4  -0   1   1   2   1  -1   4   6   6   3   8   8   9   9  10  14  12  12  12   5   8 100 100  12   6   5  13  16   6   6   1  -3  30  22  -1   3   1   1  -1   3  -1   1
iprm898558136_        64:    3   7 -13   0 -15   3  -8  11  -1  -1  -0   0   0   0   1   1   1   0   1   1   1   1   1   1  -0  -0   0  -0  -0   0  -1   0  -0   0  -1   1  -2   1  -0   1  -1   0  -0   1   0  -0   2   3   3   2   5   5   6   6   7  10  10  10  10   6   8  12  12 100  -2   7  14  18   7  -0  -6   6  13  10   1   3   1   2  -0   4   2  -1
iprm898558504_        65:    1   2  -5  -1  -7  -1  -4   3  -0  -0  -0  -0   0   0   0   0   0   0   0   1   1   0   0   0   0  -0   0  -0  -0   0  -0   0  -0   0  -0   0  -1   0  -0   0  -0   0  -0   0   0  -0   1   1   1   1   2   2   2   2   3   4   4   4   4   3   4   6   6  -2 100 -61   9   9   4  -1  -4   4   6   5   1   1   0   1   1   1   0  -0
iprm898558872_        66:    0   2  -5  -2  -6  -1  -4   2  -0  -0  -0  -0   0   0   0   0   0   0   0   0   0   0   0   0   0  -0   0   0   0   0  -0   0  -0   0  -0   0  -1   0  -0   0  -0   0  -0   0   0  -0   1   1   1   0   1   2   2   2   2   3   4   4   4   2   3   5   5   7 -61 100  -6   9   4  -1  -4   5   5   4   1   0   0   1   1   1   0  -0
iprm898559240_        67:    0   2  -8  -6 -11  -5  -9   0  -1  -1  -1  -0  -0  -0   1   1   1   0   1   2   2   1   1   1   0  -0   1   1   1   1   0   1   0   2  -0   2  -2   2   1   2   0   1   0   0   0  -1   2   2   3   1   3   3   4   4   5   8   7   7   8   4   6  13  13  14   9  -6 100  20  10   0  -9   9  19  14   1   1   1   1  -3   1   0   3
iprm898559608_        68:    1  -4  -5 -16 -10 -18 -13 -13  -1  -1  -1  -0  -0  -0   0   1   0  -0   1   2   3   1   2   2   1   0   2   2   2   3   1   1   1   3   1   3  -2   2   2   4  -0   1   0   0   0  -1   2   1   3   0   3   1   3   3   3   7   7   7   8   3   6  16  16  18   9   9  20 100  19   4  -8  10  27  20   1   1   1   1   1   3  -0  -0
iprm898559976_        69:    1  -5   1 -10  -2 -12  -5 -11  -0  -0  -0  -0  -0  -0  -0   0  -0  -0   0   1   1   0   1   1   0   0   1   1   1   1   1   1   0   2   1   2  -0   1   1   2   0   1   0  -0  -0  -1   1   0   1  -0   0  -1  -0  -0  -0   2   1   1   2   0   1   6   6   7   4   4  10  19 100  12  39 -39  12   9  -0   0  -0   0   0   1  -0  -0
iprm898560344_        70:    1   4  -4   6  -2   9   2   9  -1  -1  -1  -0  -0   0   1   1   1   0   1   2   2   1   1   1   0  -0   1   0   0   1  -0   1   0   2  -0   2  -2   2   1   3   0   1   1   1   1  -0   3   3   4   1   4   3   4   4   4   6   4   4   5   0   2   6   6  -0  -1  -1   0   4  12 100  61 -68  22  16   0   0   1   1  -1   2  -0   1
iprm898560712_        71:    0   9  -5  16  -0  20   6  20  -1  -1  -0   0   0   0   1   1   1   0   1   1   1   0   0   0  -0  -1   0  -1  -1  -0  -1  -0  -0  -0  -1   0  -1   1   0   1   0   1   0   1   1   0   2   3   3   2   4   4   4   4   4   5   3   3   3   0   1   1   1  -6  -4  -4  -9  -8  39  61 100 -97  10   7   0   0   1   1  -1   1  -0   1
iprm898561080_        72:   -0 -12   7 -19   1 -25  -7 -25   1   1   1  -0  -0  -1  -1  -1  -1  -0  -1  -1  -2  -1  -0  -1   0   1  -0   1   1   0   1   0   0  -0   1  -0   2  -1  -0  -2  -0  -1  -1  -1  -1  -0  -2  -4  -4  -2  -6  -6  -6  -6  -6  -7  -5  -5  -4  -1  -2  -3  -3   6   4   5   9  10 -39 -68 -97 100 -15 -12  -0  -0  -1  -1   2  -1   0  -1
msl                   73:    3   9 -14   3 -14  10  -9  12  -8  -8  -6  -2  -3  -1  -1   1   1   0   1   4   6   2   3   5   0  -1   4   2   2   5   1   3   1   7  -0   8  -6   7   5  11   1   5   3   3   2  -2   9  10  13   3  14   9  13  13  13  23  17  17  18   2   9  30  30  13   6   5  19  27  12  22  10 -15 100  92   0   2   2   2  -1   7  -2   0
csl                   74:    3   9 -12   4 -14  11 -10  10 -10 -11  -9  -3  -5  -3  -4  -3  -1  -0  -1   0   1   0   1   2   0  -0   2   1   1   2   1   2   1   4  -0   5  -4   4   3   8   0   3   2   2   1  -2   6   7   9   2  10   7  10  10   9  17  12  12  14   2   7  22  22  10   5   4  14  20   9  16   7 -12  92 100  -0   2   2   2  -0   5  -1  -1
scale898561264_       75:    1  -0  -1  -1   1   1   2   2   0   0   1   1   1  -2   1   0   1   0   0   1  -3   1   1  -0   0   1   1   1   1   1   1   1  -2   1   1   1  -2   1   1   2   1   1   1   2   1   1   1   0   0   2   3   3   3   3   1   1   3   3   2   2   2  -1  -1   1   1   1   1   1  -0   0   0  -0   0  -0 100  -1  -2   9  -1  -0   1   1
a898568072_           76:   61   1  -1   0  -1   1   0   1   0  -0  -0   0  -0   0  -1  -1  -0   2  -1  -1  -4  -0  -0   2  -2   1  -1  -0  -0  -0  -0   1  -1  -0   0  -1   3  -1  -0  -0  -1   0   0   0  -1   1  -0   2  -1   0   1   1   1   1   0   2   1   1   1   1   0   3   3   3   1   0   1   1   0   0   0  -0   2   2  -1 100  -5  -7   2  32  22  -0
m67e0c01b_4c          77:   -2   3  -3   2  -3   5  -3   4  -1  -1  -1  -1  -1   2  -0  -0  -0  -0   0   0  -0   0   0  -0   0   0   0   1   1   1   1   0  -2   0   0   1  -2   0   1   1   1   1  -0   1   1   0   0  -1   1   0   2   2   2   2  -0  -0   2   2   2   1   1   1   1   1   0   0   1   1  -0   1   1  -1   2   2  -2  -5 100  90   1  -1  -0  -0
m67e0c01b_4d          78:   -3   2  -3   2  -2   5  -1   4  -1  -0  -0  -0  -0   0   0   0   0   0   0   1  -1   1   1  -0   1   1   1   1   1   1   1   0  -3   0   1   1  -4   1   1   2   1   1  -0   1   1   0   1  -2   2   1   2   3   3   3  -0  -1   3   3   2   1   1   1   1   2   1   1   1   1   0   1   1  -1   2   2   9  -7  90 100  -0  -2  -1   0
scale898561632_       79:    2  -2   0  -2   2  -3   2  -0   0  -2   1   1   1   1   1  -1   1   1   0  -5 -10   1   1  -5  -1   1  -0   1   1   1   1   0   0  -2   0   0   1 -12  -5   0  -5  -3  -4   1  -2  -3   1   1  -8  -4   1   1  -5  -5   0   1   1   1   1   1  -0  -1  -1  -0   1   1  -3   1   0  -1  -1   2  -1  -0  -1   2   1  -0 100   2   0 -27
a898569416_           80:   53   2  -2   1  -3   1  -1   3   0  -1  -0   0  -0   0  -0  -0   0   2  -1   1   2   0   0  -1   1   0  -0  -0  -0   0  -0   1  -1  -0   0  -0  -1  -4  -0   0  -8   5  -2   2  -5   2   2   1  -7   3   1   0   2   2   1   2   2   2   2   1   1   3   3   4   1   1   1   3   1   2   1  -1   7   5  -0  32  -1  -2   2 100 -12   2
c898569800_           81:   35  -0   0  -0   0   0   0  -0   0   0  -0  -0  -0   0  -0  -1  -0   1  -1  -2  -0  -0  -0   1  -1   0  -1  -0  -0  -0  -0   0  -0  -1   1  -0   1   1  -1  -0   1  -2  10  -0   1   0  -1   0  -3   1   0   0   0   0  -1  -0   0   0  -0   0  -1  -1  -1   2   0   0   0  -0  -0  -0  -0   0  -2  -1   1  22  -0  -1   0 -12 100   1
m67e0c01b_4e          82:    1   3  -2   4  -5   4  -5   2  -1   3  -1  -2  -1  -1  -1   1  -1  -1  -0   1   6  -1  -1   1   1  -1   0  -1  -1  -1  -1  -0  -0   3   0  -0   2   2   5  -1   2   2   3  -0   1  -1   2  -1   5   3  -0  -0   1   1  -1  -1  -1  -1  -1  -1   1   1   1  -1  -0  -0   3  -0  -0   1   1  -1   0  -1   1  -0  -0   0 -27   2   1 100
}
