# Supplementary material for: Incorporating the direct derivation method and molecular scattering power method into the Rietveld quantitative phase analysis routine in TOPAS
Source: J Appl Crystallogr. 2025 Jun 16;58(Pt 4):1159–73. doi: 10.1107/S1600576725004054 (PMC12321032; doi:10.1107/S1600576725004054)
Supplement: Supplementary file 2 [file j-58-01159-sup2.zip › cal_mol_f2_CCa-2_Co.inp]

num_runs 13					'number of atoms in molecule + 1

macro Cal_f2_Lamda {
yobs_eqn !aac.xy = 1;
min 2 max 90 del 0.01  'User define 2Th range
CoKa7_Holzer(0.0001)  			'User choose radiation wavelength
}

macro Export_f2 {
out Current_Atom##.inc append
Out_String("prm sum_f2_")
Out(Get(phase_name),"%s")
Out_String(" 0 \n")
			phase_out Current_Atom##.inc append
            load out_record out_fmt out_eqn
            { "\nexisting_prm sum_f2_%s" = Get(phase_name);
              " +=    %12.5f;" = I_no_scale_pks;
            }
}            

macro dummy_cell {Cubic(10)}
prm cellvolume =10^3;

#if (Run_Number == 0)
Cal_f2_Lamda
'-----Imaginery crystal: SG:P1, same unit cell, single atom at origin--------
STR(1)
macro Current_Atom {Al}				'Atomic Symbol
dummy_cell
phase_name Current_Atom						
site Al_1 occ Al 1 beq 1.329633105 	'User provide "occ" "beq" of the atom if known
Export_f2
#endif

#if (Run_Number == 1)
Cal_f2_Lamda
'-----Imaginery crystal: SG:P1, same unit cell, single atom at origin--------
STR(1)
macro Current_Atom {Ca}				'Atomic Symbol
dummy_cell
phase_name Current_Atom						
site Ca_1 occ Ca 1 beq 1.329633105 	'User provide "occ" "beq" of the atom if known
Export_f2
#endif

#if (Run_Number == 2)
Cal_f2_Lamda
'-----Imaginery crystal: SG:P1, same unit cell, single atom at origin--------
STR(1)
macro Current_Atom {Fe}				'Atomic Symbol
dummy_cell
phase_name Current_Atom						
site Fe_1 occ Fe 1 beq 1.329633105 	'User provide "occ" "beq" of the atom if known
Export_f2
#endif

#if (Run_Number == 3)
Cal_f2_Lamda
'-----Imaginery crystal: SG:P1, same unit cell, single atom at origin--------
STR(1)
macro Current_Atom {H}				'Atomic Symbol
dummy_cell
phase_name Current_Atom						
site H_1 occ H 1 beq 1 	'User provide "occ" "beq" of the atom if known
Export_f2
#endif

#if (Run_Number == 4)
Cal_f2_Lamda
'-----Imaginery crystal: SG:P1, same unit cell, single atom at origin--------
STR(1)
macro Current_Atom {Mg}				'Atomic Symbol
dummy_cell
phase_name Current_Atom						
site Mg_1 occ Mg 1 beq 1.329633105 	'User provide "occ" "beq" of the atom if known
Export_f2
#endif

#if (Run_Number == 5)
Cal_f2_Lamda
'-----Imaginery crystal: SG:P1, same unit cell, single atom at origin--------
STR(1)
macro Current_Atom {O}				'Atomic Symbol
dummy_cell
phase_name Current_Atom						
site O_1 occ O 1 beq 1.329633105 	'User provide "occ" "beq" of the atom if known
Export_f2
#endif

#if (Run_Number == 6)
Cal_f2_Lamda
'-----Imaginery crystal: SG:P1, same unit cell, single atom at origin--------
STR(1)
macro Current_Atom {Si}				'Atomic Symbol
dummy_cell
phase_name Current_Atom						
site Si_1 occ Si 1 beq 1.221462241 	'User provide "occ" "beq" of the atom if known
Export_f2
#endif

#if (Run_Number == 7)
Cal_f2_Lamda
'-----Imaginery crystal: SG:P1, same unit cell, single atom at origin--------
STR(1)
macro Current_Atom {Ti}				'Atomic Symbol
dummy_cell
phase_name Current_Atom						
site Ti_1 occ Ti 1 beq 1.221462241 	'User provide "occ" "beq" of the atom if known
Export_f2
#endif

#if (Run_Number == 8)
Cal_f2_Lamda
'-----Imaginery crystal: SG:P1, same unit cell, single atom at origin--------
STR(1)
macro Current_Atom {Mn}				'Atomic Symbol
dummy_cell
phase_name Current_Atom						
site Mn_1 occ Mn 1 beq 1 	'User provide "occ" "beq" of the atom if known
Export_f2
#endif

#if (Run_Number == 9)
Cal_f2_Lamda
'-----Imaginery crystal: SG:P1, same unit cell, single atom at origin--------
STR(1)
macro Current_Atom {K}				'Atomic Symbol
dummy_cell
phase_name Current_Atom						
site K_1 occ K 1 beq 1 	'User provide "occ" "beq" of the atom if known
Export_f2
#endif

#if (Run_Number == 10)
Cal_f2_Lamda
'-----Imaginery crystal: SG:P1, same unit cell, single atom at origin--------
STR(1)
macro Current_Atom {Na}				'Atomic Symbol
dummy_cell
phase_name Current_Atom						
site Na_1 occ Na 1 beq 1 	'User provide "occ" "beq" of the atom if known
Export_f2
#endif

#if (Run_Number == 11)
Cal_f2_Lamda
'-----Imaginery crystal: SG:P1, same unit cell, single atom at origin--------
STR(1)
macro Current_Atom {P}				'Atomic Symbol
dummy_cell
phase_name Current_Atom						
site P_1 occ P 1 beq 1 	'User provide "occ" "beq" of the atom if known
Export_f2
#endif

'------Sum up all structural factors and calculate C---------
#if (Run_Number == 12)
#include Al.inc
#include Ca.inc						'include exported "atom".inc files 
#include Fe.inc
#include H.inc
#include Mg.inc
#include O.inc
#include Si.inc
#include Ti.inc
#include Mn.inc
#include K.inc
#include Na.inc
#include P.inc
prm mol_f2_CCa_2 = (4.753 sum_f2_Al +0.022 sum_f2_Ca +3.682 sum_f2_Fe +16 sum_f2_H +5.650 sum_f2_Mg +36 sum_f2_O +5.040 sum_f2_Si +0.117 sum_f2_Ti +0.022 sum_f2_Mn +0.013 sum_f2_K +0.039 sum_f2_Na +0.003 sum_f2_P)/cellvolume; 'chemical formula
out mol_f2_CCa_2.txt
Out(mol_f2_CCa_2,"mol_f2_CCa_2 = %15.3f\n")
#endif
