# Supplementary material for: Incorporating the direct derivation method and molecular scattering power method into the Rietveld quantitative phase analysis routine in TOPAS
Source: J Appl Crystallogr. 2025 Jun 16;58(Pt 4):1159–73. doi: 10.1107/S1600576725004054 (PMC12321032; doi:10.1107/S1600576725004054)
Supplement: Supplementary file 2 [file j-58-01159-sup2.zip › CCa-2_20Std.pro]

r_exp 1.119923764 r_exp_dash 1.305764471 r_wp 5.45422676 r_wp_dash 6.359303862 r_p 4.012738716 r_p_dash 4.855224798 weighted_Durbin_Watson 0.1225869408 gof 4.870176822
fit_zoomed 0
iters 100000
do_errors
version 4
xdd "CCa-2_20Std.brml"
{
_xye
5.00010014 10.4166667 0.29345634
5.01581001 10.6564154 0.29681421
5.03151941 10.3753308 0.29287351
5.04722929 10.1603837 0.28982388
5.06293917 10.5076059 0.29473452
5.07864904 10.1107805 0.28911555
5.09435844 9.76355827 0.28410781
5.11006832 9.95370378 0.28686097
5.1257782 10.0942461 0.28887906
5.14148808 10.4497355 0.29392178
5.15719748 10.8382937 0.29933643
5.17290735 10.2017196 0.29041283
5.18861723 10.4083996 0.29333987
5.20432663 10.2430556 0.2910006
5.22003651 9.96197097 0.28698008
5.23574638 10.5076059 0.29473452
5.25145626 9.34193129 0.2779057
5.26716566 9.97023817 0.28709913
5.28287554 9.68915351 0.2830232
5.29858541 9.9041006 0.28614531
5.31429482 10.1934525 0.29029514
5.33000469 9.89583341 0.28602586
5.34571457 10.4910715 0.29450253
5.36142445 9.89583341 0.28602586
5.37713385 10.4828043 0.29438647
5.39284372 9.69742071 0.28314391
5.4085536 10.0694445 0.28852395
5.42426348 10.5489419 0.29531368
5.43997288 9.5238096 0.28059793
5.45568275 9.63128314 0.28217672
5.47139263 10.1603837 0.28982388
5.48710251 9.65608473 0.28253981
5.50281191 9.28406092 0.27704359
5.51852179 9.94543658 0.28674182
5.53423166 9.24272494 0.27642615
5.54994106 9.3171297 0.27753655
5.56565094 9.76355827 0.28410781
5.58136082 9.29232811 0.27716691
5.59707069 9.56514558 0.28120621
5.61278009 9.02777785 0.27319299
5.62848997 9.68088632 0.28290243
5.64419985 9.73048949 0.28362627
5.65990925 9.73875669 0.28374673
5.67561913 9.62301595 0.28205559
5.691329 9.34193129 0.2779057
5.70703888 9.37500007 0.27839713
5.72274828 9.24272494 0.27642615
5.73845816 9.63128314 0.28217672
5.75416803 9.49074081 0.28011036
5.76987791 9.9041006 0.28614531
5.78558731 9.82969584 0.28506845
5.80129719 10.2017196 0.29041283
5.81700706 9.85449743 0.28542785
5.83271694 9.98677256 0.28733709
5.84842634 9.86276462 0.28554756
5.86413622 9.49900801 0.28023233
5.8798461 10.1190477 0.28923373
5.8955555 9.82969584 0.28506845
5.91126537 9.9123678 0.28626471
5.92697525 10.1190477 0.28923373
5.94268513 10.1025133 0.28899733
5.95839453 10.0777117 0.28864237
5.9741044 9.920635 0.28638406
5.98981428 9.7139551 0.2833852
6.00552368 9.73048949 0.28362627
6.02123356 10.0611773 0.28840548
6.03694344 10.2430556 0.2910006
6.05265331 10.1934525 0.29029514
6.06836319 10.1355821 0.28946993
6.08407259 10.4166667 0.29345634
6.09978247 10.0942461 0.28887906
6.11549187 10.1190477 0.28923373
6.13120174 10.342262 0.2924064
6.14691162 10.2099868 0.29053048
6.1626215 10.4414683 0.29380549
6.17833138 10.9953704 0.30149773
6.19404078 11.1524472 0.30364365
6.20975065 10.4414683 0.29380549
6.22546053 10.5820107 0.29577619
6.24116993 10.7804234 0.29853621
6.25687981 10.9953704 0.30149773
6.27258968 10.8961641 0.30013451
6.28829956 11.1193784 0.30319314
6.30400896 11.5823414 0.3094406
6.31971884 11.4087302 0.30711269
6.33542871 12.243717 0.3181528
6.35113811 11.7724869 0.31197028
6.36684799 11.8055556 0.31240813
6.38255787 12.0122355 0.31513093
6.39826775 12.665344 0.32358442
6.41397762 12.3511906 0.3195461
6.42968702 13.3432541 0.33213144
6.4453969 12.582672 0.32252661
6.4611063 13.6326059 0.3357133
6.47681618 13.6491403 0.33591683
6.49252605 14.4923943 0.34613792
6.50823593 14.9966932 0.35210879
6.52394581 15.3439155 0.3561617
6.53965521 15.451389 0.35740685
6.55536509 16.6087964 0.37055117
6.57107496 16.1210319 0.36506948
6.58678436 18.3945107 0.38996285
6.60249424 18.4027779 0.39005047
6.61820412 18.4441139 0.39048829
6.63391399 19.7420636 0.40399444
6.64962339 21.2301589 0.41894377
6.66533327 21.6269843 0.422841
6.68104315 23.2886906 0.43878487
6.69675255 24.189815 0.4471934
6.71246243 25.7275134 0.46118802
6.7281723 26.4963626 0.46802844
6.74388218 28.9269182 0.48902403
6.75959206 30.8531748 0.5050438
6.77530146 32.9861114 0.52220939
6.79101133 36.1772489 0.5468861
6.80672073 39.1038363 0.56857636
6.82243061 42.2949739 0.59132126
6.83814049 44.5601855 0.60694957
6.85385036 49.0410057 0.63673511
6.86956024 53.6623681 0.66606104
6.88526964 57.1428576 0.68732175
6.90097952 63.6987439 0.72567899
6.9166894 68.3531751 0.75172407
6.9323988 75.0578709 0.78772972
6.94810867 83.7466938 0.83207591
6.96381855 91.9560192 0.87190505
6.97952843 101.793982 0.91736077
6.99523783 114.880953 0.97454776
7.0109477 125.777117 1.01971764
7.0266571 141.352514 1.08101291
7.04236698 156.117726 1.13607034
7.05807686 173.553242 1.19783081
7.07378674 199.611443 1.28461157
7.08949661 222.908401 1.35750779
7.10520649 251.810518 1.44283293
7.12091589 284.64782 1.53402714
7.13662577 324.718918 1.63844893
7.15233517 367.220572 1.74237894
7.16804504 414.467596 1.85107665
7.18375492 464.16171 1.95890677
7.1994648 506.547623 2.046394
7.21517467 549.107147 2.13062815
7.23088408 564.012901 2.15935294
7.24659395 555.76224 2.1435007
7.26230335 505.828377 2.04494065
7.27801323 429.69577 1.88477561
7.29372311 344.808204 1.68837109
7.30943298 263.864089 1.47696178
7.32514286 202.256946 1.2930962
7.34085274 153.645835 1.12704046
7.35656214 121.420305 1.00190091
7.37227154 97.0238103 0.89560864
7.38798141 79.8280429 0.81237557
7.40369129 66.3773153 0.7407795
7.41940117 57.07672 0.68692388
7.43511105 50.6035057 0.64679911
7.45082092 43.2208998 0.59775885
7.46653032 38.8558204 0.56677039
7.4822402 35.2678574 0.53996878
7.4979496 31.746032 0.51229939
7.51365948 28.2572754 0.48333056
7.52936935 26.7278441 0.47006842
7.54507923 23.5119049 0.44088266
7.56078911 21.9824737 0.42630202
7.57649851 20.0148811 0.40677628
7.59220839 18.7086642 0.39327877
7.60791779 17.5925927 0.38136781
7.62362766 17.6669975 0.38217343
7.63933754 15.9226192 0.36281595
7.65504742 15.6001985 0.35912379
7.67075729 14.3601192 0.34455467
7.68646669 14.0955689 0.34136612
7.70217657 13.0621694 0.32861453
7.71788597 12.6736112 0.32369001
7.73359585 11.6815477 0.310763
7.74930573 12.7397488 0.32453351
7.7650156 11.483135 0.30811252
7.78072548 11.0532408 0.3022901
7.79643536 11.4583334 0.30777961
7.81214476 10.4745371 0.29427037
7.82785463 10.1025133 0.28899733
7.84356403 10.0529101 0.28828697
7.85927391 9.92890219 0.28650337
7.87498379 9.54861118 0.28096306
7.89069366 9.05257943 0.27356799
7.90640354 9.39980166 0.27876514
7.92211294 9.81316145 0.28482859
7.93782282 9.21792335 0.27605503
7.95353222 8.59788366 0.26660905
7.9692421 8.7136244 0.26839754
7.98495197 8.61441805 0.26686529
8.00066185 7.91170641 0.25574915
8.01637173 8.38293657 0.26325535
8.0320816 8.00264556 0.25721477
8.04779053 8.87070113 0.27080588
8.0635004 7.80423286 0.25400614
8.07921028 7.79596567 0.25387157
8.09492016 8.15972228 0.25972682
8.11063004 7.67195773 0.25184435
8.12633991 7.55621699 0.24993744
8.14204979 6.89484132 0.23874883
8.15775871 7.91170641 0.25574915
8.17346954 7.70502651 0.25238654
8.18917847 7.31646831 0.24594039
8.20488834 7.46527783 0.24842889
8.22059822 7.54794979 0.24980068
8.2363081 7.68849212 0.25211559
8.25201797 7.63888895 0.251301
8.2677269 7.19246037 0.24384724
8.28343773 7.04365085 0.2413115
8.29914665 7.30820111 0.2458014
8.31485653 7.54794979 0.24980068
8.33056641 7.25033074 0.24482627
8.34627628 7.11805561 0.24258269
8.36198616 7.12632281 0.24272352
8.37769508 7.46527783 0.24842889
8.39340591 7.38260588 0.24704949
8.40911484 6.78736778 0.23688077
8.42482471 6.52281751 0.23221845
8.44053459 6.75429899 0.23630301
8.45624447 6.83697095 0.23774477
8.47195435 6.89484132 0.23874883
8.48766422 7.09325402 0.2421597
8.5033741 6.76256619 0.23644758
8.51908302 7.03538365 0.24116985
8.5347929 6.70469582 0.23543371
8.55050278 6.63855825 0.23426963
8.56621265 6.27480163 0.22776087
8.58192253 6.45667994 0.23103817
8.59763241 6.77910058 0.23673646
8.61334229 6.46494714 0.23118604
8.62905121 6.12599211 0.22504394
8.64476109 6.44014555 0.23074216
8.66047096 6.51455031 0.23207125
8.67618084 6.67162703 0.23485239
8.69189072 6.37400798 0.22955429
8.70760059 6.3492064 0.22910725
8.72331047 6.5476191 0.23265951
8.73901939 6.67162703 0.23485239
8.75472927 6.33267201 0.22880874
8.77043915 6.66335984 0.23470684
8.78614902 6.06812174 0.22397846
8.8018589 6.39054238 0.22985183
8.81756878 6.55588629 0.23280635
8.83327866 6.49801592 0.23177655
8.84898758 6.29960322 0.22821055
8.86469746 6.24173285 0.22715992
8.88040733 7.01058206 0.24074438
8.89611721 6.11772491 0.22489204
8.91182709 6.5393519 0.23251259
8.92753696 6.3492064 0.22910725
8.94324684 6.10119052 0.22458793
8.95895576 5.98544978 0.22244749
8.9746666 6.3409392 0.22895804
8.99037552 6.21693126 0.22670816
9.0060854 6.13425931 0.22519574
9.02179527 6.15906089 0.22565053
9.03750515 6.20039687 0.22640648
9.05321503 6.05158735 0.2236731
9.06892395 6.03505296 0.22336733
9.08463478 6.06812174 0.22397846
9.1003437 6.3492064 0.22910725
9.11605358 6.17559528 0.22595322
9.13176346 5.84490745 0.21982037
9.14747334 6.31613761 0.22850984
9.16318321 6.12599211 0.22504394
9.17889214 6.10119052 0.22458793
9.19460297 6.06812174 0.22397846
9.21031189 6.29133603 0.22806075
9.22602177 5.99371698 0.22260106
9.24173164 6.26653444 0.22761078
9.25744152 5.63822756 0.21589889
9.2731514 5.88624343 0.2205963
9.28886032 5.65476195 0.21621523
9.30457115 5.80357147 0.21904169
9.32028008 6.1507937 0.22549904
9.33599091 5.59689158 0.21510602
9.35169983 5.47288364 0.21270966
9.36740971 5.98544978 0.22244749
9.38311958 6.23346566 0.22700943
9.39882851 5.72916671 0.21763305
9.41453934 5.46461644 0.21254895
9.43024826 5.77876989 0.21857315
9.44595909 6.08465613 0.2242834
9.46166801 6.1507937 0.22549904
9.47737789 5.99371698 0.22260106
9.49308777 5.70436512 0.21716147
9.50879765 5.67129634 0.2165311
9.52450752 5.76223549 0.21826023
9.54021645 5.81183867 0.21919765
9.55592728 6.29133603 0.22806075
9.5716362 6.02678576 0.22321429
9.58734608 5.57208999 0.21462889
9.60305595 5.96891539 0.22214003
9.61876583 5.5472884 0.21415069
9.63447571 6.1507937 0.22549904
9.65018463 5.61342597 0.21542352
9.66589546 6.01851856 0.22306114
9.68160439 5.96064819 0.22198614
9.69731426 5.91104502 0.22106055
9.71302414 6.01025137 0.22290788
9.72873402 5.72089951 0.21747597
9.74444389 5.81183867 0.21919765
9.76015282 5.72916671 0.21763305
9.77586365 6.08465613 0.2242834
9.79157257 5.91104502 0.22106055
9.80728245 5.85317465 0.21997577
9.82299232 5.98544978 0.22244749
9.8387022 5.66302914 0.21637322
9.85441208 5.88624343 0.2205963
9.870121 6.27480163 0.22776087
9.88583183 6.26653444 0.22761078
9.90154076 5.68783073 0.21684651
9.91725063 5.91104502 0.22106055
9.93296051 6.13425931 0.22519574
9.94867039 5.91104502 0.22106055
9.96438026 6.1507937 0.22549904
9.98008919 6.11772491 0.22489204
9.99580002 5.91104502 0.22106055
10.0115089 6.1425265 0.22534744
10.0272188 6.22519846 0.22685884
10.0429287 6.15906089 0.22565053
10.0586386 6.10119052 0.22458793
10.0743485 5.97718258 0.22229381
10.0900574 6.27480163 0.22776087
10.1057682 6.33267201 0.22880874
10.1214771 6.02678576 0.22321429
10.137188 6.44014555 0.23074216
10.1528969 6.26653444 0.22761078
10.1686068 6.3492064 0.22910725
10.1843166 7.03538365 0.24116985
10.2000256 6.7460318 0.23615835
10.2157364 6.87003973 0.23831904
10.2314453 6.80390217 0.23716912
10.2471561 7.79596567 0.25387157
10.2628651 7.37433868 0.24691112
10.2785749 6.9444445 0.2396061
10.2942848 7.43220905 0.24787805
10.3099947 7.30820111 0.2458014
10.3257046 6.96097889 0.23989117
10.3414135 6.77083338 0.23659207
10.3571243 7.00231487 0.24060239
10.3728332 6.41534396 0.23029743
10.3885431 5.9441138 0.22167804
10.404253 5.7539683 0.21810361
10.4199629 6.03505296 0.22336733
10.4356728 5.7539683 0.21810361
10.4513817 5.58862438 0.21494709
10.4670925 5.99371698 0.22260106
10.4828014 5.86970904 0.22028625
10.4985113 5.77050269 0.21841675
10.5142212 5.5472884 0.21415069
10.5299311 5.81183867 0.21919765
10.5456409 6.29133603 0.22806075
10.5613499 5.5555556 0.21431021
10.5770607 6.45667994 0.23103817
10.5927696 6.05985454 0.22382583
10.6084795 6.18386248 0.22610441
10.6241894 5.92757941 0.22136951
10.6398992 5.90277782 0.22090591
10.6556091 5.71263232 0.21731878
10.671318 5.49768523 0.21319109
10.6870289 5.37367729 0.21077296
10.7027378 5.99371698 0.22260106
10.7184477 5.58035719 0.21478805
10.7341576 5.7457011 0.21794687
10.7498674 5.31580692 0.20963496
10.7655773 5.91104502 0.22106055
10.7812862 5.81183867 0.21919765
10.7969971 6.16732809 0.22580192
10.812706 5.79530428 0.21888562
10.8284168 5.93584661 0.22152383
10.8441257 5.61342597 0.21542352
10.8598356 5.27447094 0.2088183
10.8755455 5.72916671 0.21763305
10.8912544 5.73743391 0.21779001
10.9069653 6.07638893 0.22413098
10.9226742 6.15906089 0.22565053
10.938385 5.63822756 0.21589889
10.9540939 5.77050269 0.21841675
10.9698038 6.05158735 0.2236731
10.9855137 5.60515877 0.21526483
11.0012236 5.77876989 0.21857315
11.0169334 6.13425931 0.22519574
11.0326424 5.88624343 0.2205963
11.0483532 5.84490745 0.21982037
11.0640621 6.05985454 0.22382583
11.079772 6.00198417 0.22275453
11.0954819 5.5555556 0.21431021
11.1111917 5.90277782 0.22090591
11.1269016 5.65476195 0.21621523
11.1426106 6.03505296 0.22336733
11.1583214 6.20039687 0.22640648
11.1740303 5.91931221 0.22121508
11.1897402 5.63822756 0.21589889
11.2054501 5.76223549 0.21826023
11.2211599 5.96064819 0.22198614
11.2368698 5.84490745 0.21982037
11.2525787 6.20039687 0.22640648
11.2682896 5.89451063 0.22075116
11.2839985 6.39054238 0.22985183
11.2997084 6.07638893 0.22413098
11.3154182 5.85317465 0.21997577
11.3311281 6.17559528 0.22595322
11.346838 5.77876989 0.21857315
11.3625469 5.97718258 0.22229381
11.3782577 6.11772491 0.22489204
11.3939667 6.1507937 0.22549904
11.4096766 5.83664026 0.21966485
11.4253864 6.05158735 0.2236731
11.4410963 5.86970904 0.22028625
11.4568062 5.70436512 0.21716147
11.4725151 5.86144184 0.22013107
11.4882259 6.36574079 0.22940537
11.5039349 6.51455031 0.23207125
11.5196457 6.20866407 0.22655737
11.5353546 6.52281751 0.23221845
11.5510645 6.01025137 0.22290788
11.5667744 6.3492064 0.22910725
11.5824833 6.36574079 0.22940537
11.5981941 5.96891539 0.22214003
11.613903 6.57242068 0.23309974
11.6296139 6.01851856 0.22306114
11.6453228 6.16732809 0.22580192
11.6610327 6.21693126 0.22670816
11.6767426 6.3492064 0.22910725
11.6924524 6.21693126 0.22670816
11.7081623 6.51455031 0.23207125
11.7238712 6.39880957 0.23000046
11.7395821 6.71296301 0.23557882
11.755291 6.64682545 0.23441546
11.7710009 5.9441138 0.22167804
11.7867107 6.52281751 0.23221845
11.8024206 6.36574079 0.22940537
11.8181305 6.72123021 0.23572383
11.8338394 6.09292333 0.22443572
11.8495503 7.07671963 0.2418773
11.8652592 6.20039687 0.22640648
11.880969 6.3409392 0.22895804
11.8966789 6.16732809 0.22580192
11.9123888 6.21693126 0.22670816
11.9280987 6.29133603 0.22806075
11.9438076 6.21693126 0.22670816
11.9595184 6.7460318 0.23615835
11.9752274 6.15906089 0.22565053
11.9909372 6.58068788 0.2332463
12.0066471 6.29133603 0.22806075
12.022357 6.45667994 0.23103817
12.0380669 6.36574079 0.22940537
12.0537758 6.43187836 0.23059401
12.0694866 6.84523815 0.23788847
12.0851955 6.5393519 0.23251259
12.1009054 6.96097889 0.23989117
12.1166153 6.32440481 0.22865934
12.1323252 6.79563497 0.23702499
12.1480351 6.87003973 0.23831904
12.163744 6.52281751 0.23221845
12.1794548 7.01884926 0.24088628
12.1951637 6.87003973 0.23831904
12.2108736 7.02711646 0.24102811
12.2265835 6.67162703 0.23485239
12.2422934 6.72123021 0.23572383
12.2580032 7.24206355 0.24468665
12.2737122 6.45667994 0.23103817
12.289423 6.70469582 0.23543371
12.3051319 7.27513233 0.24524466
12.3208427 6.85350534 0.23803208
12.3365517 7.31646831 0.24594039
12.3522615 7.39087307 0.24718777
12.3679714 7.11805561 0.24258269
12.3836803 6.61375666 0.23383161
12.3993912 7.15112439 0.24314552
12.4151001 6.91137571 0.23903493
12.4308109 7.3412699 0.24635689
12.4465198 7.20072757 0.24398735
12.4622297 7.01884926 0.24088628
12.4779396 6.98578048 0.24031815
12.4936495 7.15112439 0.24314552
12.5093594 7.63062175 0.25116497
12.5250683 7.63062175 0.25116497
12.5407791 7.62235456 0.25102888
12.556488 7.70502651 0.25238654
12.5721979 7.20899476 0.24412737
12.5879078 7.52314821 0.24938993
12.6036177 7.1428572 0.24300494
12.6193275 7.13459 0.24286427
12.6350365 7.37433868 0.24691112
12.6507473 7.34953709 0.24649556
12.6664562 7.65542334 0.25157282
12.6821661 7.7298281 0.25279241
12.697876 7.80423286 0.25400614
12.7135858 7.51488101 0.24925287
12.7292957 7.96130958 0.25654962
12.7450047 7.89517202 0.25548177
12.7607155 7.3412699 0.24635689
12.7764244 7.12632281 0.24272352
12.7921343 8.3250662 0.2623451
12.8078442 7.65542334 0.25157282
12.823554 8.00264556 0.25721477
12.8392639 8.16798948 0.25985836
12.8549728 7.83730165 0.25454372
12.8706837 7.87037043 0.25508017
12.8863926 7.94477519 0.25628307
12.9021025 8.1349207 0.2593318
12.9178124 8.05224874 0.25801069
12.9335222 8.25066144 0.26117012
12.9492321 8.80456356 0.26979446
12.964941 8.5152117 0.26532418
12.9806519 9.02777785 0.27319299
12.9963608 9.23445774 0.2763025
13.0120707 8.97817467 0.27244142
13.0277805 9.5072752 0.28035425
13.0434904 9.49074081 0.28011036
13.0592003 8.77149478 0.26928733
13.0749102 9.28406092 0.27704359
13.09062 10.8134922 0.29899374
13.106329 9.82969584 0.28506845
13.1220388 10.8878969 0.30002063
13.1377487 9.44940483 0.2794997
13.1534586 10.9044313 0.30024835
13.1691685 10.4580027 0.29403802
13.1848783 10.7721562 0.29842172
13.2005882 10.1769181 0.29005961
13.2162972 10.0611773 0.28840548
13.232007 10.4745371 0.29427037
13.2477169 9.87929902 0.28578681
13.2634268 9.78009267 0.28434827
13.2791367 9.9041006 0.28614531
13.2948465 10.9375001 0.30070327
13.3105564 10.6646826 0.29692932
13.3262663 10.5820107 0.29577619
13.3419752 10.6646826 0.29692932
13.3576851 11.6732805 0.31065302
13.373395 10.8878969 0.30002063
13.3891048 11.5740742 0.30933014
13.4048147 11.3177911 0.30588625
13.4205246 12.0949075 0.31621349
13.4362345 11.5492726 0.30899854
13.4519434 11.9543652 0.31437092
13.4676533 12.2189154 0.31783041
13.4833632 12.4255953 0.32050714
13.499073 12.6157408 0.32295015
13.5147829 12.6405424 0.32326744
13.5304928 13.4176588 0.33305617
13.5462027 13.38459 0.3326455
13.5619116 13.2275133 0.33068783
13.5776215 14.6412038 0.34791048
13.5933313 14.4345239 0.34544614
13.6090412 14.4675927 0.34584161
13.6247511 14.4097223 0.34514924
13.640461 14.6329366 0.34781224
13.6561709 15.7738096 0.36111656
13.6718807 16.3029102 0.36712307
13.6875896 16.2367726 0.36637765
13.7032995 16.1789022 0.36572415
13.7190094 17.0469578 0.37540716
13.7347193 17.3115081 0.3783089
13.7504292 18.3449075 0.3894367
13.766139 18.7830689 0.39406003
13.7818489 18.4689155 0.39075074
13.7975578 19.2873679 0.39931497
13.8132677 20.0892859 0.40753167
13.8289776 21.0400134 0.41706344
13.8446875 22.1478176 0.42790226
13.8603973 22.4123679 0.43045027
13.8761072 22.2966271 0.42933738
13.8918171 23.6524473 0.44219839
13.907526 24.6445108 0.45137678
13.9232359 25.8928573 0.46266762
13.9389458 26.3640875 0.46685873
13.9546556 27.9100531 0.48035182
13.9703655 29.7784394 0.49616952
13.9860754 32.3660717 0.51727812
14.0017853 34.1187172 0.53109897
14.0174952 35.0363759 0.53819381
14.0332041 39.178241 0.56911703
14.048914 40.6167331 0.57947087
14.0646238 43.7086643 0.60112236
14.0803337 47.4454369 0.62629124
14.0960436 52.7447094 0.66034146
14.1117535 56.8287041 0.68542981
14.1274633 62.1279767 0.71667576
14.1431723 69.1137571 0.75589481
14.1588821 78.1663366 0.80387587
14.174592 86.8220906 0.84721616
14.1903019 95.5439822 0.88875239
14.2060118 108.234128 0.94593484
14.2217216 123.652448 1.01106825
14.2374315 140.583665 1.07806896
14.2531405 161.342594 1.15492459
14.2688503 181.853507 1.2261397
14.2845602 213.293652 1.32790828
14.3002701 243.634261 1.41921533
14.31598 281.514552 1.52556086
14.3316898 330.778772 1.6536665
14.3473997 390.360453 1.79643711
14.3631096 452.587636 1.9343295
14.3788185 535.590282 2.1042409
14.3945284 627.529767 2.27769872
14.4102383 736.565812 2.46765756
14.4259481 850.512573 2.65167004
14.441658 975.479505 2.83980283
14.4573679 1091.04664 3.0033142
14.4730778 1179.78672 3.12306385
14.4887867 1238.20272 3.19944751
14.5044966 1229.69578 3.18843783
14.5202064 1149.58665 3.08283278
14.5359163 1010.03638 2.88966582
14.5516262 831.853512 2.62242176
14.5673361 649.528775 2.31727892
14.583046 495.502649 2.02396083
14.5987549 375.314156 1.76147541
14.6144648 284.184857 1.53277913
14.6301746 222.916668 1.35753296
14.6458845 181.985782 1.22658554
14.6615944 149.181549 1.1105463
14.6773043 125.611773 1.01904717
14.6930141 107.084988 0.94089987
14.708724 93.973215 0.88141646
14.724433 80.1835323 0.81418239
14.7401428 71.6517863 0.76964885
14.7558527 63.3763232 0.72384009
14.7715626 56.0681221 0.68082754
14.7872724 49.561839 0.64010736
14.8029823 45.2215612 0.61143724
14.8186922 40.8895506 0.58141373
14.8344011 38.2853839 0.56259467
14.850111 34.4659394 0.5337946
14.8658209 32.6554235 0.5195852
14.8815308 30.2000664 0.49966975
14.8972406 28.3482145 0.48410767
14.9129505 27.3644182 0.47563327
14.9286604 25.6944446 0.46089153
14.9443693 24.1732806 0.44704054
14.9600792 22.9993388 0.4360505
14.9757891 22.123016 0.42766261
14.991499 21.2384261 0.41902533
15.0072088 20.3951721 0.41062255
15.0229187 19.6345901 0.40289329
15.0386286 18.7748017 0.3939733
15.0543375 18.3614419 0.38961216
15.0700474 16.972553 0.374587
15.0857573 17.0056218 0.37495174
15.1014671 16.3690477 0.36786699
15.117177 15.8647488 0.36215602
15.1328869 14.9057541 0.35103958
15.1485968 14.9057541 0.35103958
15.1643066 14.2857144 0.34366088
15.1800156 14.3187832 0.3440584
15.1957254 13.7648811 0.33733806
15.2114353 13.7235451 0.33683117
15.2271452 12.8637567 0.32610918
15.2428551 13.0208334 0.32809416
15.258565 12.70668 0.32411204
15.2742748 12.4751985 0.32114624
15.2899837 11.6815477 0.310763
15.3056936 11.4169974 0.30722395
15.3214035 10.7721562 0.29842172
15.3371134 10.5241403 0.29496632
15.3528233 10.7721562 0.29842172
15.3685331 10.722553 0.29773385
15.384243 10.9044313 0.30024835
15.3999519 10.8134922 0.29899374
15.4156618 9.89583341 0.28602586
15.4313717 10.1851853 0.2901774
15.4470816 9.82969584 0.28506845
15.4627914 9.5072752 0.28035425
15.4785013 9.27579372 0.27692021
15.4942112 9.29232811 0.27716691
15.5099211 8.96164028 0.27219044
15.52563 8.65575403 0.26750479
15.5413399 9.29232811 0.27716691
15.5570497 8.90376991 0.27131017
15.5727596 8.59788366 0.26660905
15.5884695 8.55654768 0.2659674
15.6041794 8.46560853 0.26455027
15.6198893 8.44907414 0.26429179
15.6355982 8.49041012 0.26493751
15.6513081 8.29199742 0.26182354
15.6670179 8.01917995 0.25748035
15.6827278 7.99437837 0.25708188
15.6984377 8.19279107 0.26025259
15.7141476 7.84556884 0.25467794
15.7298574 7.82903445 0.25440944
15.7455664 8.22585985 0.26077729
15.7612762 8.17625668 0.25998984
15.7769861 8.38293657 0.26325535
15.792696 7.63888895 0.251301
15.8084059 7.68022493 0.25198001
15.8241158 7.41567466 0.24760217
15.8398256 7.56448418 0.25007413
15.8555355 7.62235456 0.25102888
15.8712444 7.69675932 0.2522511
15.8869543 7.27513233 0.24524466
15.9026642 7.30820111 0.2458014
15.9183741 7.19246037 0.24384724
15.9340839 7.42394186 0.24774015
15.9497938 7.00231487 0.24060239
15.9655037 7.36607148 0.24677268
15.9812126 6.99404767 0.24046031
15.9969225 7.28339953 0.24538396
16.0126324 7.23379635 0.24454695
16.0283432 7.01058206 0.24074438
16.0440521 6.92791011 0.23932068
16.059761 6.81216936 0.23731316
16.0754719 6.79563497 0.23702499
16.0911808 7.49834662 0.24897851
16.1068916 7.00231487 0.24060239
16.1226006 6.92791011 0.23932068
16.1383095 6.97751328 0.24017591
16.1540203 7.01058206 0.24074438
16.1697311 6.95271169 0.23974868
16.1854401 7.11805561 0.24258269
16.201149 6.7460318 0.23615835
16.2168579 6.84523815 0.23788847
16.2325687 7.10152122 0.24230078
16.2482796 7.02711646 0.24102811
16.2639885 6.72949741 0.23586876
16.2796974 7.36607148 0.24677268
16.2954083 6.78736778 0.23688077
16.3111191 6.64682545 0.23441546
16.326828 7.1428572 0.24300494
16.3425369 6.96097889 0.23989117
16.3582458 6.91137571 0.23903493
16.3739567 6.82043656 0.23745712
16.3896675 6.92791011 0.23932068
16.4053764 7.00231487 0.24060239
16.4210854 6.91964291 0.23917785
16.4367943 6.84523815 0.23788847
16.4525051 6.48974873 0.23162906
16.4682159 6.9361773 0.23946343
16.4839249 7.08498683 0.24201854
16.4996338 6.71296301 0.23557882
16.5153446 6.77910058 0.23673646
16.5310555 6.95271169 0.23974868
16.5467644 6.86177254 0.2381756
16.5624733 6.86177254 0.2381756
16.5781822 6.55588629 0.23280635
16.593893 6.70469582 0.23543371
16.6096039 6.71296301 0.23557882
16.6253128 7.10152122 0.24230078
16.6410217 6.32440481 0.22865934
16.6567326 6.66335984 0.23470684
16.6724415 6.96097889 0.23989117
16.6881523 6.96097889 0.23989117
16.7038612 7.28339953 0.24538396
16.7195702 6.79563497 0.23702499
16.735281 6.82043656 0.23745712
16.7509918 6.83697095 0.23774477
16.7667007 7.06845243 0.24173597
16.7824097 6.9444445 0.2396061
16.7981186 6.39054238 0.22985183
16.8138294 6.49801592 0.23177655
16.8295403 6.90310852 0.23889192
16.8452492 6.58068788 0.2332463
16.8609581 6.72949741 0.23586876
16.8766689 6.63029106 0.23412372
16.8923798 6.65509264 0.23456119
16.9080887 6.70469582 0.23543371
16.9237976 6.9361773 0.23946343
16.9395065 6.61375666 0.23383161
16.9552174 7.05191804 0.24145308
16.9709282 6.9361773 0.23946343
16.9866371 7.01884926 0.24088628
17.002346 6.91137571 0.23903493
17.018055 6.72949741 0.23586876
17.0337658 7.19246037 0.24384724
17.0494766 6.70469582 0.23543371
17.0651855 7.58928577 0.25048376
17.0808945 6.84523815 0.23788847
17.0966053 7.06018524 0.24159457
17.1123161 7.08498683 0.24201854
17.1280251 7.19246037 0.24384724
17.143734 6.98578048 0.24031815
17.1594429 6.48974873 0.23162906
17.1751537 7.06845243 0.24173597
17.1908646 7.13459 0.24286427
17.2065735 7.13459 0.24286427
17.2222824 7.02711646 0.24102811
17.2379913 6.82043656 0.23745712
17.2537022 6.96097889 0.23989117
17.269413 7.09325402 0.2421597
17.2851219 7.09325402 0.2421597
17.3008308 6.96924608 0.24003359
17.3165417 6.84523815 0.23788847
17.3322525 6.83697095 0.23774477
17.3479614 6.9444445 0.2396061
17.3636703 7.05191804 0.24145308
17.3793793 7.48181223 0.24870385
17.3950901 6.88657413 0.23860565
17.4108009 6.96097889 0.23989117
17.4265099 6.85350534 0.23803208
17.4422188 6.84523815 0.23788847
17.4579296 6.46494714 0.23118604
17.4736385 7.20899476 0.24412737
17.4893494 7.39914027 0.24732598
17.5050583 7.02711646 0.24102811
17.5207672 7.18419318 0.24370706
17.536478 6.9444445 0.2396061
17.5521889 7.15939159 0.24328603
17.5678978 7.11805561 0.24258269
17.5836067 7.19246037 0.24384724
17.5993156 6.99404767 0.24046031
17.6150265 6.63029106 0.23412372
17.6307373 7.3412699 0.24635689
17.6464462 6.69642862 0.23528852
17.6621552 7.29166672 0.24552319
17.677866 6.89484132 0.23874883
17.6935768 7.11805561 0.24258269
17.7092857 6.9444445 0.2396061
17.7249947 7.32473551 0.2460793
17.7407036 7.10152122 0.24230078
17.7564144 7.35780429 0.24663416
17.7721252 7.41567466 0.24760217
17.7878342 7.45701064 0.2482913
17.8035431 6.68816143 0.23514323
17.819252 7.54794979 0.24980068
17.8349628 7.23379635 0.24454695
17.8506737 7.10152122 0.24230078
17.8663826 7.37433868 0.24691112
17.8820915 7.48181223 0.24870385
17.8978023 7.06018524 0.24159457
17.9135132 7.49007942 0.24884122
17.9292221 6.9361773 0.23946343
17.944931 7.68022493 0.25198001
17.96064 7.08498683 0.24201854
17.9763508 7.54794979 0.24980068
17.9920616 7.51488101 0.24925287
18.0077705 7.18419318 0.24370706
18.0234795 7.24206355 0.24468665
18.0391903 7.7380953 0.25292756
18.0548992 7.3330027 0.24621813
18.07061 7.58928577 0.25048376
18.086319 7.60582016 0.25075646
18.1020279 7.5396826 0.24966384
18.1177387 7.76289688 0.25333257
18.1334496 7.15939159 0.24328603
18.1491585 6.9361773 0.23946343
18.1648674 7.52314821 0.24938993
18.1805763 7.67195773 0.25184435
18.1962872 7.09325402 0.2421597
18.211998 7.43220905 0.24787805
18.2277069 7.50661381 0.24911573
18.2434158 7.77943128 0.25360221
18.2591267 7.31646831 0.24594039
18.2748356 7.39914027 0.24732598
18.2905464 7.49007942 0.24884122
18.3062553 7.18419318 0.24370706
18.3219643 7.49834662 0.24897851
18.3376751 7.15112439 0.24314552
18.3533859 7.49007942 0.24884122
18.3690948 7.29993392 0.24566234
18.3848038 7.44874344 0.24815362
18.4005127 7.86210323 0.25494617
18.4162235 7.5396826 0.24966384
18.4319344 7.70502651 0.25238654
18.4476433 6.7460318 0.23615835
18.4633522 6.96097889 0.23989117
18.479063 7.66369053 0.25170862
18.4947739 7.68022493 0.25198001
18.5104828 7.46527783 0.24842889
18.5261917 7.32473551 0.2460793
18.5419006 7.50661381 0.24911573
18.5576115 7.50661381 0.24911573
18.5733223 7.49007942 0.24884122
18.5890312 7.38260588 0.24704949
18.6047401 7.59755297 0.25062015
18.6204491 7.87863763 0.25521411
18.6361599 7.83730165 0.25454372
18.6518707 7.7380953 0.25292756
18.6675797 7.67195773 0.25184435
18.6832886 7.936508 0.25614969
18.6989994 8.26719583 0.26143169
18.7147102 7.61408736 0.25089271
18.7304192 8.27546303 0.26156237
18.7461281 7.95304239 0.25641638
18.761837 7.49834662 0.24897851
18.7775478 7.59755297 0.25062015
18.7932587 7.72156091 0.25265719
18.8089676 7.66369053 0.25170862
18.8246765 7.42394186 0.24774015
18.8403873 7.77116408 0.25346742
18.8560963 8.45734133 0.26442106
18.8718071 8.21759265 0.26064621
18.887516 7.77943128 0.25360221
18.9032249 7.87037043 0.25508017
18.9189358 7.77943128 0.25360221
18.9346466 7.68022493 0.25198001
18.9503555 7.72156091 0.25265719
18.9660645 8.87070113 0.27080588
18.9817734 8.59788366 0.26660905
18.9974842 7.95304239 0.25641638
19.013195 8.01917995 0.25748035
19.028904 8.57308208 0.26622424
19.0446129 8.44907414 0.26429179
19.0603237 8.16798948 0.25985836
19.0760345 8.01917995 0.25748035
19.0917435 7.97784398 0.25681588
19.1074524 8.03571435 0.25774566
19.1231613 8.49867731 0.26506646
19.1388722 8.18452387 0.26012124
19.154583 8.36640218 0.2629956
19.1702919 8.04398154 0.25787821
19.1860008 8.42427255 0.2639036
19.2017097 8.54001329 0.2657103
19.2174206 8.41600535 0.26377408
19.2331314 8.03571435 0.25774566
19.2488403 8.43253975 0.26403306
19.2645493 8.08531752 0.25853995
19.2802601 8.25892863 0.26130094
19.2959709 8.05224874 0.25801069
19.3116798 8.1266535 0.25919999
19.3273888 8.65575403 0.26750479
19.3430977 8.40773816 0.26364449
19.3588085 8.70535721 0.26827019
19.3745193 8.9120371 0.2714361
19.3902283 8.36640218 0.2629956
19.4059372 8.44080694 0.26416246
19.4216461 8.66402123 0.26763251
19.437357 8.68882282 0.2680153
19.4530678 8.74669319 0.26890635
19.4687767 8.5152117 0.26532418
19.4844856 8.82936515 0.27017419
19.5001965 8.7218916 0.26852483
19.5159073 8.57308208 0.26622424
19.5316162 8.88723552 0.27105814
19.5473251 9.118717 0.27456551
19.5630341 8.69709001 0.26814277
19.5787449 9.38326727 0.27851985
19.5944557 9.40806885 0.2788877
19.6101646 9.28406092 0.27704359
19.6258736 9.3171297 0.27753655
19.6415844 9.14351859 0.27493865
19.6572933 9.65608473 0.28253981
19.6730042 10.0281085 0.28793113
19.6887131 9.81316145 0.28482859
19.704422 9.68088632 0.28290243
19.7201328 10.0859789 0.28876074
19.7358437 10.0942461 0.28887906
19.7515526 10.6233466 0.29635331
19.7672615 9.89583341 0.28602586
19.7829704 10.2430556 0.2910006
19.7986813 9.9123678 0.28626471
19.8143921 9.43287044 0.27925506
19.830101 9.7222223 0.28350576
19.8458099 9.82969584 0.28506845
19.8615208 9.7139551 0.2833852
19.8772316 10.0281085 0.28793113
19.8929405 9.75529108 0.2839875
19.9086494 9.80489425 0.28470859
19.9243584 10.1851853 0.2901774
19.9400692 9.59821436 0.28169188
19.95578 9.49074081 0.28011036
19.971489 9.82969584 0.28506845
19.9871979 10.1934525 0.29029514
20.0029068 10.1273149 0.28935185
20.0186176 10.1355821 0.28946993
20.0343285 9.7222223 0.28350576
20.0500374 10.2099868 0.29053048
20.0657463 9.97023817 0.28709913
20.0814571 10.8548281 0.29956467
20.097168 10.7308202 0.29784861
20.1128769 10.5158731 0.29485044
20.1285858 10.4497355 0.29392178
20.1442947 10.9209657 0.30047589
20.1600056 11.0697752 0.30251611
20.1757164 10.9375001 0.30070327
20.1914253 10.9126985 0.30036214
20.2071342 11.2599207 0.30510321
20.2228451 10.9953704 0.30149773
20.238554 10.9540345 0.30093047
20.2542648 10.8548281 0.29956467
20.2699737 11.2103175 0.30443044
20.2856827 11.5079366 0.30844508
20.3013935 11.5988757 0.30966139
20.3171043 11.904762 0.31371802
20.3328133 11.8964948 0.31360908
20.3485222 11.8882276 0.31350009
20.3642311 11.3756615 0.30666728
20.3799419 12.1941139 0.31750768
20.3956528 12.2271826 0.31793791
20.4113617 11.9130292 0.31382694
20.4270706 12.5165345 0.32167785
20.4427814 12.4090609 0.32029383
20.4584904 13.4011244 0.3328509
20.4742012 13.2771165 0.33130729
20.4899101 12.5165345 0.32167785
20.505619 13.4341932 0.33326132
20.5213299 13.5747355 0.335
20.5370407 13.930225 0.33935807
20.5527496 13.847553 0.33834957
20.5684586 13.9219578 0.33925735
20.5841675 14.0046297 0.34026316
20.5998783 14.5750663 0.34712379
20.6155891 14.7073414 0.34869538
20.6312981 15.8399472 0.36187283
20.647007 15.7407409 0.36073784
20.6627178 15.5092594 0.35807553
20.6784287 15.3108467 0.35577769
20.6941376 15.3356483 0.35606573
20.7098465 16.0714287 0.3645074
20.7255554 15.6746033 0.35997919
20.7412662 16.2863758 0.36693686
20.7569771 15.6498017 0.35969428
20.772686 16.6583996 0.3711041
20.7883949 15.5092594 0.35807553
20.8041039 17.6669975 0.38217343
20.8198147 16.6501324 0.371012
20.8355255 16.6583996 0.3711041
20.8512344 17.2784393 0.37794741
20.8669434 17.5760583 0.38118856
20.8826542 17.2453705 0.37758556
20.898365 17.5347223 0.38074005
20.9140739 18.0886245 0.38670687
20.9297829 18.9814816 0.39613587
20.9454918 19.2542991 0.39897251
20.9612026 19.4279102 0.40076719
20.9769135 19.5767197 0.40229911
20.9926224 20.7754631 0.41443313
21.0083313 20.6183864 0.41286346
21.0240402 21.0317462 0.41698149
21.039753 21.2301589 0.41894377
21.0554619 23.007606 0.43612886
21.0711708 22.4950399 0.43124343
21.0868797 23.048942 0.43652047
21.1025887 23.6193785 0.44188916
21.1183014 24.1319446 0.44665816
21.1340103 25.2562833 0.4569449
21.1497192 25.4877647 0.45903414
21.1654282 26.4550267 0.46766322
21.1811409 27.3396166 0.47541767
21.1968498 28.3647489 0.48424883
21.2125587 28.6706351 0.48685291
21.2282677 30.6382277 0.50328146
21.2439766 31.6964288 0.511899
21.2596893 32.4156749 0.51767435
21.2753982 33.8210981 0.5287775
21.2911072 36.5658072 0.54981514
21.3068161 37.3511908 0.55568841
21.322525 39.8148151 0.57372195
21.3382378 41.3773151 0.58487124
21.3539467 43.8905427 0.60237174
21.3696556 47.1312834 0.62421435
21.3853645 50.0000004 0.64293063
21.4010773 54.0839951 0.66867255
21.4167862 56.4318787 0.6830325
21.4324951 60.4828047 0.70712318
21.448204 66.6087968 0.74207006
21.463913 72.7099873 0.77531136
21.4796257 80.6795641 0.81669686
21.4953346 87.0370377 0.84826425
21.5110436 97.3462309 0.89709551
21.5267525 109.432871 0.95115875
21.5424652 123.594578 1.01083163
21.5581741 138.748348 1.07100876
21.5738831 159.664353 1.14890229
21.589592 182.200729 1.2273097
21.6053009 212.748017 1.3262087
21.6210136 246.478176 1.42747447
21.6367226 290.302582 1.54918956
21.6524315 340.525796 1.67785382
21.6681404 407.572754 1.83561537
21.6838493 484.217927 2.00078095
21.6995621 569.543655 2.1699145
21.715271 682.870376 2.37600992
21.7309799 795.205032 2.56400385
21.7466888 921.30457 2.7598198
21.7624016 1049.75199 2.94593029
21.7781105 1169.99836 3.11008127
21.7938194 1266.81549 3.23620328
21.8095284 1326.51291 3.31157696
21.8252373 1326.3889 3.31142217
21.84095 1266.45173 3.23573863
21.8566589 1152.67858 3.08697579
21.8723679 1002.18255 2.87840917
21.8880768 840.11244 2.63540776
21.9037857 687.392532 2.38386423
21.9194984 542.997689 2.11874213
21.9352074 433.556551 1.89322395
21.9509163 349.702384 1.70031117
21.9666252 282.333005 1.52777689
21.982338 231.522819 1.38348997
21.9980469 198.999671 1.28264151
22.0137558 167.377647 1.17632639
22.0294647 144.560186 1.09320966
22.0451736 129.389882 1.03425891
22.0608864 113.136575 0.96712058
22.0765953 104.04266 0.92743789
22.0923042 91.0218261 0.86746485
22.1080132 81.5062837 0.82087052
22.1237221 75.1157413 0.78803334
22.1394348 68.9153444 0.75480901
22.1551437 63.0456354 0.72194918
22.1708527 60.4662703 0.70702652
22.1865616 55.6547623 0.67831322
22.2022743 53.7202385 0.66642009
22.2179832 51.3888893 0.65179906
22.2336922 49.8677252 0.64207963
22.2494011 49.222884 0.63791474
22.26511 47.4123681 0.62607294
22.2808227 48.1316141 0.63080384
22.2965317 49.8098549 0.64170696
22.3122406 51.207011 0.65064459
22.3279495 52.4222888 0.65832008
22.3436623 55.8449078 0.67947096
22.3593712 60.4414687 0.7068815
22.3750801 64.5998682 0.73079393
22.390789 70.0066143 0.76076172
22.406498 73.1068127 0.77742417
22.4222107 75.0744053 0.78781648
22.4379196 80.3488763 0.81502141
22.4536285 80.7043657 0.81682238
22.4693375 80.6795641 0.81669686
22.4850464 80.6960985 0.81678054
22.5007591 76.2731487 0.79408127
22.5164681 76.6865085 0.79623011
22.532177 72.8174609 0.77588415
22.5478859 69.6511249 0.75882771
22.5635986 68.0307545 0.74994904
22.5793076 65.2695111 0.73457187
22.5950165 63.5747359 0.72497227
22.6107254 60.6398814 0.7080408
22.6264343 60.0281089 0.70446017
22.6421471 57.0601856 0.68682438
22.657856 55.4150136 0.67685063
22.6735649 54.0922623 0.66872365
22.6892738 52.9183205 0.66142733
22.7049828 52.5049607 0.65883897
22.7206955 50.8019184 0.6480659
22.7364044 49.3303575 0.63861078
22.7521133 50.0744051 0.64340882
22.7678223 47.3627649 0.62574536
22.783535 47.4702384 0.62645491
22.7992439 47.4206353 0.62612753
22.8149529 46.1805559 0.61788648
22.8306618 44.8247358 0.60874861
22.8463707 43.3614421 0.59872993
22.8620834 42.9563495 0.59592663
22.8777924 42.8736776 0.59535291
22.8935013 40.7986114 0.58076683
22.9092102 42.088294 0.58987471
22.9249229 40.6580691 0.57976566
22.9406319 39.1121035 0.56863646
22.9563408 40.3356485 0.5774623
22.9720497 39.8313495 0.57384106
22.9877586 38.3845902 0.56332311
23.0034714 39.3270506 0.57019683
23.0191803 38.376323 0.56326244
23.0348892 37.5909394 0.55746897
23.0505981 36.7476855 0.55118083
23.0663071 35.9209659 0.54494556
23.0820198 36.9874341 0.55297591
23.0977287 35.8796299 0.54463192
23.1134377 34.6312833 0.53507345
23.1291466 34.6230161 0.53500958
23.1448593 35.0363759 0.53819381
23.1605682 34.0112436 0.53026183
23.1762772 34.1683204 0.5314849
23.1919861 34.9867728 0.5378127
23.207695 32.7794315 0.52057082
23.2234077 33.8789685 0.52922969
23.2391167 33.8376325 0.52890674
23.2548256 33.4904103 0.52618607
23.2705345 32.9778442 0.52214394
23.2862434 33.9616405 0.52987502
23.3019562 32.8207674 0.52089895
23.3176651 32.0601854 0.51482796
23.333374 31.4484129 0.50989233
23.3490829 31.7625664 0.51243278
23.3647957 32.7132939 0.52004539
23.3805046 31.4814817 0.51016034
23.3962135 31.1177251 0.50720442
23.4119224 30.7374341 0.50409561
23.4276314 30.8366405 0.50490845
23.4433441 30.6547621 0.50341724
23.459053 30.5390214 0.50246599
23.474762 31.1094579 0.50713704
23.4904709 29.3237436 0.49236687
23.5061798 30.6960981 0.50375654
23.5218926 31.2251986 0.50807955
23.5376015 30.4150135 0.50144479
23.5533104 29.9603177 0.49768244
23.5690193 31.0846563 0.50693485
23.5847321 29.3568124 0.49264441
23.600441 30.6547621 0.50341724
23.6161499 29.6875002 0.49541132
23.6318588 29.1749341 0.49111597
23.6475678 29.8197754 0.49651377
23.6632805 28.7202383 0.48727388
23.6789894 29.5304235 0.49409897
23.6946983 29.1997357 0.49132467
23.7104073 29.1749341 0.49111597
23.72612 29.6130955 0.49479012
23.7418289 29.7867066 0.49623839
23.7575378 29.2328044 0.49160281
23.7732468 28.7698415 0.48769449
23.7889557 29.6048283 0.49472105
23.8046684 28.6292992 0.48650182
23.8203774 28.9021166 0.48881434
23.8360863 28.9517198 0.48923362
23.8517952 28.6871695 0.48699327
23.8675041 28.5714288 0.48600987
23.8832169 28.2986113 0.48368395
23.8989258 28.3068785 0.48375459
23.9146347 28.1250002 0.48219797
23.9303436 27.6785716 0.4783557
23.9460564 28.5879632 0.48615048
23.9617653 27.5049605 0.47685312
23.9774742 27.8852515 0.48013835
23.9931831 28.158069 0.48248137
24.0088921 27.6124341 0.47778384
24.0246048 27.2652119 0.47477031
24.0403137 27.314815 0.47520198
24.0560226 26.7609129 0.47035913
24.0717316 27.5297621 0.47706806
24.0874405 26.9014552 0.47159262
24.1031532 27.6207013 0.47785536
24.1188622 27.0089288 0.47253371
24.1345711 27.314815 0.47520198
24.15028 27.5793653 0.47749766
24.1659927 27.0006616 0.47246138
24.1817017 27.0998679 0.47332855
24.1974106 26.7774473 0.47050441
24.2131195 26.4550267 0.46766322
24.2288284 25.9093917 0.46281531
24.2445412 26.4219579 0.46737084
24.2602501 26.215278 0.4655393
24.275959 27.1164023 0.47347292
24.2916679 26.8849208 0.47144767
24.3073769 25.9424605 0.46311057
24.3230896 26.1656748 0.46509865
24.3387985 25.3472224 0.45776681
24.3545074 25.5373679 0.4594806
24.3702164 25.454696 0.45873626
24.3859291 25.3472224 0.45776681
24.401638 25.6035055 0.4600752
24.4173469 25.0082674 0.45469577
24.4330559 25.4216272 0.45843819
24.4487648 24.9751986 0.45439505
24.4644775 25.6365743 0.46037222
24.4801865 24.4212965 0.44932799
24.4958954 25.4464288 0.45866176
24.5116043 23.9252647 0.44474133
24.5273171 25.4298944 0.45851272
24.543026 24.5783732 0.4507707
24.5587349 25.3885584 0.45813992
24.5744438 24.9669314 0.45431983
24.5901527 24.909061 0.453793
24.6058655 24.7519843 0.45235992
24.6215744 24.5370372 0.45039149
24.6372833 24.6445108 0.45137678
24.6529923 24.4791668 0.44986005
24.6687012 24.1154102 0.44650512
24.6844139 24.6279764 0.45122534
24.7001228 24.7933203 0.45273749
24.7158318 23.7929896 0.44351021
24.7315407 24.4791668 0.44986005
24.7472534 24.5370372 0.45039149
24.7629623 23.6111113 0.44181182
24.7786713 23.9914023 0.44535561
24.7943802 23.5780425 0.44150232
24.8100891 23.7433864 0.44304766
24.8258019 24.9421298 0.45409412
24.8415108 24.0162039 0.44558575
24.8572197 24.0492727 0.44589242
24.8729286 23.3630954 0.43948525
24.8886375 23.9335319 0.44481816
24.9043503 23.8260584 0.44381831
24.9200592 23.4375002 0.44018451
24.9357681 24.4130293 0.44925193
24.9514771 23.7433864 0.44304766
24.9671898 23.768188 0.44327899
24.9828987 23.9500663 0.44497178
24.9986076 23.8260584 0.44381831
25.0143166 24.1319446 0.44665816
25.0300255 23.6772489 0.44243017
25.0457382 23.8756616 0.44428006
25.0614471 24.0740743 0.44612228
25.0771561 23.2638891 0.43855117
25.092865 23.090278 0.43691172
25.1085739 23.8673944 0.44420313
25.1242866 24.107143 0.44642857
25.1399956 23.8012568 0.44358725
25.1557045 23.1729499 0.43769317
25.1714134 22.9083996 0.43518758
25.1871262 25.0496034 0.4550714
25.2028351 24.4626325 0.4497081
25.218544 24.0906087 0.44627545
25.2342529 24.0410055 0.44581577
25.2499618 23.1316139 0.43730262
25.2656746 23.3713626 0.439563
25.2813835 23.0985451 0.43698993
25.2970924 22.8753309 0.43487336
25.3128014 23.346561 0.43932971
25.3285141 23.7351192 0.44297052
25.344223 24.272487 0.44795692
25.359932 23.4871034 0.44065007
25.3756409 23.305225 0.43894061
25.3913498 24.4708997 0.44978408
25.4070625 23.2638891 0.43855117
25.4227714 23.7599208 0.44320189
25.4384804 23.2142859 0.43808338
25.4541893 23.4126986 0.43995155
25.4698982 23.6359129 0.4420438
25.485611 23.1894843 0.4378493
25.5013199 22.8422621 0.43455892
25.5170288 23.1481483 0.43745888
25.5327377 23.5119049 0.44088266
25.5484505 23.6524473 0.44219839
25.5641594 23.3630954 0.43948525
25.5798683 23.7847224 0.44343315
25.5955772 24.1402118 0.44673466
25.6112862 23.5449737 0.4411926
25.6269989 22.7182541 0.43337773
25.6427078 23.1564155 0.43753699
25.6584168 22.9332012 0.43542309
25.6741257 24.1650134 0.44696409
25.6898346 23.048942 0.43652047
25.7055473 23.5367065 0.44111513
25.7212563 23.4375002 0.44018451
25.7369652 24.107143 0.44642857
25.7526741 23.6607145 0.44227566
25.7683868 23.2308203 0.43823936
25.7840958 23.8425928 0.44397228
25.7998047 23.3796298 0.43964074
25.8155136 23.2390875 0.43831734
25.8312225 23.8012568 0.44358725
25.8469353 23.2969578 0.43886275
25.8626442 23.0985451 0.43698993
25.8783531 23.3630954 0.43948525
25.894062 22.6603838 0.4328254
25.9097748 24.2559526 0.44780432
25.9254837 23.5367065 0.44111513
25.9411926 22.924934 0.4353446
25.9569016 23.4623018 0.44041735
25.9726105 23.5367065 0.44111513
25.9883232 23.1068123 0.43706812
26.0040321 23.6193785 0.44188916
26.0197411 23.8839287 0.44435697
26.03545 23.2886906 0.43878487
26.0511589 23.3630954 0.43948525
26.0668716 22.7265213 0.43345658
26.0825806 23.4209658 0.44002922
26.0982895 23.85086 0.44404924
26.1139984 23.4209658 0.44002922
26.1297111 22.8257277 0.43440161
26.1454201 23.1068123 0.43706812
26.161129 22.7182541 0.43337773
26.1768379 23.6607145 0.44227566
26.1925468 23.8343256 0.4438953
26.2082596 23.5615081 0.44134748
26.2239685 24.2890213 0.44810947
26.2396774 23.4375002 0.44018451
26.2553863 24.0740743 0.44612228
26.2710953 23.3796298 0.43964074
26.286808 23.346561 0.43932971
26.3025169 23.5697753 0.44142491
26.3182259 23.6441801 0.4421211
26.3339348 23.9500663 0.44497178
26.3496475 23.6359129 0.4420438
26.3653565 24.52877 0.45031561
26.3810654 23.5367065 0.44111513
26.3967743 24.6941139 0.4518308
26.4124832 23.9087303 0.44458762
26.4281959 24.9751986 0.45439505
26.4439049 24.5370372 0.45039149
26.4596138 24.9669314 0.45431983
26.4753227 24.8346563 0.45311474
26.4910317 24.652778 0.45145248
26.5067444 23.7516536 0.44312478
26.5224533 23.3382938 0.43925192
26.5381622 23.768188 0.44327899
26.5538711 23.0572092 0.43659874
26.5695839 23.1646827 0.43761509
26.5852928 23.8177912 0.4437413
26.6010017 23.0572092 0.43659874
26.6167107 23.387897 0.43971846
26.6324196 23.85086 0.44404924
26.6481323 22.9083996 0.43518758
26.6638413 22.668651 0.43290435
26.6795502 23.3548282 0.43940749
26.6952591 22.5363758 0.43163947
26.7109718 23.7433864 0.44304766
26.7266808 22.8257277 0.43440161
26.7423897 22.8918652 0.4350305
26.7580986 22.8918652 0.4350305
26.7738075 22.8339949 0.43448027
26.7895203 23.0737436 0.43675526
26.8052292 23.1729499 0.43769317
26.8209381 22.8753309 0.43487336
26.836647 22.0155425 0.42662255
26.852356 22.0734129 0.4271829
26.8680687 22.6190478 0.43243045
26.8837776 22.7843917 0.4340081
26.8994865 22.9993388 0.4360505
26.9151955 22.8422621 0.43455892
26.9309082 23.0324076 0.43636387
26.9466171 23.7351192 0.44297052
26.9623261 23.0324076 0.43636387
26.978035 22.4785055 0.43108492
26.9937439 23.1316139 0.43730262
27.0094566 22.7843917 0.4340081
27.0251656 23.429233 0.44010687
27.0408745 22.9745372 0.43581533
27.0565834 23.4788362 0.44057251
27.0722923 22.8835981 0.43495194
27.0880051 23.6937832 0.44258462
27.103714 23.4871034 0.44065007
27.1194229 23.4044314 0.43987387
27.1351318 22.5611774 0.43187692
27.1508446 23.809524 0.44366428
27.1665535 22.4289023 0.43060902
27.1822624 23.5201721 0.44096017
27.1979713 24.2394182 0.44765167
27.2136803 23.1481483 0.43745888
27.229393 24.1319446 0.44665816
27.2451019 23.9583335 0.44504858
27.2608108 23.8756616 0.44428006
27.2765198 23.387897 0.43971846
27.2922287 23.6937832 0.44258462
27.3079414 23.8260584 0.44381831
27.3236504 24.0575399 0.44596905
27.3393593 24.272487 0.44795692
27.3550682 23.3713626 0.439563
27.3707809 23.6772489 0.44243017
27.3864899 24.107143 0.44642857
27.4021988 24.1154102 0.44650512
27.4179077 24.0575399 0.44596905
27.4336166 23.6524473 0.44219839
27.4493294 24.52877 0.45031561
27.4650383 23.5615081 0.44134748
27.4807472 24.2642198 0.44788063
27.4964562 24.3882277 0.44902367
27.5121689 25.0082674 0.45469577
27.5278778 24.52877 0.45031561
27.5435867 24.7106483 0.45198204
27.5592956 24.8263891 0.45303931
27.5750046 24.9751986 0.45439505
27.5907173 25.1157409 0.45567176
27.6064262 25.6696431 0.46066904
27.6221352 26.1987436 0.46539246
27.6378441 26.0582013 0.46414249
27.653553 25.3554896 0.45784146
27.6692658 25.1405425 0.45589669
27.6849747 24.7271827 0.45213323
27.7006836 25.7605822 0.46148432
27.7163925 25.41336 0.45836364
27.7321053 26.2896827 0.46619948
27.7478142 26.3558203 0.46678553
27.7635231 27.0998679 0.47332855
27.779232 26.215278 0.4655393
27.794941 26.6451722 0.46934087
27.8106537 25.9259261 0.46296297
27.8263626 26.3310187 0.46656585
27.8420715 27.8521828 0.47985357
27.8577805 27.3478838 0.47548955
27.8734894 26.554233 0.46853927
27.8892021 26.2318124 0.46568609
27.904911 27.6868388 0.47842713
27.92062 27.1577383 0.47383366
27.9363289 28.0919314 0.48191441
27.9520416 28.116733 0.4821271
27.9677506 28.2738097 0.48347195
27.9834595 28.5548944 0.48586923
27.9991684 28.6458335 0.48664229
28.0148773 28.5879632 0.48615048
28.0305901 29.0261246 0.48986187
28.046299 29.4642859 0.49354536
28.0620079 29.1832013 0.49118555
28.0777168 29.8528441 0.496789
28.0934296 30.3902119 0.50124029
28.1091385 29.8363098 0.4966514
28.1248474 30.1504632 0.49925923
28.1405563 30.8945108 0.50538201
28.1562653 30.9937172 0.50619278
28.171978 31.3988098 0.50949005
28.1876869 30.8118389 0.50470537
28.2033958 31.9113759 0.51363177
28.2191048 31.3740082 0.50928879
28.2348137 31.9361775 0.51383133
28.2505264 32.4487436 0.51793833
28.2662353 32.5314156 0.51859771
28.2819443 32.6471563 0.51951943
28.2976532 34.0112436 0.53026183
28.3133659 33.7880294 0.52851893
28.3290749 35.209987 0.53952559
28.3447838 34.6891537 0.53552033
28.3604927 34.9619712 0.53762204
28.3762016 34.6230161 0.53500958
28.3919144 35.4828045 0.54161176
28.4076233 36.2185849 0.54719844
28.4233322 35.4580029 0.54142244
28.4390411 38.161376 0.5616828
28.4547501 37.698413 0.55826532
28.4704628 37.9546961 0.56015971
28.4861717 38.3928574 0.56338377
28.5018807 38.3349871 0.56295901
28.5175896 39.6081352 0.57223091
28.5333023 40.2860453 0.57710712
28.5490112 40.5423283 0.57893987
28.5647201 41.5095903 0.58580535
28.5804291 43.4689157 0.59947147
28.596138 44.0145506 0.60322211
28.6118507 45.295966 0.61194005
28.6275597 45.7919977 0.61528157
28.6432686 46.5360453 0.62026011
28.6589775 47.9828046 0.62982795
28.6746864 49.2146168 0.63786117
28.6903992 51.8931882 0.65498943
28.7061081 53.6375665 0.6659071
28.721817 55.1173946 0.67503059
28.7375259 58.3581354 0.69459206
28.7532387 59.565146 0.70173836
28.7689476 61.9791671 0.71581695
28.7846565 65.3439158 0.73499044
28.8003655 67.6173947 0.7476672
28.8160744 74.4957016 0.78477421
28.8317871 77.6537704 0.80123587
28.847496 84.5238102 0.83592756
28.863205 89.583334 0.86058292
28.8789139 97.478506 0.89770479
28.8946266 105.257937 0.93283867
28.9103355 116.956019 0.98330988
28.9260445 126.86012 1.02409836
28.9417534 143.411046 1.08885591
28.9574623 159.490742 1.14827749
28.973175 177.554565 1.2115603
28.988884 202.27348 1.29314905
29.0045929 233.606153 1.38970062
29.0203018 269.899142 1.49375669
29.0360107 318.072092 1.62159313
29.0517235 374.661048 1.75994212
29.0674324 441.063165 1.90954328
29.0831413 533.077054 2.09929807
29.0988503 624.9256 2.27296773
29.114563 749.165019 2.48867312
29.1302719 891.832017 2.71531765
29.1459808 1054.30722 2.95231506
29.1616898 1215.08764 3.16944277
29.1773987 1376.14915 3.37296524
29.1931114 1536.94611 3.56458055
29.2088203 1649.93387 3.69328126
29.2245293 1721.24671 3.77225179
29.2402382 1710.46628 3.76042015
29.2559471 1631.25828 3.67231965
29.2716598 1494.94049 3.51553207
29.2873688 1328.81119 3.31444449
29.3030777 1154.27415 3.08911159
29.3187866 972.056886 2.83481651
29.3344994 801.620376 2.57432567
29.3502083 650.363762 2.3187679
29.3659172 525.314157 2.08395658
29.3816261 430.596895 1.88675087
29.397335 354.96032 1.71304597
29.4130478 299.495703 1.57352777
29.4287567 252.21561 1.44399302
29.4444656 219.882607 1.3482628
29.4601746 198.007607 1.27944037
29.4758835 175.165345 1.20338116
29.4915962 155.018189 1.1320626
29.5073052 143.022488 1.08737984
29.5230141 130.687832 1.03943345
29.538723 121.982474 1.00421761
29.5544357 114.30225 0.97209006
29.5701446 107.853837 0.94427157
29.5858536 103.463956 0.92485501
29.6015625 103.959988 0.92706935
29.6172714 104.04266 0.92743789
29.6329842 107.415675 0.94235154
29.6486931 112.053572 0.96248056
29.664402 119.469247 0.99381873
29.6801109 129.274141 1.03379623
29.6958237 145.96561 1.09851094
29.7115326 163.120041 1.16126884
29.7272415 184.837964 1.23616004
29.7429504 202.604168 1.29420568
29.7586594 224.884261 1.36351099
29.7743721 236.805557 1.39918473
29.790081 236.565809 1.39847627
29.80579 218.129962 1.34287867
29.8214989 195.122356 1.27008454
29.8372078 171.626985 1.19116493
29.8529205 148.991403 1.10983832
29.8686295 125.677911 1.01931541
29.8843384 103.191138 0.92363486
29.9000473 83.7797625 0.83224017
29.91576 71.4533736 0.76858248
29.931469 64.1369052 0.72817055
29.9471779 57.6884925 0.69059544
29.9628868 53.5052914 0.6650855
29.9785957 50.3554898 0.64521213
29.9943085 47.5281088 0.62683665
30.0100174 45.213294 0.61138135
30.0257263 44.6593919 0.60762483
30.0414352 43.9401458 0.60271203
30.0571442 41.5095903 0.58580535
30.0728569 40.3273813 0.57740312
30.0885658 39.5089289 0.57151382
30.1042747 38.5664686 0.56465613
30.1199837 36.9957013 0.55303771
30.1356964 37.4255955 0.55624161
30.1514053 36.3095241 0.54788498
30.1671143 36.6650135 0.55056048
30.1828232 35.3835981 0.54085408
30.1985321 35.0115743 0.53800329
30.2142448 35.0777119 0.5385112
30.2299538 34.532077 0.53430651
30.2456627 33.771495 0.52838959
30.2613716 33.8624341 0.52910053
30.2770843 33.6309526 0.52728898
30.2927933 33.2754632 0.52449478
30.3085022 31.9031087 0.51356523
30.3242111 32.1180558 0.5152924
30.33992 32.423942 0.51774036
30.3556328 31.7791008 0.51256614
30.3713417 31.5558865 0.51076285
30.3870506 30.98545 0.50612526
30.4027595 31.7377648 0.51223268
30.4184685 31.7212304 0.51209923
30.4341812 30.5059526 0.50219387
30.4498901 29.803241 0.4963761
30.4655991 29.1418653 0.49083756
30.481308 30.2000664 0.49966975
30.4970207 29.761905 0.49603175
30.5127296 29.6130955 0.49479012
30.5284386 29.2410716 0.49167232
30.5441475 28.6044976 0.48629105
30.5598564 28.7037039 0.4871336
30.5755691 28.4474209 0.48495402
30.5912781 28.0919314 0.48191441
30.606987 28.7863759 0.48783461
30.6226959 29.2328044 0.49160281
30.6384049 28.9269182 0.48902403
30.6541176 27.6207013 0.47785536
30.6698265 28.075397 0.48177257
30.6855354 26.97586 0.47224434
30.7012443 27.736442 0.47885551
30.7169571 27.2321431 0.47448231
30.732666 27.0667992 0.47303967
30.7483749 27.5958997 0.47764077
30.7640839 27.6041669 0.47771231
30.7797928 27.7695108 0.47914088
30.7955055 27.1412039 0.4736894
30.8112145 27.5297621 0.47706806
30.8269234 26.9014552 0.47159262
30.8426323 26.636905 0.46926806
30.8583412 26.8353177 0.47101255
30.874054 27.5462965 0.4772113
30.8897629 27.2900134 0.47498619
30.9054718 27.5958997 0.47764077
30.9211807 28.6375664 0.48657206
30.9368935 27.8935187 0.48020952
30.9526024 28.959987 0.48930347
30.9683113 29.4890875 0.49375304
30.9840202 30.0264553 0.49823146
30.9997292 30.142196 0.49919078
31.0154419 29.2410716 0.49167232
31.0311508 30.0181881 0.49816286
31.0468597 28.8442463 0.48832472
31.0625687 29.1583997 0.49097678
31.0782814 29.4642859 0.49354536
31.0939903 28.835979 0.48825473
31.1096992 28.7615743 0.48762441
31.1254082 28.5218256 0.48558781
31.1411171 27.5380293 0.47713969
31.1568298 27.736442 0.47885551
31.1725388 27.3892198 0.47584876
31.1882477 27.1825399 0.47404998
31.2039566 27.7447092 0.47892687
31.2196655 27.7612436 0.47906955
31.2353783 26.9593256 0.47209959
31.2510872 26.3392859 0.46663908
31.2667961 26.2896827 0.46619948
31.282505 26.0747357 0.46428972
31.2982178 25.710979 0.4610398
31.3139267 25.0000002 0.45462061
31.3296356 25.8597886 0.46237208
31.3453445 25.7275134 0.46118802
31.3610535 25.5208335 0.45933183
31.3767662 25.7440478 0.46133619
31.3924751 25.1488097 0.45597164
31.408184 24.7437171 0.45228437
31.423893 23.8756616 0.44428006
31.4396019 24.5453044 0.45046736
31.4553146 24.8263891 0.45303931
31.4710236 24.2890213 0.44810947
31.4867325 24.5205028 0.45023971
31.5024414 24.570106 0.45069488
31.5181541 23.6276457 0.44196648
31.5338631 24.6362436 0.45130106
31.549572 23.9252647 0.44474133
31.5652809 23.9335319 0.44481816
31.5809898 23.9335319 0.44481816
31.5967026 23.9914023 0.44535561
31.6124115 24.1567462 0.44688763
31.6281204 24.4460981 0.44955609
31.6438294 24.1154102 0.44650512
31.6595383 24.0327383 0.44573911
31.675251 23.4126986 0.43995155
31.6909599 24.3220901 0.44841441
31.7066688 24.5783732 0.4507707
31.7223778 23.9252647 0.44474133
31.7380905 24.3634261 0.44879529
31.7537994 24.189815 0.4471934
31.7695084 24.7850531 0.452662
31.7852173 24.6941139 0.4518308
31.8009262 25.6035055 0.4600752
31.816639 24.909061 0.453793
31.8323479 24.652778 0.45145248
31.8480568 26.1656748 0.46509865
31.8637657 25.9672621 0.46333189
31.8794785 27.7281748 0.47878414
31.8951874 26.4550267 0.46766322
31.9108963 28.1498018 0.48241053
31.9266052 28.6044976 0.48629105
31.9423142 28.1001986 0.48198532
31.9580269 27.9679235 0.48084956
31.9737358 27.273479 0.47484228
31.9894447 28.5218256 0.48558781
32.0051537 26.5873018 0.46883092
32.0208626 26.6451722 0.46934087
32.0365753 25.7275134 0.46118802
32.0522842 25.9837965 0.46347938
32.0679932 24.0244711 0.44566244
32.0837021 24.0740743 0.44612228
32.0994148 24.4626325 0.4497081
32.1151238 23.0654764 0.43667701
32.1308327 23.9335319 0.44481816
32.1465416 23.6111113 0.44181182
32.1622505 23.346561 0.43932971
32.1779633 24.5453044 0.45046736
32.1936722 23.3548282 0.43940749
32.2093811 23.3217594 0.43909629
32.22509 23.1564155 0.43753699
32.2407989 22.8587965 0.43471617
32.2565117 23.3217594 0.43909629
32.2722206 23.3796298 0.43964074
32.2879295 23.4457674 0.44026214
32.3036385 23.1398811 0.43738076
32.3193512 22.8091933 0.43424425
32.3350601 22.28836 0.42925777
32.350769 22.3131615 0.42949654
32.366478 22.8174605 0.43432294
32.3821869 22.924934 0.4353446
32.3978996 22.5115742 0.43140189
32.4136085 23.8591272 0.44412619
32.4293175 22.2552912 0.42893922
32.4450264 23.3382938 0.43925192
32.4607391 22.8009261 0.43416555
32.4764481 22.9745372 0.43581533
32.492157 23.1481483 0.43745888
32.5078659 22.4041007 0.43037087
32.5235748 23.6193785 0.44188916
32.5392876 22.627315 0.43250947
32.5549965 23.9004631 0.44451075
32.5707054 23.0406748 0.43644217
32.5864143 22.7761245 0.43392935
32.6021233 22.8422621 0.43455892
32.617836 22.3710319 0.43005314
32.6335449 23.0985451 0.43698993
32.6492539 22.5777118 0.43203514
32.6649628 22.4867727 0.43116418
32.6806755 22.8174605 0.43432294
32.6963844 21.9246033 0.42574052
32.7120934 22.205688 0.42846093
32.7278023 22.4785055 0.43108492
32.7435112 23.3382938 0.43925192
32.7592239 22.3627647 0.42997367
32.7749329 22.7678573 0.43385059
32.7906418 22.0486113 0.42694284
32.8063507 22.4619711 0.43092634
32.8220596 23.048942 0.43652047
32.8377724 22.8091933 0.43424425
32.8534813 22.6851854 0.4330622
32.8691902 21.7592594 0.42413212
32.8848991 21.362434 0.42024686
32.9006119 22.3875663 0.43021203
32.9163208 22.5281086 0.43156029
32.9320297 22.0982145 0.42742282
32.9477386 22.0899473 0.42734286
32.9634476 22.9993388 0.4360505
32.9791603 21.9494049 0.42598125
32.9948692 22.2304896 0.42870014
33.0105782 21.9742065 0.42622185
33.0262871 21.8088626 0.42461528
33.041996 22.28836 0.42925777
33.0577087 21.6104499 0.42267934
33.0734177 22.0899473 0.42734286
33.0891266 22.2304896 0.42870014
33.1048355 22.2635584 0.42901888
33.1205482 22.4785055 0.43108492
33.1362572 22.7099869 0.43329887
33.1519661 21.7923282 0.42445429
33.167675 22.3214287 0.4295761
33.1833839 22.2387568 0.42877985
33.1990967 22.2635584 0.42901888
33.2148056 22.0568785 0.42702287
33.2305145 21.2632277 0.41926992
33.2462235 22.6355822 0.43258848
33.2619362 22.3462303 0.42981468
33.2776451 22.2139552 0.42854068
33.293354 21.9411377 0.42590102
33.309063 20.940807 0.41607902
33.3247719 21.9411377 0.42590102
33.3404846 21.8171298 0.42469576
33.3561935 22.164352 0.42806196
33.3719025 22.2304896 0.42870014
33.3876114 21.866733 0.42517827
33.4033203 22.2966271 0.42933738
33.4190331 22.5198414 0.4314811
33.434742 21.4533732 0.4211404
33.4504509 21.784061 0.42437377
33.4661598 22.4289023 0.43060902
33.4818726 22.1312832 0.42774251
33.4975815 21.7179234 0.42372907
33.5132904 21.9246033 0.42574052
33.5289993 21.701389 0.42356774
33.5447082 22.3214287 0.4295761
33.560421 21.5608467 0.42219396
33.5761299 21.908069 0.42557995
33.5918388 21.8171298 0.42469576
33.6075478 21.5360451 0.42195107
33.6232567 21.0317462 0.41698149
33.6389694 21.8998018 0.42549965
33.6546783 22.0651457 0.42710289
33.6703873 21.5608467 0.42219396
33.6860962 21.2218917 0.41886219
33.7018089 21.7923282 0.42445429
33.7175179 21.9824737 0.42630202
33.7332268 21.9328705 0.42582078
33.7489357 21.9246033 0.42574052
33.7646446 21.4203044 0.4208157
33.7803574 21.6765875 0.42332564
33.7960663 22.627315 0.43250947
33.8117752 21.784061 0.42437377
33.8274841 21.6187171 0.42276018
33.8431931 21.9163361 0.42566024
33.8589058 21.9576721 0.42606147
33.8746147 21.2880293 0.41951437
33.8903236 22.9497356 0.43558003
33.9060326 22.1147488 0.42758269
33.9217453 21.4781748 0.42138376
33.9374542 21.9246033 0.42574052
33.9531632 21.1309525 0.41796378
33.9688721 21.908069 0.42557995
33.984581 21.3458996 0.4200842
34.0002937 22.627315 0.43250947
34.0160027 22.0486113 0.42694284
34.0317116 22.1891536 0.42830139
34.0474205 22.4785055 0.43108492
34.0631332 21.5443123 0.42203205
34.0788422 21.6352515 0.42292181
34.0945511 21.2549605 0.41918841
34.11026 20.7754631 0.41443313
34.1259689 21.4947092 0.42154593
34.1416817 21.1557541 0.41820899
34.1573906 21.3376324 0.42000284
34.1730995 21.0152118 0.41681755
34.1888084 21.4368388 0.42097808
34.2045174 21.9328705 0.42582078
34.2202301 21.2880293 0.41951437
34.235939 21.0978838 0.41763661
34.2516479 22.1312832 0.42774251
34.2673569 21.6600531 0.42316415
34.2830696 20.4695769 0.41137088
34.2987785 21.1970901 0.41861736
34.3144875 21.0565478 0.41722728
34.3301964 21.9246033 0.42574052
34.3459053 21.3955028 0.42057201
34.361618 21.7592594 0.42413212
34.377327 21.5939155 0.42251761
34.3930359 21.9990081 0.42646232
34.4087448 21.9411377 0.42590102
34.4244537 21.9411377 0.42590102
34.4401665 22.247024 0.42885954
34.4558754 21.6931219 0.42348706
34.4715843 22.1312832 0.42774251
34.4872932 22.1974208 0.42838117
34.503006 22.7430557 0.43361422
34.5187149 21.7675266 0.42421269
34.5344238 21.5112435 0.42170803
34.5501328 22.0568785 0.42702287
34.5658417 21.784061 0.42437377
34.5815544 22.0072753 0.42654244
34.5972633 22.1974208 0.42838117
34.6129723 21.7344578 0.42389034
34.6286812 22.3544975 0.42989418
34.6443939 21.9411377 0.42590102
34.6601028 21.742725 0.42397095
34.6758118 21.4203044 0.4208157
34.6915207 21.908069 0.42557995
34.7072296 22.1147488 0.42758269
34.7229423 22.9580028 0.43565847
34.7386513 22.1974208 0.42838117
34.7543602 20.9573414 0.41624325
34.7700691 22.2718256 0.42909852
34.785778 21.6848547 0.42340635
34.8014908 21.6517859 0.42308339
34.8171997 21.445106 0.42105925
34.8329086 22.2139552 0.42854068
34.8486176 22.2139552 0.42854068
34.8643303 22.3958335 0.43029146
34.8800392 22.5694446 0.43195604
34.8957481 21.4203044 0.4208157
34.9114571 22.3379631 0.42973517
34.927166 22.5942462 0.43219331
34.9428787 21.9742065 0.42622185
34.9585876 22.6769182 0.43298328
34.9742966 22.668651 0.43290435
34.9900055 22.2800928 0.42917816
35.0057144 22.5198414 0.4314811
35.0214272 22.7017197 0.43321999
35.0371361 22.5363758 0.43163947
35.052845 22.9497356 0.43558003
35.0685539 22.205688 0.42846093
35.0842667 22.6107806 0.43235142
35.0999756 22.1891536 0.42830139
35.1156845 22.7099869 0.43329887
35.1313934 22.7265213 0.43345658
35.1471024 21.9494049 0.42598125
35.1628151 22.8257277 0.43440161
35.178524 23.0820108 0.4368335
35.1942329 23.090278 0.43691172
35.2099419 22.7182541 0.43337773
35.2256508 22.0486113 0.42694284
35.2413635 22.9083996 0.43518758
35.2570725 22.5281086 0.43156029
35.2727814 22.8587965 0.43471617
35.2884903 23.3134922 0.43901846
35.304203 23.892196 0.44443387
35.319912 23.305225 0.43894061
35.3356209 24.0906087 0.44627545
35.3513298 22.4619711 0.43092634
35.3670387 22.5942462 0.43219331
35.3827515 23.2473547 0.43839529
35.3984604 23.7929896 0.44351021
35.4141693 23.5532409 0.44127005
35.4298782 24.7271827 0.45213323
35.445591 23.6689817 0.44235292
35.4612999 24.4460981 0.44955609
35.4770088 24.3468917 0.44864298
35.4927177 23.5284393 0.44103766
35.5084267 23.892196 0.44443387
35.5241394 23.6772489 0.44243017
35.5398483 24.3882277 0.44902367
35.5555572 23.9914023 0.44535561
35.5712662 23.8839287 0.44435697
35.5869751 24.3055557 0.44826196
35.6026878 24.107143 0.44642857
35.6183968 24.1815478 0.44711698
35.6341057 24.5618388 0.45061905
35.6498146 23.9831351 0.44527887
35.6655273 25.1405425 0.45589669
35.6812363 24.8181219 0.45296388
35.6969452 23.6524473 0.44219839
35.7126541 25.7275134 0.46118802
35.728363 24.0575399 0.44596905
35.7440758 24.8181219 0.45296388
35.7597847 24.4378309 0.44948007
35.7754936 25.1074737 0.45559675
35.7912026 24.9255954 0.45394359
35.8069115 26.3888891 0.46707827
35.8226242 25.9755293 0.46340564
35.8383331 25.3058864 0.4573934
35.854042 26.0003309 0.46362682
35.869751 24.6693124 0.45160385
35.8854637 25.793651 0.46178043
35.9011726 26.3144843 0.46641933
35.9168816 25.710979 0.4610398
35.9325905 26.5459658 0.46846633
35.9482994 26.471561 0.46780934
35.9640122 27.273479 0.47484228
35.9797211 26.9593256 0.47209959
35.99543 26.4384923 0.46751705
36.0111389 27.8273812 0.47963987
36.0268478 27.2238759 0.47441028
36.0425606 27.9844579 0.48099168
36.0582695 28.2407409 0.48318913
36.0739784 28.2655425 0.48340126
36.0896873 28.621032 0.48643157
36.1054001 28.9517198 0.48923362
36.121109 29.6544314 0.49513533
36.1368179 30.2744711 0.5002849
36.1525269 30.7043653 0.50382438
36.1682358 30.6299605 0.50321356
36.1839485 31.4732145 0.51009335
36.1996574 30.8118389 0.50470537
36.2153664 31.8121696 0.51283276
36.2310753 33.2093256 0.52397328
36.246788 33.5069447 0.52631594
36.2624969 33.8624341 0.52910053
36.2782059 35.7473548 0.54362706
36.2939148 35.9457675 0.54513365
36.3096237 37.7562833 0.55869364
36.3253365 38.161376 0.5616828
36.3410454 40.7242067 0.58023701
36.3567543 41.1541008 0.58329153
36.3724632 43.8326723 0.60197449
36.3881722 45.9573416 0.61639139
36.4038849 47.916667 0.62939373
36.4195938 51.1987438 0.65059207
36.4353027 54.8032412 0.6731041
36.4510117 57.0188496 0.68657556
36.4667244 61.7228841 0.71433547
36.4824333 67.3859132 0.74638632
36.4981422 73.5201725 0.77961892
36.5138512 81.2996038 0.8198291
36.5295601 89.7238763 0.86125772
36.5452728 101.405424 0.91560827
36.5609818 111.91303 0.96187678
36.5766907 127.579366 1.02699737
36.5923996 144.890874 1.09445933
36.6081085 167.352845 1.17623924
36.6238213 193.039023 1.26328595
36.6395302 224.859459 1.3634358
36.6552391 259.730491 1.46534734
36.670948 301.438494 1.57862315
36.6866608 345.072754 1.68901866
36.7023697 388.880625 1.7930288
36.7180786 437.367728 1.90152693
36.7337875 470.089289 1.97137521
36.7494965 496.552583 2.02610401
36.7652092 506.241737 2.04577603
36.7809181 505.539025 2.04435567
36.796627 481.431882 1.9950167
36.812336 449.148482 1.92696613
36.8280487 415.939157 1.85435985
36.8437576 372.395836 1.75461372
36.8594666 329.439487 1.65031535
36.8751755 287.227185 1.54096184
36.8908844 244.742065 1.42243825
36.9065971 206.340941 1.30608612
36.9223061 174.958665 1.20267101
36.938015 146.197091 1.09938164
36.9537239 127.438824 1.02643154
36.9694328 109.275794 0.95047588
36.9851456 95.6266542 0.88913682
37.0008545 85.2595906 0.83955806
37.0165634 75.4960323 0.79002562
37.0322723 68.8740085 0.75458261
37.0479813 62.3594581 0.71800965
37.0636902 57.3743391 0.68871249
37.0794029 53.910384 0.66759846
37.0951119 50.4133602 0.64558278
37.1108208 45.3621035 0.61238664
37.1265297 45.1967596 0.61126955
37.1422424 42.3280427 0.59155238
37.1579513 39.4758601 0.5712746
37.1736603 38.6739421 0.56544235
37.1893692 37.4090611 0.55611872
37.2050781 36.2764553 0.54763543
37.2207909 35.8217595 0.54419252
37.2364998 34.4246034 0.5334744
37.2522087 33.688823 0.52774245
37.2679176 32.1345902 0.51542502
37.2836304 31.6716272 0.51169869
37.2993393 30.439815 0.50164919
37.3150482 30.5472886 0.502534
37.3307571 30.1339288 0.49912232
37.3464661 31.2086643 0.50794502
37.3621788 29.4064156 0.49306044
37.3778877 29.2906748 0.49208916
37.3935966 28.3482145 0.48410767
37.4093056 28.0671298 0.48170163
37.4250145 29.4146828 0.49312974
37.4407272 27.4553573 0.47642294
37.4564362 26.2648812 0.46597952
37.4721451 25.9093917 0.46281531
37.487854 25.6779103 0.46074322
37.5035667 26.1078044 0.46458404
37.5192757 26.0664684 0.46421611
37.5349846 26.3475531 0.46671231
37.5506935 25.4960319 0.45910858
37.5664024 24.8181219 0.45296388
37.5821152 24.189815 0.4471934
37.5978241 25.1736113 0.45619642
37.613533 24.4708997 0.44978408
37.6292419 23.7764552 0.44335608
37.6449509 24.7519843 0.45235992
37.6606636 24.2890213 0.44810947
37.6763725 23.9087303 0.44458762
37.6920815 24.3468917 0.44864298
37.7077904 23.0324076 0.43636387
37.7235031 24.9338626 0.45401886
37.739212 23.9666007 0.44512535
37.754921 23.1894843 0.4378493
37.7706299 23.4788362 0.44057251
37.7863388 23.2969578 0.43886275
37.8020515 22.9166668 0.43526609
37.8177605 23.3382938 0.43925192
37.8334694 22.8670637 0.43479477
37.8491783 22.4950399 0.43124343
37.8648872 23.0654764 0.43667701
37.8806 21.9659393 0.42614167
37.8963089 23.1812171 0.43777124
37.9120178 22.3792991 0.43013259
37.9277267 22.4537039 0.43084703
37.9434395 23.6937832 0.44258462
37.9591484 22.4041007 0.43037087
37.9748573 23.0324076 0.43636387
37.9905663 22.627315 0.43250947
38.0062752 22.9166668 0.43526609
38.0219879 21.9659393 0.42614167
38.0376968 21.2466933 0.41910688
38.0534058 22.1478176 0.42790226
38.0691147 22.0651457 0.42710289
38.0848274 22.3214287 0.4295761
38.1005363 20.9656086 0.41632534
38.1162453 21.4781748 0.42138376
38.1319542 21.5195107 0.42178906
38.1476631 22.0155425 0.42662255
38.1633759 21.6600531 0.42316415
38.1790848 21.3376324 0.42000284
38.1947937 22.6355822 0.43258848
38.2105026 21.8419314 0.42493708
38.2262116 22.0899473 0.42734286
38.2419243 21.825397 0.42477621
38.2576332 22.2222224 0.42862042
38.2733421 21.3955028 0.42057201
38.2890511 22.7347885 0.43353541
38.3047638 21.5195107 0.42178906
38.3204727 21.2880293 0.41951437
38.3361816 22.6025134 0.43227237
38.3518906 22.2552912 0.42893922
38.3675995 21.9907409 0.42638218
38.3833122 22.0403441 0.42686279
38.3990212 21.8005954 0.42453479
38.4147301 20.9490742 0.41616115
38.430439 21.9246033 0.42574052
38.4461479 22.3544975 0.42989418
38.4618607 22.1147488 0.42758269
38.4775696 21.7179234 0.42372907
38.4932785 22.5529102 0.43179778
38.5089874 22.4950399 0.43124343
38.5247002 21.0400134 0.41706344
38.5404091 21.8832674 0.42533899
38.556118 22.2387568 0.42877985
38.5718269 21.5277779 0.42187007
38.5875359 20.72586 0.41393809
38.6032486 21.3376324 0.42000284
38.6189575 22.1891536 0.42830139
38.6346664 20.8746695 0.41542145
38.6503754 22.5694446 0.43195604
38.6660881 21.3376324 0.42000284
38.681797 21.0813494 0.41747293
38.697506 21.3376324 0.42000284
38.7132149 22.2966271 0.42933738
38.7289238 22.0486113 0.42694284
38.7446365 22.1478176 0.42790226
38.7603455 22.9083996 0.43518758
38.7760544 21.5939155 0.42251761
38.7917633 21.445106 0.42105925
38.8074722 21.4203044 0.4208157
38.823185 21.742725 0.42397095
38.8388939 21.5360451 0.42195107
38.8546028 23.1977515 0.43792734
38.8703117 22.4454367 0.43076771
38.8860245 21.4203044 0.4208157
38.9017334 22.0155425 0.42662255
38.9174423 22.7182541 0.43337773
38.9331513 21.6848547 0.42340635
38.9488602 21.6435187 0.42300261
38.9645729 22.0486113 0.42694284
38.9802818 22.7678573 0.43385059
38.9959907 23.4209658 0.44002922
39.0116997 22.5694446 0.43195604
39.0274086 22.8670637 0.43479477
39.0431213 22.6603838 0.4328254
39.0588303 22.8918652 0.4350305
39.0745392 22.5611774 0.43187692
39.0902481 23.4126986 0.43995155
39.1059609 22.9414684 0.43550156
39.1216698 23.7020504 0.44266183
39.1373787 23.3713626 0.439563
39.1530876 24.1650134 0.44696409
39.1687965 23.0158732 0.43620721
39.1845093 24.3799605 0.44894756
39.2002182 24.5370372 0.45039149
39.2159271 25.7357806 0.46126211
39.231636 25.9011245 0.46274147
39.247345 26.256614 0.46590618
39.2630577 28.3316801 0.48396647
39.2787666 28.7285055 0.48734401
39.2944756 30.4563494 0.50178542
39.3101845 31.4484129 0.50989233
39.3258972 33.6805558 0.5276777
39.3416061 35.3422622 0.54053807
39.3573151 37.657077 0.55795917
39.373024 39.1369051 0.56881672
39.3887329 41.1458336 0.58323294
39.4044456 41.6832014 0.58702912
39.4201546 43.5019845 0.59969945
39.4358635 44.4692464 0.60632992
39.4515724 43.609458 0.60043978
39.4672852 42.9894183 0.59615597
39.4829941 42.6091273 0.59351327
39.498703 42.3280427 0.59155238
39.5144119 39.7486775 0.57324524
39.5301209 38.3432543 0.56301971
39.5458336 36.9957013 0.55303771
39.5615425 34.8792992 0.53698603
39.5772514 33.9699077 0.52993951
39.5929604 33.3167992 0.52482045
39.6086693 32.7546299 0.52037385
39.624382 32.043651 0.51469519
39.6400909 31.0515875 0.50666513
39.6557999 30.4976854 0.50212582
39.6715088 31.0846563 0.50693485
39.6872215 29.4312171 0.49326832
39.7029304 29.8363098 0.4966514
39.7186394 29.8693785 0.49692656
39.7343483 29.9603177 0.49768244
39.7500572 28.6375664 0.48657206
39.76577 27.6124341 0.47778384
39.7814789 28.7119711 0.48720374
39.7971878 29.1087965 0.49055899
39.8128967 27.5380293 0.47713969
39.8286057 28.7202383 0.48727388
39.8443184 27.3892198 0.47584876
39.8600273 27.6041669 0.47771231
39.8757362 27.5710981 0.47742609
39.8914452 28.4226193 0.48474257
39.9071579 27.6041669 0.47771231
39.9228668 28.4722224 0.48516537
39.9385757 28.7450399 0.48748423
39.9542847 28.4639552 0.48509493
39.9699936 28.0836642 0.48184349
39.9857063 28.075397 0.48177257
40.0014153 27.8273812 0.47963987
40.0171242 28.3730161 0.4843194
40.0328331 28.7119711 0.48720374
40.048542 29.2658732 0.49188078
40.0642548 29.7536378 0.49596285
40.0799637 29.3650796 0.49271377
40.0956726 29.340278 0.49250566
40.1113815 30.3406087 0.50083106
40.1270943 30.2331351 0.49994325
40.1428032 30.944114 0.50578755
40.1585121 31.8039024 0.51276612
40.174221 32.6058204 0.51919043
40.18993 33.391204 0.52540615
40.2056427 33.4490743 0.52586124
40.2213516 33.9533733 0.52981052
40.2370606 35.8217595 0.54419252
40.2527695 36.3177913 0.54794734
40.2684822 37.5082675 0.55685563
40.2841911 38.7896828 0.56628783
40.2999 40.021495 0.57520912
40.315609 41.7658733 0.58761097
40.3313179 45.25463 0.61166076
40.3470306 47.7843919 0.6285244
40.3627396 48.8839289 0.63571457
40.3784485 53.95172 0.66785435
40.3941574 55.3158073 0.67624449
40.4098663 60.6316142 0.70799253
40.4255791 66.7493391 0.74285251
40.441288 71.2797624 0.7676482
40.4569969 77.0254635 0.79798784
40.4727058 85.6481488 0.84146896
40.4884186 92.2371039 0.87323662
40.5041275 100.586972 0.9119058
40.5198364 108.101853 0.94535664
40.5355453 116.939485 0.98324037
40.5512543 124.859459 1.01599094
40.566967 131.803903 1.04386238
40.5826759 137.169313 1.06489698
40.5983849 139.914022 1.07549831
40.6140938 142.559525 1.08561849
40.6298027 140.335649 1.07711759
40.6455154 138.566469 1.07030656
40.6612244 137.020504 1.06431919
40.6769333 129.943784 1.03647031
40.6926422 126.207012 1.0214588
40.708355 118.659062 0.99044318
40.7240639 114.847884 0.97440749
40.7397728 107.762898 0.94387339
40.7554817 103.571429 0.92533523
40.7711906 98.6689822 0.90316986
40.7869034 93.5846568 0.87959234
40.8026123 94.775133 0.88516924
40.8183212 92.3115086 0.87358876
40.8340301 94.8826065 0.88567098
40.8497429 97.4041013 0.89736212
40.8654518 104.555226 0.9297196
40.8811607 112.557871 0.96464396
40.8968697 126.884922 1.02419846
40.9125786 143.485451 1.08913834
40.9282913 167.377647 1.17632639
40.9440002 196.478176 1.27448953
40.9597092 232.961311 1.38778124
40.9754181 274.049275 1.50519734
40.991127 314.500664 1.61246351
41.0068397 361.011907 1.7275868
41.0225487 398.148151 1.8142681
41.0382576 422.966273 1.86995856
41.0539665 426.744382 1.87829161
41.0696793 402.967926 1.82521636
41.0853882 368.81614 1.74616015
41.1010971 337.946431 1.67148716
41.116806 327.273481 1.64488114
41.132515 319.527119 1.6252979
41.1482277 304.39815 1.58635403
41.1639366 290.186841 1.54888071
41.1796455 271.750994 1.49887247
41.1953545 262.458666 1.47302315
41.2110634 265.459658 1.48142059
41.2267761 264.484129 1.47869608
41.242485 279.852846 1.5210517
41.258194 289.765214 1.54775507
41.2739029 293.361444 1.55732993
41.2896156 301.124341 1.57780033
41.3053246 306.795637 1.59258897
41.3210335 298.983137 1.5721807
41.3367424 297.891867 1.56930889
41.3524513 288.897158 1.54543501
41.3681641 276.173944 1.51102087
41.383873 261.822092 1.47123571
41.3995819 245.486113 1.42459881
41.4152908 224.694115 1.36293443
41.4309998 208.796298 1.31383404
41.4467125 187.847224 1.24618208
41.4624214 170.924274 1.18872387
41.4781303 154.770173 1.13115663
41.4938393 138.053903 1.06832516
41.509552 122.420636 1.00601957
41.5252609 111.127646 0.9584957
41.5409699 101.116072 0.91430103
41.5566788 90.7324742 0.86608495
41.5723877 83.3498684 0.83010221
41.5881004 77.4305561 0.80008348
41.6038094 71.8005958 0.77044765
41.6195183 66.4765217 0.74133287
41.6352272 61.0945772 0.71069039
41.6509399 57.2337967 0.68786845
41.6666489 55.1917994 0.67548606
41.6823578 51.2814157 0.65111712
41.6980667 49.4708999 0.63951983
41.7137756 47.6686512 0.62776275
41.7294884 44.8908734 0.60919754
41.7451973 44.5601855 0.60694957
41.7609062 42.848876 0.59518069
41.7766151 40.2777781 0.5770479
41.7923241 41.6418654 0.58673798
41.8080368 40.5671299 0.57911692
41.8237457 39.7486775 0.57324524
41.8394547 39.0542331 0.56821562
41.8551636 36.9708998 0.5528523
41.8708763 36.937831 0.552605
41.8865852 36.4417992 0.54888204
41.9022942 37.6818786 0.55814288
41.9180031 37.23545 0.55482678
41.933712 36.7476855 0.55118083
41.9494247 37.194114 0.55451873
41.9651337 36.8716934 0.55211005
41.9808426 36.4831352 0.54919325
41.9965515 36.6236775 0.55025005
42.0122604 36.8468918 0.55192433
42.0279732 36.0367066 0.54582278
42.0436821 36.8882278 0.55223383
42.059391 36.6071431 0.55012582
42.0751 36.6071431 0.55012582
42.0908127 35.8713627 0.54456917
42.1065216 37.1445109 0.55414885
42.1222305 35.9788363 0.54538435
42.1379394 35.9540347 0.54519634
42.1536484 35.7721564 0.54381561
42.1693611 34.449405 0.53366654
42.18507 34.8048944 0.53641297
42.200779 34.069114 0.53071276
42.2164879 33.8541669 0.52903594
42.2321968 32.845569 0.52109572
42.2479096 31.7791008 0.51256614
42.2636185 33.3746696 0.52527605
42.2793274 32.5396828 0.5186636
42.2950363 31.6302912 0.51136466
42.310749 31.8783071 0.51336557
42.326458 32.1015214 0.51515975
42.3421669 33.1018521 0.52312474
42.3578758 32.8373018 0.52103014
42.3735847 32.3578045 0.51721205
42.3892975 31.5641537 0.51082976
42.4050064 30.9110452 0.50551722
42.4207153 32.043651 0.51469519
42.4364243 33.6640214 0.52754816
42.452137 33.2506616 0.52429928
42.4678459 33.3664024 0.52521099
42.4835548 33.0439817 0.52266726
42.4992638 33.5234791 0.52644579
42.5149727 34.7718257 0.53615808
42.5306854 34.2427251 0.53206326
42.5463943 34.829696 0.53660406
42.5621033 35.5076061 0.54180101
42.5778122 35.7721564 0.54381561
42.5935211 36.516204 0.54944209
42.6092339 37.1362437 0.55408718
42.6249428 38.3267199 0.5628983
42.6406517 39.4675929 0.57121478
42.6563606 40.2860453 0.57710712
42.6720734 41.203704 0.58364295
42.6877823 43.2126326 0.59770168
42.7034912 44.7420638 0.60818698
42.7192001 45.2794316 0.61182835
42.7349091 48.1729501 0.63107465
42.7506218 49.6527782 0.64069434
42.7663307 53.1580692 0.66292395
42.7820396 57.0023153 0.686476
42.7977486 57.9943788 0.69242392
42.8134575 63.6987439 0.72567899
42.8291702 66.3690481 0.74073336
42.8448791 71.3955032 0.76827118
42.8605881 76.2070112 0.79373691
42.876297 84.093916 0.83379906
42.8920097 89.1121038 0.8583165
42.9077187 99.2228844 0.90570139
42.9234276 106.010252 0.93616639
42.9391365 116.947752 0.98327512
42.9548454 125.56217 1.01884594
42.9705582 137.483467 1.06611573
42.9862671 151.44676 1.11894594
43.001976 161.416999 1.15519087
43.0176849 172.743057 1.19503166
43.0333977 182.564486 1.22853423
43.0491066 194.072422 1.26666283
43.0648155 201.06647 1.28928503
43.0805244 208.779763 1.31378202
43.0962334 210.64815 1.31964749
43.1119461 214.92229 1.33296836
43.127655 213.037369 1.32711026
43.143364 210.135584 1.31804098
43.1590729 201.967594 1.29217091
43.1747818 193.196099 1.26379982
43.1904945 186.317792 1.24109858
43.2062035 174.685848 1.20173296
43.2219124 164.732144 1.1669931
43.2376213 152.372686 1.12236128
43.253334 142.518189 1.08546109
43.269043 129.57176 1.03498556
43.2847519 120.502646 0.9981077
43.3004608 109.300596 0.95058373
43.3161697 100.628308 0.91209316
43.3318825 92.8902123 0.87632276
43.3475914 84.7304901 0.83694896
43.3633003 79.8611117 0.81254381
43.3790093 71.1226857 0.76680191
43.3947182 66.9642862 0.74404762
43.4104309 62.185847 0.71700947
43.4261398 57.8621036 0.69163382
43.4418487 55.2992729 0.67614342
43.4575577 52.645503 0.65972016
43.4732704 49.7602517 0.64138736
43.4889793 47.1643522 0.62443329
43.5046883 44.9900797 0.60987031
43.5203972 44.3204368 0.60531457
43.5361061 42.7000665 0.59414629
43.5518188 41.0631617 0.58264672
43.5675278 41.9725532 0.58906308
43.5832367 39.1534395 0.56893686
43.5989456 38.6326061 0.56514009
43.6146545 38.7152781 0.56574445
43.6303673 37.3759923 0.55587287
43.6460762 37.8554897 0.55942716
43.6617851 37.276786 0.55513466
43.677494 37.0783733 0.55365528
43.6932068 36.9957013 0.55303771
43.7089157 35.8134923 0.54412972
43.7246246 37.8720241 0.55954932
43.7403336 37.9133601 0.5598546
43.7560425 38.8723548 0.56689097
43.7717552 38.3845902 0.56332311
43.7874641 39.723876 0.57306637
43.8031731 40.6746035 0.57988353
43.818882 42.468585 0.59253364
43.8345947 42.3032411 0.59137905
43.8503037 45.3869051 0.61255402
43.8660126 46.9576723 0.62306362
43.8817215 50.3885586 0.64542395
43.8974304 51.3723549 0.65169419
43.9131432 56.4484131 0.68313255
43.9288521 59.4576724 0.701105
43.944561 62.1941142 0.71705713
43.9602699 68.1547624 0.75063225
43.9759788 75.4133604 0.78959294
43.9916916 82.7546303 0.82713284
44.0074005 91.9973552 0.872101
44.0231094 105.853175 0.93547257
44.0388184 121.403771 1.00183269
44.0545311 141.410385 1.08123418
44.07024 162.177581 1.15790924
44.0859489 182.705028 1.22900702
44.1016579 206.183864 1.3055889
44.1173668 228.835981 1.37543879
44.1330795 247.296629 1.42984253
44.1487884 259.242727 1.46397076
44.1644974 262.00397 1.47174663
44.1802063 248.611113 1.4336376
44.1959152 232.10979 1.38524261
44.211628 220.676258 1.35069384
44.2273369 214.153441 1.33058199
44.2430458 208.432541 1.31268909
44.2587547 196.957673 1.27604375
44.2744675 182.16766 1.22719832
44.2901764 166.782409 1.17423287
44.3058853 151.479829 1.1190681
44.3215942 141.087964 1.08000085
44.3373032 128.918652 1.03237384
44.3530159 123.842594 1.01184533
44.3687248 118.890543 0.9914088
44.3844337 114.955358 0.9748633
44.4001427 110.515874 0.95585374
44.4158516 107.200728 0.94140821
44.4315643 103.695437 0.92588903
44.4472733 100.462964 0.91134351
44.4629822 98.363096 0.9017688
44.4786911 95.2463631 0.88736708
44.4944038 88.5830033 0.85576459
44.5101128 86.7476858 0.84685306
44.5258217 77.9596567 0.8028124
44.5415306 74.7437175 0.78607948
44.5572395 71.4368392 0.76849355
44.5729523 68.1216936 0.75045012
44.5886612 60.7721565 0.70881261
44.6043701 57.4074078 0.68891094
44.620079 53.4722226 0.66487994
44.6357918 50.6365745 0.64701042
44.6515007 47.2470242 0.62498032
44.6672096 43.4027781 0.59901525
44.6829185 42.1378971 0.5902222
44.6986275 39.0211643 0.56797501
44.7143402 39.4758601 0.5712746
44.7300491 36.0780426 0.54613574
44.7457581 36.0780426 0.54613574
44.761467 34.0360452 0.53045514
44.7771759 34.0856484 0.53084153
44.7928886 32.3082013 0.51681547
44.8085976 32.1345902 0.51542502
44.8243065 32.423942 0.51774036
44.8400154 30.4894182 0.50205776
44.8557281 30.6134262 0.50307772
44.8714371 30.3323415 0.50076283
44.887146 30.861442 0.50511146
44.9028549 29.7123018 0.49561822
44.9185638 29.9272489 0.49740771
44.9342766 29.0261246 0.48986187
44.9499855 28.3482145 0.48410767
44.9656944 27.9679235 0.48084956
44.9814034 29.1997357 0.49132467
44.9971123 28.455688 0.48502448
45.012825 28.959987 0.48930347
45.0285339 27.6124341 0.47778384
45.0442429 27.4470902 0.4763512
45.0599518 27.4057542 0.47599237
45.0756645 26.6699738 0.46955926
45.0913734 27.6455028 0.47806985
45.1070824 26.7195769 0.46999572
45.1227913 26.6947753 0.46977754
45.1385002 26.8683864 0.47130268
45.154213 25.9672621 0.46333189
45.1699219 26.4632938 0.46773629
45.1856308 27.1329367 0.47361725
45.2013397 25.7688494 0.46155837
45.2170487 26.132606 0.46480466
45.2327614 26.5376986 0.46839337
45.2484703 25.8845901 0.46259375
45.2641792 26.5376986 0.46839337
45.2798881 25.5952383 0.46000092
45.2956009 25.9424605 0.46311057
45.3113098 25.5373679 0.4594806
45.3270187 26.0168653 0.46377421
45.3427277 26.3640875 0.46685873
45.3584366 26.1243388 0.46473113
45.3741493 25.1901457 0.45634621
45.3898583 24.9173282 0.4538683
45.4055672 25.9093917 0.46281531
45.4212761 25.7275134 0.46118802
45.4369888 25.2645505 0.45701968
45.4526977 25.6365743 0.46037222
45.4684067 25.1322753 0.45582172
45.4841156 25.6283071 0.46029798
45.4998245 25.2645505 0.45701968
45.5155373 25.7853838 0.46170642
45.5312462 25.9176589 0.46288915
45.5469551 25.6283071 0.46029798
45.562664 25.330688 0.45761748
45.578373 26.0582013 0.46414249
45.5940857 25.9093917 0.46281531
45.6097946 26.9014552 0.47159262
45.6255035 27.5049605 0.47685312
45.6412125 26.9427912 0.4719548
45.6569252 27.1081351 0.47340074
45.6726341 27.0585319 0.47296742
45.6883431 28.3316801 0.48396647
45.704052 29.1666669 0.49104638
45.7197609 27.819114 0.47956862
45.7354736 29.1583997 0.49097678
45.7511826 29.1832013 0.49118555
45.7668915 29.3568124 0.49264441
45.7826004 29.1335981 0.49076793
45.7983093 29.1170637 0.49062865
45.8140221 30.2331351 0.49994325
45.829731 29.4560187 0.49347611
45.8454399 29.4725531 0.49361459
45.8611488 29.9272489 0.49740771
45.8768616 30.5059526 0.50219387
45.8925705 30.059524 0.49850574
45.9082794 29.637897 0.49499727
45.9239883 29.4394844 0.49333759
45.9396973 29.2410716 0.49167232
45.95541 29.0674605 0.49021056
45.9711189 28.8690478 0.48853462
45.9868278 29.1170637 0.49062865
46.0025368 28.3730161 0.4843194
46.0182495 28.3812833 0.48438995
46.0339584 28.5879632 0.48615048
46.0496674 28.7119711 0.48720374
46.0653763 28.9103838 0.48888424
46.0810852 29.5634923 0.49437555
46.0967979 28.877315 0.48860456
46.1125069 29.5800267 0.49451377
46.1282158 30.1669976 0.49939611
46.1439247 30.1173944 0.49898537
46.1596336 29.7288362 0.4957561
46.1753464 30.142196 0.49919078
46.1910553 29.9851193 0.49788839
46.2067642 31.0185187 0.50639527
46.2224731 30.9275796 0.50565241
46.2381859 31.4401457 0.50982531
46.2538948 31.7542992 0.51236609
46.2696037 32.3578045 0.51721205
46.2853127 32.9365082 0.5218166
46.3010216 33.2423944 0.52423409
46.3167343 34.0112436 0.53026183
46.3324432 34.7883601 0.53628554
46.3481522 35.7473548 0.54362706
46.3638611 37.2437172 0.55488837
46.37957 37.8554897 0.55942716
46.3952827 38.458995 0.56386882
46.4109917 39.4923945 0.57139422
46.4267006 41.5757278 0.58627185
46.4424095 42.2371035 0.59091658
46.4581223 44.8991405 0.60925363
46.4738312 46.7592596 0.62174589
46.4895401 49.3964951 0.63903873
46.505249 52.2156089 0.65702105
46.520958 54.6792332 0.67234212
46.5366707 56.737765 0.68488117
46.5523796 60.4332015 0.70683316
46.5680885 63.2109793 0.72289525
46.5837974 66.2037042 0.7398101
46.5995064 71.9576725 0.77128994
46.6152191 77.2073419 0.79892942
46.630928 79.5965614 0.81119687
46.646637 84.2344583 0.83449551
46.6623459 87.7480165 0.85172181
46.6780586 92.07176 0.87245359
46.6937675 95.7258605 0.88959791
46.7094765 98.404432 0.90195826
46.7251854 100.363757 0.91089343
46.7408943 102.0668 0.91858926
46.7566071 102.306548 0.91966748
46.772316 102.405755 0.92011327
46.7880249 102.736443 0.92159768
46.8037338 101.355821 0.9153843
46.8194466 98.9666013 0.90453097
46.8351555 95.6431886 0.88921368
46.8508644 93.2622362 0.87807583
46.8665733 89.8478843 0.86185269
46.8822823 83.5730826 0.83121299
46.897995 81.7046964 0.82186904
46.9137039 75.5952387 0.79054452
46.9294128 74.0244715 0.78228818
46.9451218 68.7086645 0.75367631
46.9608307 65.0049608 0.73308167
46.9765434 62.0205031 0.71605562
46.9922524 57.8869052 0.69178203
47.0079613 54.7701724 0.67290099
47.0236702 51.50463 0.65253265
47.0393829 49.0410057 0.63673511
47.0550919 45.7341273 0.61489266
47.0708008 44.7751326 0.60841169
47.0865097 41.6418654 0.58673798
47.1022186 40.3439156 0.57752147
47.1179314 39.1699738 0.56905698
47.1336403 36.5988759 0.5500637
47.1493492 35.292659 0.54015861
47.1650581 34.3005955 0.53251267
47.1807671 33.2010584 0.52390806
47.1964798 33.0935849 0.52305941
47.2121887 31.7956352 0.51269947
47.2278976 30.6134262 0.50307772
47.2436066 28.4308865 0.48481306
47.2593193 30.0099209 0.49809426
47.2750282 28.8277119 0.48818474
47.2907371 27.9513891 0.4807074
47.3064461 27.6289685 0.47792687
47.322155 28.075397 0.48177257
47.3378677 28.2572754 0.48333056
47.3535767 27.314815 0.47520198
47.3692856 27.1081351 0.47340074
47.3849945 26.5211642 0.46824743
47.4007034 26.7113097 0.469923
47.4164162 26.8353177 0.47101255
47.4321251 25.9755293 0.46340564
47.447834 24.6775796 0.45167951
47.4635429 25.1653441 0.45612151
47.4792557 25.3224208 0.4575428
47.4949646 25.4877647 0.45903414
47.5106735 25.4464288 0.45866176
47.5263824 25.372024 0.45799071
47.5420914 25.289352 0.45724395
47.5578041 24.8511907 0.45326555
47.573513 24.4460981 0.44955609
47.589222 24.6362436 0.45130106
47.6049309 25.3802912 0.45806532
47.6206436 24.8263891 0.45303931
47.6363525 24.8511907 0.45326555
47.6520615 24.7685187 0.45251099
47.6677704 23.5780425 0.44150232
47.6834793 24.7767859 0.4525865
47.6991921 24.4957012 0.45001195
47.714901 24.909061 0.453793
47.7306099 24.2559526 0.44780432
47.7463188 24.7685187 0.45251099
47.7620277 24.7850531 0.452662
47.7777405 24.3799605 0.44894756
47.7934494 24.0327383 0.44573911
47.8091583 24.5618388 0.45061905
47.8248672 23.9666007 0.44512535
47.84058 23.9583335 0.44504858
47.8562889 24.8263891 0.45303931
47.8719978 24.570106 0.45069488
47.8877068 24.5453044 0.45046736
47.9034157 24.9669314 0.45431983
47.9191284 25.454696 0.45873626
47.9348373 24.6279764 0.45122534
47.9505463 25.6117727 0.46014948
47.9662552 25.8432542 0.46222423
47.9819641 25.0992065 0.45552174
47.9976768 24.909061 0.453793
48.0133858 26.0168653 0.46377421
48.0290947 25.2810848 0.4571692
48.0448036 25.8515214 0.46229816
48.0605164 26.6534394 0.46941368
48.0762253 26.0830028 0.46436332
48.0919342 26.4798282 0.46788238
48.1076431 27.273479 0.47484228
48.1233521 27.6455028 0.47806985
48.1390648 28.3151457 0.48382523
48.1547737 28.4308865 0.48481306
48.1704826 29.0426589 0.49000138
48.1861916 28.3647489 0.48424883
48.2019043 29.1666669 0.49104638
48.2176132 29.257606 0.4918113
48.2333221 28.0505954 0.48155972
48.2490311 29.4394844 0.49333759
48.26474 29.0757277 0.49028026
48.2804527 28.4391537 0.48488355
48.2961617 27.9100531 0.48035182
48.3118706 28.4639552 0.48509493
48.3275795 27.65377 0.47814133
48.3432884 27.7447092 0.47892687
48.3590012 26.512897 0.46817445
48.3747101 27.3644182 0.47563327
48.390419 25.9259261 0.46296297
48.4061279 25.8515214 0.46229816
48.4218407 25.6448415 0.46044644
48.4375496 25.2976192 0.45731868
48.4532585 25.6283071 0.46029798
48.4689674 24.7519843 0.45235992
48.4846764 25.1901457 0.45634621
48.5003891 23.9500663 0.44497178
48.516098 24.1567462 0.44688763
48.5318069 24.4957012 0.45001195
48.5475159 24.0244711 0.44566244
48.5632248 25.5042991 0.45918301
48.5789375 24.3138229 0.44833819
48.5946464 24.6858467 0.45175517
48.6103554 24.4791668 0.44986005
48.6260643 24.3716933 0.44887143
48.641777 24.9338626 0.45401886
48.657486 25.6365743 0.46037222
48.6731949 24.8098547 0.45288843
48.6889038 25.1570769 0.45604658
48.7046127 25.7192462 0.46111392
48.7203255 25.6283071 0.46029798
48.7360344 27.4884261 0.47670977
48.7517433 26.3558203 0.46678553
48.7674522 26.0830028 0.46436332
48.7831612 26.6617066 0.46948647
48.7988739 26.7361113 0.47014111
48.8145828 26.4550267 0.46766322
48.8302918 25.330688 0.45761748
48.8460007 24.8759922 0.45349168
48.8617134 25.4712303 0.45888522
48.8774223 25.1736113 0.45619642
48.8931313 24.8098547 0.45288843
48.9088402 24.8759922 0.45349168
48.9245491 24.52877 0.45031561
48.9402618 24.4957012 0.45001195
48.9559708 24.5205028 0.45023971
48.9716797 23.6772489 0.44243017
48.9873886 24.0079367 0.44550905
49.0031014 23.1564155 0.43753699
49.0188103 23.346561 0.43932971
49.0345192 23.5036377 0.44080515
49.0502281 24.3882277 0.44902367
49.065937 23.2142859 0.43808338
49.0816498 24.1567462 0.44688763
49.0973587 24.0823415 0.44619887
49.1130676 23.6855161 0.4425074
49.1287765 23.5863097 0.44157971
49.1444855 23.470569 0.44049494
49.1601982 23.5036377 0.44080515
49.1759071 23.3300266 0.43917411
49.1916161 23.5367065 0.44111513
49.207325 23.1068123 0.43706812
49.2230377 23.7929896 0.44351021
49.2387466 23.7929896 0.44351021
49.2544556 23.9169975 0.44466448
49.2701645 24.1402118 0.44673466
49.2858734 23.9666007 0.44512535
49.3015861 24.3468917 0.44864298
49.3172951 24.272487 0.44795692
49.333004 23.8839287 0.44435697
49.3487129 23.346561 0.43932971
49.3644218 24.652778 0.45145248
49.3801346 24.0658071 0.44604567
49.3958435 23.9417991 0.44489498
49.4115524 24.4130293 0.44925193
49.4272614 24.2476854 0.447728
49.4429741 24.0079367 0.44550905
49.458683 24.5122356 0.45016381
49.4743919 24.3634261 0.44879529
49.4901009 24.950397 0.45416937
49.5058098 24.5122356 0.45016381
49.5215225 25.1818785 0.45627132
49.5372315 25.1736113 0.45619642
49.5529404 24.909061 0.453793
49.5686493 25.4464288 0.45866176
49.5843582 24.0658071 0.44604567
49.600071 24.991733 0.45454543
49.6157799 25.4216272 0.45843819
49.6314888 24.7437171 0.45228437
49.6471977 25.3472224 0.45776681
49.6629105 25.2562833 0.4569449
49.6786194 25.41336 0.45836364
49.6943283 25.2645505 0.45701968
49.7100372 24.950397 0.45416937
49.7257461 25.793651 0.46178043
49.7414589 24.8759922 0.45349168
49.7571678 25.1322753 0.45582172
49.7728767 24.9421298 0.45409412
49.7885857 24.9255954 0.45394359
49.8042984 24.8098547 0.45288843
49.8200073 25.5787039 0.45985232
49.8357162 26.0085981 0.46370052
49.8514252 24.9173282 0.4538683
49.8671341 25.3554896 0.45784146
49.8828468 25.0000002 0.45462061
49.8985558 25.4712303 0.45888522
49.9142647 25.7771166 0.4616324
49.9299736 25.2480161 0.45687011
49.9456825 26.1987436 0.46539246
49.9613953 26.0003309 0.46362682
49.9771042 26.0333997 0.46392156
49.9928131 25.3802912 0.45806532
50.008522 25.9424605 0.46311057
50.0242348 25.8680557 0.46244598
50.0399437 27.0089288 0.47253371
50.0556526 26.8022489 0.47072225
50.0713615 26.6782409 0.46963203
50.0870705 26.4880954 0.46795542
50.1027832 26.6699738 0.46955926
50.1184921 26.9014552 0.47159262
50.1342011 28.0588626 0.48163068
50.14991 27.7281748 0.47878414
50.1656189 28.2490082 0.48325985
50.1813316 27.5876325 0.47756922
50.1970406 27.4801589 0.47663808
50.2127495 27.7529764 0.47899822
50.2284584 28.6623679 0.48678271
50.2441711 30.0925928 0.49877987
50.2598801 29.001323 0.48965255
50.275589 30.3406087 0.50083106
50.2912979 31.6550928 0.5115651
50.3070068 31.9775135 0.51416375
50.3227196 31.1425267 0.50740651
50.3384285 33.5896167 0.52696484
50.3541374 33.3250664 0.52488556
50.3698463 34.6478177 0.53520117
50.3855591 35.7969579 0.5440041
50.401268 35.9788363 0.54538435
50.4169769 37.1858468 0.5544571
50.4326858 40.0380294 0.57532793
50.4483948 41.9394844 0.58883099
50.4641075 45.4282411 0.6128329
50.4798164 46.4699078 0.61981919
50.4955254 49.6279766 0.64053431
50.5112343 52.3561512 0.65790467
50.5269432 56.1921301 0.68158003
50.5426559 60.3009264 0.70605918
50.5583649 64.5254635 0.73037295
50.5740738 71.3541672 0.76804874
50.5897827 79.621363 0.81132324
50.6054954 90.0545642 0.86284339
50.6212044 101.628638 0.91661543
50.6369133 121.461641 1.00207144
50.6526222 144.320438 1.09230276
50.6683312 174.594909 1.20142012
50.6840439 207.208996 1.30883053
50.6997528 252.356153 1.44439528
50.7154617 298.048944 1.56972258
50.7311707 345.287701 1.68954463
50.7468796 388.665678 1.7925332
50.7625923 431.14253 1.8879459
50.7783012 447.693456 1.92384237
50.7940102 438.789686 1.90461552
50.8097191 406.531088 1.83326815
50.8254318 352.273482 1.70655028
50.8411408 311.111113 1.60375076
50.8568497 287.028772 1.54042951
50.8725586 272.337965 1.50049035
50.8882675 264.227846 1.47797948
50.9039803 246.362436 1.42713927
50.9196892 218.915346 1.34529403
50.9353981 179.183202 1.2171042
50.951107 143.204366 1.08807102
50.9668159 113.467263 0.96853295
50.9825287 91.650133 0.87045367
50.9982376 80.9937175 0.81828536
51.0139465 70.3373021 0.76255639
51.0296555 66.7080031 0.74262246
51.0453682 62.1279767 0.71667576
51.0610771 57.9447756 0.69212774
51.076786 54.2576062 0.66974492
51.092495 53.6210321 0.66580446
51.1082039 51.2814157 0.65111712
51.1239166 51.7526459 0.65410187
51.1396255 50.8019184 0.6480659
51.1553345 51.3640877 0.65164175
51.1710434 50.7192464 0.64753837
51.1867561 50.1570771 0.64393973
51.2024651 51.0333999 0.64954069
51.218174 51.5625004 0.65289914
51.2338829 52.6289686 0.65961655
51.2495918 52.0502649 0.65597998
51.2653046 54.1170639 0.66887694
51.2810135 54.9851195 0.67422011
51.2967224 55.555556 0.67770839
51.3124313 56.5889555 0.68398244
51.3281403 57.6802253 0.69054596
51.343853 58.4656089 0.69523136
51.3595619 58.3664026 0.69464126
51.3752708 58.1101195 0.69311452
51.3909798 59.4659396 0.70115374
51.4066925 58.4904105 0.6953788
51.4224014 59.2509925 0.69988539
51.4381104 56.6054898 0.68408236
51.4538193 56.8700401 0.68567905
51.4695282 56.1590613 0.68137945
51.4852409 55.0181883 0.67442282
51.5009499 54.6213628 0.67198624
51.5166588 52.9761909 0.6617889
51.5323677 51.8931882 0.65498943
51.5480766 49.5287702 0.63989377
51.5637894 49.7767861 0.64149391
51.5794983 47.8257279 0.6287962
51.5952072 47.6355824 0.62754497
51.6109161 46.4120374 0.61943313
51.6266289 44.9983469 0.60992634
51.6423378 43.8492067 0.60208802
51.6580467 42.2288363 0.59085875
51.6737556 41.5261246 0.58592201
51.6894646 39.4758601 0.5712746
51.7051773 39.9388231 0.57461472
51.7208862 38.4093918 0.56350507
51.7365951 39.7734791 0.57342405
51.7523041 39.0542331 0.56821562
51.768013 38.1283072 0.56143938
51.7837257 37.1197093 0.55396381
51.7994347 36.8468918 0.55192433
51.8151436 36.8634262 0.55204815
51.8308525 37.3759923 0.55587287
51.8465652 37.4255955 0.55624161
51.8622742 36.7807543 0.55142878
51.8779831 35.9457675 0.54513365
51.893692 37.0039685 0.5530995
51.9094009 37.2519844 0.55494995
51.9251137 37.7149474 0.55838773
51.9408226 38.541667 0.56447454
51.9565315 39.0376987 0.56809533
51.9722405 39.178241 0.56911703
51.9879532 39.4593257 0.57115495
52.0036621 40.9143522 0.58159003
52.019371 41.7162702 0.58726193
52.03508 42.8736776 0.59535291
52.0507889 44.0062834 0.60316545
52.0665016 46.1970903 0.61799708
52.0822105 47.3379633 0.6255815
52.0979195 49.4626327 0.6394664
52.1136284 52.3230824 0.65769687
52.1293373 53.6541009 0.66600973
52.1450501 55.2248681 0.67568839
52.160759 60.3753311 0.70649465
52.1764679 62.4834661 0.71872321
52.1921768 65.732474 0.73717246
52.2078896 72.867064 0.77614837
52.2235985 77.9844583 0.80294009
52.2393074 86.9130298 0.84765974
52.2550163 93.1630298 0.87760869
52.2707252 103.984789 0.92717993
52.286438 113.574736 0.96899153
52.3021469 125.859789 1.02005271
52.3178558 138.078705 1.06842112
52.3335648 149.925596 1.11331229
52.3492737 159.788361 1.14934837
52.3649864 170.304234 1.18656582
52.3806953 176.339287 1.2074069
52.3964043 178.703705 1.21547461
52.4121132 175.942462 1.20604759
52.4278259 174.264221 1.20028182
52.4435348 171.015213 1.18904006
52.4592438 163.045636 1.16100396
52.4749527 157.547951 1.14126235
52.4906616 151.711311 1.11992282
52.5063744 144.758599 1.09395964
52.5220833 137.144512 1.0648007
52.5377922 129.10053 1.03310182
52.5535011 119.618056 0.99443748
52.5692139 113.591271 0.96906206
52.5849228 107.200728 0.94140821
52.6006317 101.190477 0.91463735
52.6163406 95.2876991 0.88755961
52.6320496 91.7245377 0.87080693
52.6477623 90.8564822 0.8666766
52.6634712 88.7235457 0.85644318
52.6791802 88.9302255 0.85744014
52.6948891 88.8392864 0.85700162
52.710598 89.2774478 0.85911242
52.7263107 91.18717 0.86825238
52.7420197 93.5763896 0.87955349
52.7577286 95.7506621 0.88971314
52.7734375 99.8098552 0.90837636
52.7891502 106.035054 0.9362759
52.8048592 109.995041 0.95359873
52.8205681 116.046628 0.97947955
52.836277 122.304895 1.00554389
52.8519859 127.232144 1.02559887
52.8676987 137.690147 1.06691678
52.8834076 145.510914 1.09679862
52.8991165 155.100861 1.13236442
52.9148254 165.500993 1.16971326
52.9305344 175.305888 1.20386382
52.9462471 186.524472 1.24178675
52.961956 197.007277 1.27620443
52.9776649 207.018851 1.30822987
52.9933739 222.081682 1.3549881
53.0090866 232.688494 1.3869684
53.0247955 242.509922 1.4159368
53.0405045 253.530095 1.44775099
53.0562134 265.550597 1.48167432
53.0719223 272.850531 1.50190172
53.087635 279.571761 1.52028764
53.103344 283.936841 1.53211014
53.1190529 287.533071 1.54178215
53.1347618 288.930227 1.54552346
53.1504707 290.798613 1.55051252
53.1661835 290.376986 1.54938808
53.1818924 290.873018 1.55071087
53.1976013 283.432542 1.53074894
53.2133102 274.330359 1.50596906
53.229023 269.353507 1.49224602
53.2447319 257.457013 1.45891999
53.2604408 247.751325 1.43115643
53.2761498 237.847224 1.40225874
53.2918587 228.24901 1.37367364
53.3075714 214.475861 1.33158325
53.3232803 203.298613 1.29642178
53.3389893 190.782078 1.25587929
53.3546982 180.224869 1.22063684
53.3704109 167.915015 1.17821318
53.3861198 159.523811 1.14839653
53.4018288 148.007607 1.1061681
53.4175377 136.317792 1.06158649
53.4332466 130.919313 1.04035359
53.4489594 120.775464 0.99923691
53.4646683 113.508599 0.96870935
53.4803772 106.580689 0.93868175
53.4960861 101.289683 0.9150856
53.511795 95.8250669 0.89005876
53.5275078 87.3511911 0.84979374
53.5432167 82.8951726 0.8278349
53.5589256 78.8111779 0.80718489
53.5746345 74.6941143 0.7858186
53.5903473 71.0896169 0.76662363
53.6060562 66.6749344 0.74243837
53.6217651 64.5998682 0.73079393
53.6374741 62.1362439 0.71672344
53.653183 58.8707015 0.69763573
53.6688957 55.6630295 0.67836359
53.6846046 53.9847888 0.66805899
53.7003136 53.4639554 0.66482854
53.7160225 50.5539025 0.64648203
53.7317314 49.520503 0.63984037
53.7474441 48.3961644 0.63253503
53.7631531 47.2304898 0.62487095
53.778862 45.2876988 0.6118842
53.7945709 44.411376 0.60593526
53.8102837 43.5433204 0.5999843
53.8259926 41.9725532 0.58906308
53.8417015 41.5674606 0.58621356
53.8574104 40.8399474 0.58106096
53.8731194 39.4923945 0.57139422
53.8888321 39.558532 0.57187248
53.904541 38.5499341 0.56453508
53.9202499 38.1365744 0.56150025
53.9359589 37.5744051 0.55734636
53.9516678 37.2437172 0.55488837
53.9673805 37.0122357 0.55316128
53.9830895 37.5496035 0.55716239
53.9987984 36.0449738 0.54588539
54.0145073 36.0036378 0.54557229
54.03022 36.2268521 0.54726089
54.045929 35.9126987 0.54488284
54.0616379 35.4497357 0.54135931
54.0773468 36.3177913 0.54794734
54.0930557 35.7473548 0.54362706
54.1087685 36.5740743 0.54987729
54.1244774 36.2764553 0.54763543
54.1401863 37.2106484 0.55464197
54.1558952 36.4914024 0.54925547
54.171608 36.8799606 0.55217194
54.1873169 37.3346564 0.5555654
54.2030258 36.2681881 0.54757302
54.2187347 35.4910717 0.54167485
54.2344437 33.8707013 0.52916512
54.2501564 34.1765876 0.53154919
54.2658653 32.7546299 0.52037385
54.2815742 33.1018521 0.52312474
54.2972832 33.6722886 0.52761293
54.3129921 31.9444447 0.51389783
54.3287048 31.5889553 0.51103041
54.3444138 31.1921299 0.50781044
54.3601227 31.1838627 0.50774314
54.3758316 29.6130955 0.49479012
54.3915443 29.3072092 0.49222803
54.4072533 29.0922621 0.49041964
54.4229622 29.298942 0.4921586
54.4386711 29.1749341 0.49111597
54.45438 28.8194447 0.48811473
54.4700928 28.4060849 0.48460155
54.4858017 28.8277119 0.48818474
54.5015106 28.1663362 0.48255219
54.5172195 27.5132277 0.47692478
54.5329285 28.3068785 0.48375459
54.5486412 29.0095902 0.48972233
54.5643501 28.8855822 0.4886745
54.5800591 28.2903441 0.48361329
54.595768 28.621032 0.48643157
54.6114807 28.1911378 0.4827646
54.6271896 28.1746034 0.482623
54.6428986 28.5218256 0.48558781
54.6586075 28.1746034 0.482623
54.6743164 29.1005293 0.49048932
54.6900291 28.7450399 0.48748423
54.7057381 28.3564817 0.48417826
54.721447 28.2655425 0.48340126
54.7371559 28.8111775 0.48804472
54.7528687 29.2080029 0.49139422
54.7685776 28.7698415 0.48769449
54.7842865 28.1498018 0.48241053
54.7999954 28.3068785 0.48375459
54.8157043 27.6124341 0.47778384
54.8314171 28.199405 0.48283538
54.847126 28.0257939 0.48134678
54.8628349 27.8439155 0.47978235
54.8785438 27.4222886 0.47613594
54.8942528 27.314815 0.47520198
54.9099655 28.1084658 0.48205621
54.9256744 27.4884261 0.47670977
54.9413834 27.3230822 0.47527389
54.9570923 27.6372357 0.47799837
54.972805 27.8108468 0.47949736
54.9885139 27.65377 0.47814133
55.0042229 27.8356484 0.47971112
55.0199318 26.6203706 0.46912239
55.0356407 27.6289685 0.47792687
55.0513535 26.132606 0.46480466
55.0670624 27.1990743 0.47419413
55.0827713 27.5958997 0.47764077
55.0984802 27.0916007 0.47325635
55.1141892 27.0585319 0.47296742
55.1299019 26.3806219 0.4670051
55.1456108 26.7030425 0.46985028
55.1613197 26.4963626 0.46802844
55.1770287 27.356151 0.47556141
55.1927414 27.1081351 0.47340074
55.2084503 26.0995372 0.46451048
55.2241592 26.0085981 0.46370052
55.2398682 26.7526457 0.47028647
55.2555771 26.512897 0.46817445
55.2712898 26.5707674 0.46868512
55.2869988 26.5707674 0.46868512
55.3027077 25.6200399 0.46022374
55.3184166 25.9176589 0.46288915
55.3341255 26.4219579 0.46737084
55.3498383 27.314815 0.47520198
55.3655472 26.595569 0.4689038
55.3812561 26.3806219 0.4670051
55.396965 26.7939817 0.47064965
55.4126778 26.9427912 0.4719548
55.4283867 26.2400796 0.46575946
55.4440956 25.834987 0.4621503
55.4598045 26.1574076 0.46502517
55.4755135 25.5621695 0.45970367
55.4912262 26.2896827 0.46619948
55.5069351 25.5456351 0.45955497
55.522644 26.1491404 0.46495168
55.538353 26.7526457 0.47028647
55.5540657 25.8680557 0.46244598
55.5697746 26.9427912 0.4719548
55.5854835 26.7774473 0.47050441
55.6011925 27.1825399 0.47404998
55.6169014 26.2979499 0.46627278
55.6326141 26.2483468 0.46583283
55.6483231 26.2483468 0.46583283
55.664032 27.2982806 0.47505814
55.6797409 26.6617066 0.46948647
55.6954498 26.8270505 0.47094
55.7111626 27.3644182 0.47563327
55.7268715 25.7440478 0.46133619
55.7425804 25.9093917 0.46281531
55.7582893 26.4880954 0.46795542
55.7740021 26.471561 0.46780934
55.789711 27.4636245 0.47649466
55.8054199 26.9923944 0.47238905
55.8211289 27.1825399 0.47404998
55.8368378 26.6865081 0.46970479
55.8525505 27.9100531 0.48035182
55.8682594 27.397487 0.47592057
55.8839684 26.7691801 0.47043177
55.8996773 28.0257939 0.48134678
55.9153862 27.7695108 0.47914088
55.9310989 27.6372357 0.47799837
55.9468079 28.0175267 0.48127578
55.9625168 28.3482145 0.48410767
55.9782257 27.5297621 0.47706806
55.9939385 29.1832013 0.49118555
56.0096474 27.9596563 0.48077849
56.0253563 29.9024473 0.49720156
56.0410652 29.3154764 0.49229746
56.0567741 27.8769843 0.48006717
56.0724869 29.5056219 0.49389144
56.0881958 29.5056219 0.49389144
56.1039047 30.183532 0.49953295
56.1196136 30.5059526 0.50219387
56.1353226 30.8283732 0.50484077
56.1510353 29.8776457 0.49699532
56.1667442 31.9196431 0.5136983
56.1824532 31.1507939 0.50747385
56.1981621 31.6054897 0.51116413
56.2138748 32.4818124 0.51820218
56.2295837 32.2916669 0.5166832
56.2452927 33.4904103 0.52618607
56.2610016 34.5651458 0.53456228
56.2767105 34.7470241 0.53596684
56.2924232 35.7308204 0.54350132
56.3081322 35.0942463 0.5386381
56.3238411 37.318122 0.55544237
56.33955 37.3098548 0.55538084
56.3552628 38.5830029 0.56477716
56.3709717 39.9057543 0.57437678
56.3866806 40.8068786 0.58082567
56.4023895 42.5760585 0.59328291
56.4180985 44.2791009 0.60503223
56.4338112 46.3458998 0.61899162
56.4495201 46.7840612 0.62191076
56.465229 48.7847226 0.63506917
56.480938 49.7437173 0.64128079
56.4966469 53.1994052 0.66318165
56.5123596 55.0760586 0.67477742
56.5280685 56.7542994 0.68498095
56.5437775 60.4083999 0.7066881
56.5594864 64.4427915 0.72990491
56.5751991 67.4272492 0.74661521
56.5909081 70.7589291 0.7648385
56.606617 72.7430561 0.77548765
56.6223259 76.2400799 0.79390911
56.6380348 81.0185191 0.81841063
56.6537476 84.2179239 0.83441361
56.6694565 88.1944451 0.85388568
56.6851654 92.4603182 0.8742926
56.7008743 97.4206357 0.89743828
56.7165832 97.9249346 0.89975808
56.732296 104.083996 0.92762211
56.7480049 107.465279 0.9425691
56.7637138 110.466271 0.95563921
56.7794228 113.136575 0.96712058
56.7951355 113.731813 0.96966137
56.8108444 115.92262 0.97895608
56.8265533 118.750001 0.99082264
56.8422623 118.088625 0.98805961
56.8579712 116.468255 0.98125729
56.8736839 117.54299 0.98577427
56.8893929 115.18684 0.97584433
56.9051018 112.144511 0.96287104
56.9208107 110.697752 0.95663995
56.9365234 107.200728 0.94140821
56.9522324 106.473215 0.93820836
56.9679413 102.893519 0.92230194
56.9836502 99.6445113 0.90762365
56.9993591 95.9408076 0.89059612
57.0150719 92.74967 0.87565957
57.0307808 87.7645509 0.85180205
57.0464897 83.5152123 0.83092516
57.0621986 80.2744715 0.81464396
57.0779076 77.1990747 0.79888664
57.0936203 73.1564159 0.77768787
57.1093292 70.3869053 0.76282523
57.1250382 66.8898815 0.74363415
57.1407471 62.4586645 0.71858055
57.1564598 61.1524475 0.7110269
57.1721687 59.2592597 0.69993421
57.1878777 57.2255295 0.68781877
57.2035866 54.3402782 0.67025497
57.2192955 50.8101856 0.64811863
57.2350082 48.4457676 0.63285911
57.2507172 46.6683205 0.621141
57.2664261 46.6352517 0.6209209
57.282135 43.9236114 0.60259862
57.2978439 42.5347225 0.59299484
57.3135567 41.0714289 0.58270537
57.3292656 40.7738098 0.58059028
57.3449745 40.2695109 0.57698868
57.3606834 39.4675929 0.57121478
57.3763962 37.3511908 0.55568841
57.3921051 37.1114421 0.55390212
57.407814 36.1607146 0.54676111
57.4235229 35.0033071 0.53793977
57.4392319 35.4745373 0.54154866
57.4549446 34.4742066 0.53385861
57.4706535 34.3832675 0.53315402
57.4863625 34.2675267 0.53225591
57.5020714 33.1431881 0.52345126
57.5177803 33.1927913 0.52384283
57.533493 31.8865743 0.51343213
57.549202 31.5806881 0.51096353
57.5649109 31.3492066 0.50908745
57.5806198 32.5727516 0.51892708
57.5963325 31.3988098 0.50949005
57.6120415 32.465278 0.51807028
57.6277504 31.5641537 0.51082976
57.6434593 30.6712965 0.50355299
57.6591682 30.5142198 0.50226191
57.674881 30.0016537 0.49802565
57.6905899 30.0181881 0.49816286
57.7062988 30.1587304 0.49932768
57.7220078 30.059524 0.49850574
57.7377205 30.0099209 0.49809426
57.7534294 29.844577 0.49672021
57.7691383 29.4642859 0.49354536
57.7848473 29.3320108 0.49243627
57.8005562 29.6626986 0.49520434
57.8162689 30.4894182 0.50205776
57.8319778 29.9851193 0.49788839
57.8476868 28.8029103 0.48797469
57.8633957 28.9847886 0.48951294
57.8791046 29.5469579 0.49423728
57.8948173 30.8035717 0.50463765
57.9105263 29.8776457 0.49699532
57.9262352 29.7867066 0.49623839
57.9419441 30.6960981 0.50375654
57.9576569 29.5717595 0.49444466
57.9733658 30.6216934 0.50314564
57.9890747 30.6878309 0.5036887
58.0047836 30.183532 0.49953295
58.0204926 30.2496695 0.50007994
58.0362053 30.2000664 0.49966975
58.0519142 30.9275796 0.50565241
58.0676231 31.746032 0.51229939
58.0833321 31.8617727 0.51323242
58.099041 31.6964288 0.511899
58.1147537 32.1180558 0.5152924
58.1304626 32.3908733 0.51747627
58.1461716 32.1593918 0.51562388
58.1618805 33.3829368 0.5253411
58.1775932 34.0195108 0.53032628
58.1933022 34.1848548 0.53161348
58.2090111 33.8872357 0.52929426
58.22472 34.069114 0.53071276
58.2404289 36.1441802 0.54663609
58.2561417 35.9540347 0.54519634
58.2718506 37.194114 0.55451873
58.2875595 37.7480162 0.55863247
58.3032684 38.4920638 0.56411119
58.3189774 39.0955691 0.56851625
58.3346901 40.484458 0.57852653
58.350399 41.5591934 0.58615526
58.3661079 44.072421 0.60361853
58.3818169 44.8660718 0.60902923
58.3975296 46.3872358 0.6192676
58.4132385 47.0899474 0.62394056
58.4289475 49.0575401 0.63684244
58.4446564 50.7771168 0.64790768
58.4603653 53.2903443 0.66374823
58.476078 56.1094581 0.68107847
58.491787 58.8293655 0.69739077
58.5074959 60.9457677 0.70982434
58.5232048 63.8392862 0.7264791
58.5389175 68.2291672 0.75104187
58.5546265 71.2218921 0.76733652
58.5703354 73.2638894 0.7782589
58.5860443 78.1911382 0.80400339
58.6017532 81.4236117 0.82045411
58.617466 85.4993393 0.84073764
58.6331749 90.3273816 0.86414938
58.6488838 92.2867071 0.8734714
58.6645927 97.9662706 0.89994797
58.6803017 102.587633 0.92092999
58.6960144 106.919644 0.94017319
58.7117233 112.152779 0.96290653
58.7274322 116.956019 0.98330988
58.7431412 119.72553 0.99488412
58.7588539 120.238096 0.99701148
58.7745628 124.495702 1.01450991
58.7902718 129.059194 1.03293641
58.8059807 131.539353 1.04281426
58.8216896 129.704035 1.03551372
58.8374023 130.200067 1.0374919
58.8531113 129.910715 1.03633842
58.8688202 130.481152 1.0386112
58.8845291 127.033731 1.02479887
58.900238 126.669974 1.02333058
58.9159508 124.768519 1.01562089
58.9316597 123.181218 1.00913986
58.9473686 118.229168 0.9886474
58.9630776 114.029432 0.97092927
58.9787903 110.87963 0.95742552
58.9944992 108.043982 0.94510357
59.0102081 104.894181 0.93122539
59.025917 99.7933209 0.90830112
59.041626 93.6673287 0.87998077
59.0573387 90.7159398 0.86600603
59.0730476 87.4669319 0.85035655
59.0887566 81.7046964 0.82186904
59.1044655 77.8769847 0.80238662
59.1201782 73.9666011 0.78198234
59.1358872 70.1306222 0.76143522
59.1515961 67.1048285 0.74482801
59.167305 64.2030428 0.7285459
59.1830139 61.1689819 0.71112302
59.1987266 59.4494052 0.70105626
59.2144356 56.3326724 0.68243185
59.2301445 54.5882941 0.67178279
59.2458534 53.1332676 0.66276929
59.2615623 50.405093 0.64552984
59.2772751 47.114749 0.62410484
59.292984 46.1557543 0.61772054
59.3086929 45.3951723 0.61260981
59.3244019 43.4110453 0.59907229
59.3401146 42.1544315 0.59033799
59.3558235 40.8316802 0.58100215
59.3715324 40.4348548 0.578172
59.3872414 39.1369051 0.56881672
59.4029503 38.0704368 0.56101315
59.418663 37.7149474 0.55838773
59.4343719 36.7394183 0.55111883
59.4500809 36.3425929 0.54813441
59.4657898 36.011905 0.54563492
59.4814987 34.953704 0.53755848
59.4972115 35.1686511 0.5392088
59.5129204 33.2506616 0.52429928
59.5286293 33.6805558 0.5276777
59.5443382 32.6636907 0.51965097
59.560051 31.6220241 0.51129782
59.5757599 32.043651 0.51469519
59.5914688 32.0188494 0.51449597
59.6071777 31.2665346 0.50841574
59.6228867 31.283069 0.50855015
59.6385994 30.7787701 0.50443446
59.6543083 30.5059526 0.50219387
59.6700172 29.720569 0.49568716
59.6857262 30.4563494 0.50178542
59.7014351 30.142196 0.49919078
59.7171478 28.959987 0.48930347
59.7328568 29.2080029 0.49139422
59.7485657 29.4890875 0.49375304
59.7642746 28.877315 0.48860456
59.7799873 28.3730161 0.4843194
59.7956963 29.1666669 0.49104638
59.8114052 28.158069 0.48248137
59.8271141 28.2655425 0.48340126
59.842823 28.3564817 0.48417826
59.8585358 28.3895505 0.4844605
59.8742447 27.314815 0.47520198
59.8899536 28.1250002 0.48219797
59.9056625 27.65377 0.47814133
59.9213753 27.6372357 0.47799837
59.9370842 27.1494711 0.47376154
59.9527931 27.4140214 0.47606416
59.968502 27.0419976 0.47282289
59.984211 27.8769843 0.48006717
59.9999237 26.6286378 0.46919523
60.0156326 26.934524 0.47188238
60.0313416 26.2979499 0.46627278
60.0470505 27.0089288 0.47253371
60.0627594 26.2814155 0.46612617
60.0784721 27.5793653 0.47749766
60.0941811 26.3392859 0.46663908
60.10989 26.7857145 0.47057704
60.1255989 27.0585319 0.47296742
60.1413116 26.5376986 0.46839337
60.1570206 27.0833335 0.47318413
60.1727295 26.9014552 0.47159262
60.1884384 27.8273812 0.47963987
60.2041473 27.4470902 0.4763512
60.2198601 27.4966933 0.47678145
60.235569 27.5049605 0.47685312
60.2512779 27.314815 0.47520198
60.2669869 27.4140214 0.47606416
60.2826958 27.7529764 0.47899822
60.2984085 27.5876325 0.47756922
60.3141174 28.1415346 0.48233969
60.3298263 27.4966933 0.47678145
60.3455353 28.6458335 0.48664229
60.361248 28.7698415 0.48769449
60.3769569 29.4808203 0.49368382
60.3926659 29.2741404 0.49195025
60.4083748 30.0429896 0.49836862
60.4240837 30.4894182 0.50205776
60.4397965 31.407077 0.50955712
60.4555054 31.1507939 0.50747385
60.4712143 32.0023151 0.51436311
60.4869232 32.5975532 0.51912461
60.5026321 33.6144182 0.52715935
60.5183449 34.7304897 0.5358393
60.5340538 36.2433865 0.54738576
60.5497627 35.4166669 0.54110676
60.5654716 36.6732807 0.55062255
60.5811844 37.5496035 0.55716239
60.5968933 37.1610453 0.55427217
60.6126022 36.4583336 0.54900654
60.6283112 36.9626326 0.55279049
60.6440201 35.9044315 0.54482012
60.6597328 36.1855161 0.54694858
60.6754417 35.8052251 0.54406691
60.6911507 36.0697754 0.54607316
60.7068596 34.9867728 0.5378127
60.7225723 34.1931219 0.53167776
60.7382812 33.7053574 0.52787194
60.7539902 33.9616405 0.52987502
60.7696991 32.423942 0.51774036
60.785408 31.9775135 0.51416375
60.8011208 31.3161378 0.50881887
60.8168297 30.1091272 0.49891688
60.8325386 30.142196 0.49919078
60.8482475 30.6960981 0.50375654
60.8639565 29.5965611 0.49465196
60.8796692 29.2328044 0.49160281
60.8953781 27.7695108 0.47914088
60.911087 28.158069 0.48248137
60.926796 27.9513891 0.4807074
60.9425087 27.3644182 0.47563327
60.9582176 26.4798282 0.46788238
60.9739265 27.6703044 0.47828425
60.9896355 27.1494711 0.47376154
61.0053444 26.5211642 0.46824743
61.0210571 26.934524 0.47188238
61.036766 27.8025796 0.47942608
61.052475 26.9841272 0.4723167
61.0681839 27.5297621 0.47706806
61.0838928 26.9427912 0.4719548
61.0996056 27.017196 0.47260602
61.1153145 26.934524 0.47188238
61.1310234 27.2652119 0.47477031
61.1467323 27.356151 0.47556141
61.1624451 26.8270505 0.47094
61.178154 27.2817462 0.47491424
61.1938629 27.1329367 0.47361725
61.2095718 26.5790346 0.46875802
61.2252808 27.1494711 0.47376154
61.2409935 28.0257939 0.48134678
61.2567024 28.1828706 0.48269381
61.2724113 28.1084658 0.48205621
61.2881203 27.7033732 0.47856997
61.303833 28.6954367 0.48706344
61.3195419 28.8525135 0.4883947
61.3352509 29.4312171 0.49326832
61.3509598 29.4064156 0.49306044
61.3666687 30.439815 0.50164919
61.3823814 29.8115082 0.49644494
61.3980904 30.4728838 0.50192161
61.4137993 32.1180558 0.5152924
61.4295082 32.2999341 0.51674934
61.4452171 31.7708336 0.51249947
61.4609299 33.3829368 0.5253411
61.4766388 35.292659 0.54015861
61.4923477 35.3174606 0.54034837
61.5080566 36.3756616 0.54838373
61.5237694 37.5661378 0.55728504
61.5394783 39.5667992 0.57193223
61.5551872 40.1207014 0.5759216
61.5708962 43.0142199 0.59632791
61.5866051 43.7334659 0.60129288
61.6023178 46.3624342 0.61910203
61.6180267 50.0496036 0.64324946
61.6337357 52.9927253 0.66189216
61.6494446 56.0846565 0.68092792
61.6651535 62.8802915 0.72100186
61.6808662 70.2380958 0.76201843
61.6965752 79.3898815 0.81014301
61.7122841 91.5591938 0.87002172
61.727993 105.919313 0.93576477
61.7437057 121.593916 1.00261693
61.7594147 140.914353 1.07933616
61.7751236 162.855491 1.16032678
61.7908325 186.168983 1.24060285
61.8065414 209.341933 1.3155496
61.8222542 227.604168 1.37173184
61.8379631 241.302912 1.41240873
61.853672 244.19643 1.42085176
61.869381 232.415676 1.38615508
61.8850899 210.416668 1.31892221
61.9008026 186.020173 1.24010693
61.9165115 169.452713 1.18359569
61.9322205 161.061509 1.15391812
61.9479294 158.134922 1.14338636
61.9636421 158.920305 1.14622218
61.979351 158.647488 1.1452379
61.99506 156.307872 1.13676197
62.0107689 145.535715 1.09689209
62.0264778 130.629961 1.03920329
62.0421906 112.624009 0.96492732
62.0578995 97.4041013 0.89736212
62.0736084 83.6144186 0.83141853
62.0893173 75.6696434 0.79093347
62.1050301 68.3779767 0.75186044
62.120739 64.4510587 0.72995173
62.1364479 61.7476857 0.71447898
62.1521568 57.9282412 0.69202898
62.1678657 55.6299607 0.67816206
62.1835785 54.2328046 0.66959183
62.1992874 53.0175269 0.66204704
62.2149963 51.5542332 0.6528468
62.2307053 50.6365745 0.64701042
62.2464142 49.1732808 0.63759324
62.2621269 47.9910718 0.6298822
62.2778359 46.9659395 0.62311846
62.2935448 46.4947094 0.61998457
62.3092537 44.6676591 0.60768107
62.3249664 44.4692464 0.60632992
62.3406753 44.6924607 0.60784975
62.3563843 43.8161379 0.60186094
62.3720932 44.1716273 0.60429752
62.3878021 44.1385585 0.60407128
62.4035149 42.9811511 0.59609864
62.4192238 43.6259924 0.6005536
62.4349327 43.7748019 0.60157698
62.4506416 43.5102517 0.59975643
62.4663506 42.4355162 0.5923029
62.4820633 41.9725532 0.58906308
62.4977722 42.9315479 0.59575458
62.5134811 42.6421961 0.59374354
62.5291901 43.3945109 0.5989582
62.5449028 41.5757278 0.58627185
62.5606117 42.0800268 0.58981677
62.5763206 42.468585 0.59253364
62.5920296 42.8819448 0.59541031
62.6077385 43.2622358 0.59804463
62.6234512 43.5102517 0.59975643
62.6391602 42.7992728 0.59483609
62.6548691 43.7582675 0.60146335
62.670578 43.2043654 0.5976445
62.6862869 44.2377649 0.60474975
62.7019997 45.1140876 0.61071024
62.7177086 44.9818125 0.60981428
62.7334175 45.4943787 0.61327884
62.7491264 46.5112437 0.6200948
62.7648392 46.1144183 0.61744387
62.7805481 47.5694448 0.62710917
62.796257 47.6355824 0.62754497
62.8119659 49.0244713 0.63662776
62.8276749 48.2060189 0.63129122
62.8433876 50.322421 0.64500024
62.8590965 49.8511909 0.64197317
62.8748054 51.8601194 0.6547807
62.8905144 51.0168655 0.64943546
62.9062271 52.0916009 0.6562404
62.921936 53.0423284 0.66220187
62.937645 52.9017861 0.66132399
62.9533539 51.7113099 0.6538406
62.9690628 52.347884 0.65785273
62.9847755 52.7612438 0.66044495
63.0004845 53.6044978 0.6657018
63.0161934 51.7691803 0.65420635
63.0319023 51.4136909 0.65195633
63.0476112 51.967593 0.65545882
63.063324 51.7030427 0.65378833
63.0790329 50.3802914 0.64537101
63.0947418 50.5787041 0.64664059
63.1104507 48.7681882 0.63496154
63.1261635 49.0327385 0.63668144
63.1418724 47.9662702 0.62971942
63.1575813 48.1150797 0.63069548
63.1732903 45.891204 0.6159477
63.1889992 46.7427252 0.62163596
63.2047119 44.8164686 0.60869247
63.2204208 45.2050268 0.61132545
63.2361298 44.2542993 0.60486276
63.2518387 43.7913363 0.60169058
63.2675476 42.5347225 0.59299484
63.2832603 42.5512569 0.59311009
63.2989693 40.9970241 0.58217732
63.3146782 40.7903442 0.58070798
63.3303871 40.9308865 0.58170753
63.3460999 40.062831 0.5755061
63.3618088 38.9054236 0.56713204
63.3775177 39.1699738 0.56905698
63.3932266 38.9467596 0.56743325
63.4089356 38.3101855 0.56277687
63.4246483 37.1610453 0.55427217
63.4403572 37.4090611 0.55611872
63.4560661 36.5492728 0.54969082
63.471775 36.2929897 0.54776021
63.487484 36.4996696 0.54931768
63.5031967 35.9540347 0.54519634
63.5189056 37.0535717 0.55347008
63.5346146 35.67295 0.54306101
63.5503235 36.7559527 0.55124283
63.5660362 35.4166669 0.54110676
63.5817452 35.5158733 0.54186408
63.5974541 35.4166669 0.54110676
63.613163 35.1686511 0.5392088
63.6288719 35.3505294 0.54060128
63.6445847 34.2179235 0.53187054
63.6602936 34.8462304 0.53673141
63.6760025 35.4332013 0.54123305
63.6917114 34.3915346 0.53321811
63.7074242 34.1848548 0.53161348
63.7231331 34.0112436 0.53026183
63.738842 34.0939156 0.5309059
63.7545509 34.1021828 0.53097027
63.7702599 34.8131616 0.53647668
63.7859726 34.3832675 0.53315402
63.8016815 34.7635585 0.53609434
63.8173904 35.3422622 0.54053807
63.8330994 35.1190479 0.5388284
63.8488083 35.4414685 0.54129619
63.864521 35.9126987 0.54488284
63.88023 35.251323 0.53984219
63.8959389 34.8627648 0.53685874
63.9116478 36.9957013 0.55303771
63.9273605 35.9953706 0.54550965
63.9430695 36.3095241 0.54788498
63.9587784 36.8634262 0.55204815
63.9744873 36.1524474 0.5466986
63.9901962 35.8630955 0.54450641
64.0059128 36.1524474 0.5466986
64.0216217 36.4004632 0.54857065
64.0373306 36.8799606 0.55217194
64.0530395 35.333995 0.54047484
64.0687485 34.6808865 0.53545652
64.0844574 34.6560849 0.53526502
64.1001663 35.8878971 0.54469466
64.1158752 34.2261907 0.53193479
64.1315842 35.1107807 0.53876498
64.1473007 34.5568786 0.53449835
64.1630096 34.1931219 0.53167776
64.1787186 34.6808865 0.53545652
64.1944275 34.912368 0.53724053
64.2101364 34.5486114 0.53443441
64.2258453 33.9203045 0.52955245
64.2415543 33.1431881 0.52345126
64.2572632 33.5317463 0.5265107
64.2729721 32.6719579 0.51971673
64.2886887 33.8128309 0.52871287
64.3043976 33.1514553 0.52351654
64.3201065 33.8376325 0.52890674
64.3358154 32.9613098 0.52201303
64.3515244 33.730159 0.52806612
64.3672333 33.1431881 0.52345126
64.3829422 34.3005955 0.53251267
64.3986511 33.4656087 0.5259912
64.41436 32.8373018 0.52103014
64.430069 34.1269844 0.53116331
64.4457855 34.1021828 0.53097027
64.4614945 33.5813495 0.52689998
64.4772034 34.7304897 0.5358393
64.4929123 34.8379632 0.53666774
64.5086212 35.5737437 0.54230536
64.5243301 34.3088627 0.53257684
64.5400391 35.8878971 0.54469466
64.555748 36.4004632 0.54857065
64.5714569 35.4001325 0.54098043
64.5871735 35.5489421 0.54211628
64.6028824 36.1607146 0.54676111
64.6185913 37.3098548 0.55538084
64.6343002 37.3346564 0.5555654
64.6500092 36.9874341 0.55297591
64.6657181 37.2685188 0.5550731
64.681427 38.2027119 0.56198692
64.6971359 39.5254633 0.5716334
64.7128448 39.8726855 0.57413875
64.7285614 38.5582013 0.56459561
64.7442703 40.145503 0.57609959
64.7599793 41.8650797 0.58830843
64.7756882 42.890212 0.5954677
64.7913971 42.9811511 0.59609864
64.807106 42.6008601 0.59345569
64.8228149 44.3452384 0.60548391
64.8385239 45.8664025 0.61578124
64.8542328 46.2053575 0.61805238
64.8699417 47.0486115 0.62366665
64.8856583 48.9169977 0.63592956
64.9013672 49.8346565 0.6418667
64.9170761 51.2318126 0.65080214
64.932785 52.0750665 0.65613625
64.948494 53.0175269 0.66204704
64.9642029 54.6048285 0.67188452
64.9799118 56.8865745 0.68577872
64.9956207 58.3250666 0.69439524
65.0113296 58.8624343 0.69758675
65.0270462 61.805556 0.71481371
65.0427551 62.5744052 0.71924604
65.058464 65.0297624 0.73322151
65.074173 65.5671301 0.73624473
65.0898819 69.1633603 0.75616602
65.1055908 68.9236116 0.75485429
65.1212997 68.8326725 0.75435614
65.1370087 69.3865746 0.75738524
65.1527176 71.7592598 0.77022585
65.1684341 72.4041011 0.7736788
65.1841431 72.3462307 0.77336955
65.199852 72.1974212 0.77257376
65.2155609 72.528109 0.77434106
65.2312698 72.949736 0.77658854
65.2469788 70.8250667 0.76519585
65.2626877 71.4616408 0.76862694
65.2783966 72.0072757 0.77155573
65.2941055 70.8085323 0.76510653
65.3098221 68.1960984 0.75085984
65.325531 68.8326725 0.75435614
65.3412399 66.6666672 0.74239234
65.3569488 65.8730164 0.73796011
65.3726578 65.393519 0.73526936
65.3883667 62.1362439 0.71672344
65.4040756 62.7976195 0.72052774
65.4197846 59.9785057 0.70416905
65.4354935 59.0773814 0.69885927
65.4512024 56.39881 0.68283234
65.4669189 56.3492068 0.682532
65.4826279 55.092593 0.6748787
65.4983368 53.3647491 0.66421144
65.5140457 51.9758602 0.65551096
65.5297546 51.6451724 0.65342234
65.5454636 49.9255956 0.64245208
65.5611725 47.8257279 0.6287962
65.5768814 47.4619713 0.62640036
65.5925903 46.7923284 0.62196571
65.6083069 44.9322093 0.60947795
65.6240158 44.4692464 0.60632992
65.6397247 44.5601855 0.60694957
65.6554337 43.568122 0.60015514
65.6711426 41.9146829 0.58865685
65.6868515 41.2698416 0.58411117
65.7025604 39.7900135 0.57354323
65.7182693 39.7982807 0.57360281
65.7339783 39.6494712 0.57252943
65.7496948 39.6908072 0.57282779
65.7654038 38.0952384 0.56119586
65.7811127 39.0294315 0.56803517
65.7968216 37.6488098 0.55789791
65.8125305 37.7480162 0.55863247
65.8282394 36.6980823 0.55080871
65.8439484 37.0122357 0.55316128
65.8596573 37.0866405 0.553717
65.8753662 36.4914024 0.54925547
65.8910828 35.8878971 0.54469466
65.9067917 36.0780426 0.54613574
65.9225006 35.3670638 0.5407277
65.9382095 34.6064817 0.53488182
65.9539185 35.2430558 0.53977888
65.9696274 34.5982146 0.53481793
65.9853363 36.0615082 0.54601058
66.0010452 35.1934526 0.53939889
66.0167541 34.9289024 0.53736773
66.0324631 34.3005955 0.53251267
66.0481796 35.0694447 0.53844774
66.0638886 34.5568786 0.53449835
66.0795975 34.2923283 0.53244849
66.0953064 33.0853177 0.52299407
66.1110153 33.6640214 0.52754816
66.1267242 35.4497357 0.54135931
66.1424332 34.2427251 0.53206326
66.1581421 33.3829368 0.5253411
66.173851 34.0029764 0.53019738
66.1895676 33.8376325 0.52890674
66.2052765 32.5727516 0.51892708
66.2209854 32.886905 0.52142352
66.2366943 33.0605161 0.52279801
66.2524033 34.6974209 0.53558414
66.2681122 33.3002648 0.5246902
66.2838211 34.1931219 0.53167776
66.29953 34.1352516 0.53122764
66.3152389 32.5975532 0.51912461
66.3309555 33.5234791 0.52644579
66.3466644 32.8621034 0.52122686
66.3623733 33.7218918 0.5280014
66.3780823 33.9947092 0.53013293
66.3937912 33.5069447 0.52631594
66.4095001 33.9864421 0.53006846
66.4252091 33.4242727 0.52566625
66.440918 33.2093256 0.52397328
66.4566269 33.1431881 0.52345126
66.4723434 34.2261907 0.53193479
66.4880524 34.0856484 0.53084153
66.5037613 33.5317463 0.5265107
66.5194702 33.4904103 0.52618607
66.5351791 34.0525796 0.53058397
66.5508881 34.5568786 0.53449835
66.566597 33.8624341 0.52910053
66.5823059 34.8131616 0.53647668
66.5980148 34.1187172 0.53109897
66.6137238 34.3171299 0.532641
66.6294403 34.1931219 0.53167776
66.6451492 34.2840611 0.5323843
66.6608581 35.0529103 0.53832079
66.6765671 35.1273151 0.53889182
66.692276 34.1765876 0.53154919
66.7079849 34.5238098 0.53424254
66.7236939 34.9950399 0.53787624
66.7394028 36.135913 0.54657357
66.7551117 35.1438495 0.53901863
66.7708282 34.7139553 0.53571174
66.7865372 35.5985452 0.54249437
66.8022461 35.0281087 0.53813031
66.817955 34.9619712 0.53762204
66.8336639 34.2096563 0.53180629
66.8493729 35.7225532 0.54343844
66.8650818 35.0363759 0.53819381
66.8807907 34.6808865 0.53545652
66.8964996 35.9292331 0.54500826
66.9122162 36.3012569 0.5478226
66.9279251 35.292659 0.54015861
66.943634 34.8792992 0.53698603
66.959343 35.9457675 0.54513365
66.9750519 36.0367066 0.54582278
66.9907608 35.67295 0.54306101
67.0064697 36.3095241 0.54788498
67.0221787 36.3095241 0.54788498
67.0378876 35.7886908 0.54394128
67.0535965 36.6236775 0.55025005
67.0693131 36.3425929 0.54813441
67.085022 36.813823 0.55167661
67.1007309 37.0122357 0.55316128
67.1164398 36.3839288 0.54844605
67.1321487 36.6236775 0.55025005
67.1478577 37.5165347 0.55691699
67.1635666 37.2271828 0.55476519
67.1792755 37.0701061 0.55359356
67.1949844 36.9460982 0.55266683
67.210701 36.855159 0.55198625
67.2264099 37.9050929 0.55979356
67.2421188 38.0539024 0.56089131
67.2578278 39.2774474 0.56983713
67.2735367 38.7070109 0.56568405
67.2892456 39.5667992 0.57193223
67.3049545 39.7982807 0.57360281
67.3206634 40.4348548 0.578172
67.3363724 40.1207014 0.5759216
67.3520889 42.7579368 0.59454877
67.3677979 41.9146829 0.58865685
67.3835068 42.3693786 0.59184115
67.3992157 42.7744712 0.59466371
67.4149246 44.1633601 0.60424097
67.4306335 45.7010585 0.61467032
67.4463425 46.7592596 0.62174589
67.4620514 49.3551591 0.63877129
67.4777603 50.5291009 0.64632343
67.4934769 50.3389554 0.64510619
67.5091858 52.4222888 0.65832008
67.5248947 54.4064158 0.67066273
67.5406036 56.7212306 0.68478137
67.5563126 58.3664026 0.69464126
67.5720215 59.5403444 0.70159225
67.5877304 63.7566142 0.72600855
67.6034393 66.3607809 0.74068723
67.6191482 70.8664026 0.76541912
67.6348572 73.8425931 0.78132655
67.6505737 78.7285059 0.80676141
67.6662826 85.4910721 0.84069699
67.6819916 92.5843261 0.87487871
67.6977005 104.04266 0.92743789
67.7134094 119.584988 0.99430001
67.7291183 135.689485 1.05913717
67.7448273 158.151456 1.14344613
67.7605362 183.143189 1.23047983
67.7762451 216.410385 1.33757506
67.7919617 255.059526 1.45211124
67.8076706 297.61905 1.56859012
67.8233795 343.675598 1.68559588
67.8390884 388.318455 1.79173232
67.8547974 429.1088 1.88348785
67.8705063 456.167331 1.94196412
67.8862152 470.494382 1.97222443
67.9019241 451.827054 1.93270348
67.9176331 407.581022 1.83563398
67.9333496 354.208005 1.71122966
67.9490585 307.787701 1.59516181
67.9647675 283.019182 1.52963231
67.9804764 270.43651 1.49524299
67.9961853 263.574737 1.47615174
68.0118942 270.899473 1.4965223
68.0276032 274.834658 1.50735263
68.0433121 270.659724 1.49585993
68.059021 260.458005 1.46739815
68.0747375 233.953375 1.39073303
68.0904465 202.918322 1.29520867
68.1061554 166.501324 1.17324296
68.1218643 133.002647 1.04859855
68.1375732 114.806548 0.97423212
68.1532822 96.8915351 0.89499793
68.1689911 85.3339953 0.83992431
68.1847 78.1746038 0.80391838
68.2004089 70.4034397 0.76291482
68.2161179 66.6501328 0.74230028
68.2318344 61.846892 0.7150527
68.2475433 60.4083999 0.7066881
68.2632523 57.7298285 0.69084282
68.2789612 55.4150136 0.67685063
68.2946701 53.2572755 0.66354226
68.310379 50.4960321 0.6461119
68.326088 49.900794 0.64229249
68.3417969 49.7271829 0.6411742
68.3575058 48.8177914 0.63528438
68.3732224 48.1398813 0.63085801
68.3889313 47.5446432 0.62694567
68.4046402 46.0482808 0.61700094
68.4203491 45.6597226 0.61439228
68.436058 44.6097887 0.6072873
68.451767 45.5191802 0.61344599
68.4674759 45.1554236 0.61098996
68.4831848 43.2457014 0.59793033
68.4988937 43.8244051 0.60191772
68.5146103 44.5436511 0.60683695
68.5303192 43.7334659 0.60129288
68.5460281 44.5601855 0.60694957
68.5617371 43.0803575 0.59678619
68.577446 43.9153442 0.60254191
68.5931549 43.5598548 0.6000982
68.6088638 44.1716273 0.60429752
68.6245727 44.0641538 0.60356192
68.6402817 44.6759263 0.6077373
68.6559982 45.25463 0.61166076
68.6717072 44.031085 0.6033354
68.6874161 46.1474871 0.61766521
68.703125 44.8082014 0.60863632
68.7188339 45.6431882 0.61428102
68.7345428 44.9983469 0.60992634
68.7502518 45.9573416 0.61639139
68.7659607 46.1970903 0.61799708
68.7816696 45.7423945 0.61494824
68.7973785 47.577712 0.62716366
68.8130951 47.8339951 0.62885054
68.828804 47.7843919 0.6285244
68.8445129 48.9914025 0.63641301
68.8602219 50.0000004 0.64293063
68.8759308 52.0502649 0.65597998
68.8916397 51.4467596 0.65216596
68.9073486 50.9093919 0.64875104
68.9230576 52.7116406 0.66013442
68.9387665 53.612765 0.66575313
68.954483 55.9027782 0.67982293
68.970192 57.9695772 0.69227585
68.9859009 60.1851856 0.70538126
69.0016098 59.7883602 0.70305198
69.0173187 61.5906089 0.71356964
69.0330276 65.0959 0.73359427
69.0487366 64.7734793 0.73177526
69.0644455 67.799273 0.74867207
69.0801544 71.1392201 0.76689104
69.0958633 73.751654 0.78084529
69.1115723 76.413691 0.79481252
69.1272812 76.4302254 0.79489851
69.1429977 79.621363 0.81132324
69.1587067 83.2754636 0.82973162
69.1744156 83.5069451 0.83088403
69.1901245 86.0945774 0.84365913
69.2058334 87.2023816 0.84906959
69.2215424 90.6911382 0.86588764
69.2372513 89.1121038 0.8583165
69.2529602 90.1537705 0.86331853
69.2686691 94.1137573 0.88207532
69.2843857 96.4120378 0.8927806
69.3000946 98.7268526 0.90343468
69.3158035 101.686509 0.91687637
69.3315125 104.050927 0.92747474
69.3472214 106.514551 0.93839046
69.3629303 108.498678 0.94709019
69.3786392 112.599207 0.96482107
69.3943481 116.683202 0.98216235
69.4100571 121.651787 1.00285549
69.4257736 123.751654 1.01147376
69.4414825 131.721231 1.04353496
69.4571915 134.689154 1.05522586
69.4729004 140.128969 1.07632413
69.4886093 150.644842 1.11597958
69.5043182 152.017197 1.12105126
69.5200272 160.565477 1.15213985
69.5357361 168.791337 1.18128364
69.551445 179.265874 1.21738494
69.5671616 183.548282 1.23183992
69.5828705 191.617065 1.25862457
69.5985794 201.049935 1.28923201
69.6142883 207.837303 1.31081337
69.6299973 216.443454 1.33767725
69.6457062 223.048943 1.35793567
69.6614151 232.46528 1.38630299
69.677124 237.070108 1.39996607
69.6928329 246.387237 1.42721111
69.7085419 249.222885 1.43540043
69.7242584 251.116073 1.44084203
69.7399674 256.092925 1.45504995
69.7556763 258.8211 1.46277979
69.7713852 264.18651 1.47786387
69.7870941 263.781417 1.47673039
69.802803 264.897489 1.47985115
69.818512 264.103838 1.47763262
69.8342209 259.375002 1.4643442
69.8499298 258.746695 1.46256952
69.8656464 253.761576 1.44841177
69.8813553 251.777449 1.44273819
69.8970642 246.73446 1.4282164
69.9127731 242.063494 1.41463292
69.9284821 234.234459 1.39156823
69.944191 226.901457 1.36961264
69.9598999 221.99901 1.35473587
69.9756088 211.078044 1.32099339
69.9913177 207.084988 1.30843882
70.0070343 198.14815 1.27989435
70.0227432 193.278771 1.26407019
70.0384521 182.126324 1.22705908
70.0541611 174.875993 1.20238683
70.06987 167.187501 1.17565803
70.0855789 161.615411 1.15590062
70.1012878 153.579697 1.12679787
70.1169968 145.767197 1.09776407
70.1327057 139.599869 1.07429021
70.1484222 133.184525 1.04931528
70.1641312 126.38889 1.02219455
70.1798401 123.900464 1.01208172
70.195549 117.22057 0.98442136
70.2112579 109.862765 0.95302518
70.2269669 107.324736 0.94195255
70.2426758 102.215609 0.91925865
70.2583847 98.9996701 0.90468208
70.2740936 93.4275801 0.87885386
70.2898026 91.9808208 0.87202262
70.3055191 86.6319451 0.84628793
70.321228 84.7883604 0.83723472
70.3369369 81.0929239 0.81878635
70.3526459 79.5634927 0.81102834
70.3683548 75.6035059 0.79058775
70.3840637 75.3637572 0.78933322
70.3997726 73.0820111 0.77729229
70.4154816 70.8994714 0.76559768
70.4311905 67.9067465 0.74926522
70.446907 68.0886249 0.75026795
70.462616 64.8974873 0.73247542
70.4783249 65.1372359 0.73382715
70.4940338 64.6825402 0.73126139
70.5097427 63.9632941 0.72718435
70.5254517 62.4007941 0.71824758
70.5411606 62.9712306 0.72152304
70.5568695 63.3763232 0.72384009
70.5725784 65.2777783 0.73461839
70.588295 64.632937 0.73098095
70.6040039 65.2695111 0.73457187
70.6197128 64.1286381 0.72812362
70.6354218 65.6994053 0.73698701
70.6511307 64.169974 0.72835825
70.6668396 62.7066804 0.72000584
70.6825485 62.6240084 0.71953106
70.6982574 59.9123682 0.7037807
70.7139664 59.3088629 0.70022709
70.7296753 59.4080692 0.70081249
70.7453919 57.2668655 0.68806714
70.7611008 60.6977518 0.70837857
70.7768097 60.325728 0.70620437
70.7925186 59.8544978 0.70344073
70.8082275 60.1355825 0.70509052
70.8239365 62.8968259 0.72109665
70.8396454 62.8802915 0.72100186
70.8553543 61.4748682 0.71289885
70.8710632 60.20172 0.70547814
70.8867798 61.4004634 0.7124673
70.9024887 62.8720243 0.72095446
70.9181976 63.070437 0.72209117
70.9339066 65.0380296 0.73326811
70.9496155 66.9890878 0.7441854
70.9653244 67.2701725 0.74574506
70.9810333 71.684855 0.76982643
70.9967422 74.0575402 0.7824629
71.0124512 75.9837969 0.79257361
71.0281677 80.2414027 0.81447614
71.0438767 84.6974213 0.83678562
71.0595856 90.806879 0.86643999
71.0752945 95.4530431 0.88832933
71.0910034 101.049935 0.91400197
71.1067123 108.217593 0.94586259
71.1224213 116.302911 0.98056052
71.1381302 124.479168 1.01444253
71.1538391 136.656747 1.06290549
71.1695557 144.93221 1.09461544
71.1852646 155.820107 1.13498693
71.2009735 169.72553 1.1845481
71.2166824 181.01852 1.22332152
71.2323914 195.254631 1.27051496
71.2481003 206.746033 1.30736756
71.2638092 219.60979 1.34742612
71.2795181 230.415015 1.38017609
71.295227 238.921959 1.40542329
71.310936 245.692793 1.42519838
71.3266525 250.661378 1.43953697
71.3423614 252.678573 1.4453177
71.3580704 255.464618 1.45326392
71.3737793 254.704036 1.45109894
71.3894882 251.248348 1.44122146
71.4051971 246.618719 1.42788138
71.4209061 243.716933 1.4194561
71.436615 234.928904 1.39362953
71.4523239 230.001655 1.37893753
71.4680405 222.718256 1.35692868
71.4837494 215.33565 1.3342496
71.4994583 206.142528 1.30545802
71.5151672 200.124009 1.28625984
71.5308762 190.269512 1.2541911
71.5465851 176.000332 1.20624592
71.562294 166.724538 1.17402913
71.5780029 156.671628 1.13808393
71.5937119 147.776125 1.10530275
71.6094284 136.731152 1.06319481
71.6251373 132.002316 1.04464779
71.6408462 122.255292 1.00533996
71.6565552 113.624339 0.96920311
71.6722641 106.630292 0.93890016
71.687973 100.446429 0.91126851
71.703682 95.7589293 0.88975155
71.7193909 89.9718922 0.86244725
71.7350998 83.0605165 0.8286601
71.7508163 79.4808207 0.81060688
71.7665253 75.8349874 0.79179713
71.7822342 74.2228842 0.78333589
71.7979431 71.767527 0.77027021
71.813652 70.3951725 0.76287003
71.829361 66.3938497 0.74087176
71.8450699 64.715609 0.7314483
71.8607788 64.4427915 0.72990491
71.8764877 62.2850534 0.71758117
71.8921967 60.9044317 0.70958358
71.9079132 59.3584661 0.70051985
71.9236221 58.8128311 0.69729276
71.9393311 59.9123682 0.7037807
71.95504 58.0109131 0.69252262
71.9707489 58.1431883 0.69331171
71.9864578 57.7215613 0.69079335
72.0021668 57.9117068 0.69193021
72.0178757 57.9695772 0.69227585
72.0335846 56.8948417 0.68582855
72.0493012 56.8204369 0.68537995
72.0650101 56.5641539 0.68383254
72.080719 58.0109131 0.69252262
72.0964279 57.837302 0.69148558
72.1121368 57.118056 0.68717258
72.1278458 58.0522491 0.69276931
72.1435547 59.2179237 0.69969005
72.1592636 60.0033073 0.70431463
72.1749725 58.6144184 0.69611556
72.1906891 59.4990084 0.70134867
72.206398 61.0201724 0.7102575
72.2221069 61.2351195 0.71150736
72.2378159 62.4338629 0.71843787
72.2535248 63.0456354 0.72194918
72.2692337 65.6498021 0.73670874
72.2849426 67.2867069 0.7458367
72.3006515 68.1051592 0.75035904
72.3163605 70.7010587 0.76452567
72.332077 71.5360455 0.76902698
72.347786 71.4947095 0.76880476
72.3634949 72.1312836 0.77221982
72.3792038 70.9490746 0.76586545
72.3949127 71.7013894 0.76991521
72.4106216 70.8250667 0.76519585
72.4263306 70.3621037 0.76269082
72.4420395 69.8082016 0.75968288
72.4577484 71.8419318 0.7706694
72.4734573 73.8425931 0.78132655
72.4891739 75.8597889 0.79192659
72.5048828 79.9272493 0.8128802
72.5205917 84.7883604 0.83723472
72.5363007 87.3759927 0.84991437
72.5520096 88.483797 0.85528526
72.5677185 88.020834 0.85304482
72.5834274 86.4004636 0.84515653
72.5991363 81.6633604 0.82166112
72.6148453 77.7281752 0.80161964
72.6305618 72.4454371 0.77389962
72.6462707 68.3945111 0.75195134
72.6619797 66.3029105 0.7403642
72.6776886 66.2863762 0.74027188
72.6933975 63.6656751 0.7254906
72.7091064 63.3267201 0.72355677
72.7248154 65.6084661 0.73647677
72.7405243 65.8647492 0.7379138
72.7562332 66.5178576 0.74156332
72.7719498 65.4183206 0.73540878
72.7876587 61.4914026 0.71299472
72.8033676 59.9950401 0.7042661
72.8190765 57.5975533 0.69005091
72.8347855 53.530093 0.66523963
72.8504944 54.0674607 0.66857033
72.8662033 53.2738099 0.66364525
72.8819122 54.9107147 0.67376378
72.8976212 52.5628311 0.65920196
72.9133301 54.9603179 0.67406803
72.9290466 56.1011909 0.68102829
72.9447555 56.2913364 0.68218143
72.9604645 56.2500004 0.68193091
72.9761734 58.9037703 0.69783164
72.9918823 59.9537042 0.70402345
73.0075913 61.9378312 0.71557821
73.0233002 65.1703047 0.7340134
73.0390091 64.8478841 0.73219544
73.054718 67.6752651 0.74798708
73.0704346 70.6927915 0.76448097
73.0861435 72.652117 0.77500276
73.1018524 75.6448418 0.79080384
73.1175613 76.9427916 0.79755948
73.1332703 79.3402784 0.80988988
73.1489792 80.844908 0.81753329
73.1646881 84.0195112 0.83343011
73.180397 85.8300271 0.84236194
73.196106 87.4255959 0.85015559
73.2118225 88.6243393 0.85596423
73.2275314 90.6332679 0.86561133
73.2432404 90.385252 0.86442616
73.2589493 90.4348552 0.86466332
73.2746582 89.2195774 0.85883393
73.2903671 90.6663367 0.86576923
73.3060761 89.6081356 0.86070204
73.321785 89.5916012 0.86062263
73.3374939 86.49967 0.8456416
73.3532105 86.4417996 0.84535867
73.3689194 84.1517863 0.83408591
73.3846283 82.3826064 0.82527156
73.4003372 79.662699 0.81153382
73.4160461 77.4057545 0.79995533
73.4317551 76.2318128 0.79386606
73.447464 74.0823418 0.78259391
73.4631729 70.502646 0.76345215
73.4788818 68.5433206 0.75276892
73.4945908 65.0297624 0.73322151
73.5103073 63.0125666 0.72175981
73.5260162 60.5654767 0.70760629
73.5417252 58.7797623 0.6970967
73.5574341 56.8287041 0.68542981
73.573143 54.4808205 0.67112116
73.5888519 53.0175269 0.66204704
73.6045608 52.0585321 0.65603207
73.6202698 49.983466 0.64282432
73.6359787 47.6851855 0.62787162
73.6516953 46.1392199 0.61760988
73.6674042 44.1302913 0.6040147
73.6831131 43.229167 0.59781602
73.698822 41.7741405 0.58766912
73.7145309 41.6087966 0.58650496
73.7302399 40.5340611 0.57888084
73.7459488 38.7814156 0.56622748
73.7616577 38.8310188 0.56658948
73.7773666 38.5168654 0.56429289
73.7930832 38.1448416 0.56156111
73.8087921 36.8468918 0.55192433
73.824501 36.8220902 0.55173855
73.84021 37.0949077 0.55377872
73.8559189 36.9047622 0.55235758
73.8716278 36.2681881 0.54757302
73.8873367 34.8131616 0.53647668
73.9030456 34.6974209 0.53558414
73.9187546 33.8624341 0.52910053
73.9344711 34.6478177 0.53520117
73.9501801 34.3667331 0.53302581
73.965889 34.5155426 0.53417857
73.9815979 33.9037701 0.52942337
73.9973068 34.1931219 0.53167776
74.0130157 34.9785056 0.53774916
74.0287247 33.9451061 0.52974601
74.0444336 33.8376325 0.52890674
74.0601425 33.647487 0.52741859
74.0758514 33.391204 0.52540615
74.091568 33.0439817 0.52266726
74.1072769 32.9861114 0.52220939
74.1229858 33.6640214 0.52754816
74.1386948 32.3082013 0.51681547
74.1544037 32.2420637 0.51628621
74.1701126 32.465278 0.51807028
74.1858215 32.7876987 0.52063646
74.2015305 32.4487436 0.51793833
74.2172394 33.1597225 0.52358182
74.2329559 33.1927913 0.52384283
74.2486649 33.308532 0.52475533
74.2643738 34.3336643 0.5327693
74.2800827 33.5730823 0.52683512
74.2957916 33.3333336 0.52495066
74.3115006 33.4325399 0.52573126
74.3272095 32.7794315 0.52057082
74.3429184 34.0525796 0.53058397
74.3586273 33.6144182 0.52715935
74.3743439 33.7632278 0.52832491
74.3900528 32.8786378 0.52135797
74.4057617 31.4732145 0.51009335
74.4214706 33.5813495 0.52689998
74.4371796 33.4242727 0.52566625
74.4528885 32.2751325 0.51655091
74.4685974 32.9365082 0.5218166
74.4843063 31.6798944 0.51176546
74.5000153 33.5152119 0.52638087
74.5157318 32.465278 0.51807028
74.5314407 31.9279103 0.51376482
74.5471497 31.9444447 0.51389783
74.5628586 32.0684526 0.51489434
74.5785675 32.8290346 0.52096455
74.5942764 33.6144182 0.52715935
74.6099854 31.8121696 0.51283276
74.6256943 31.7956352 0.51269947
74.6414032 32.7628971 0.52043951
74.6571121 32.1345902 0.51542502
74.6728287 32.4404764 0.51787235
74.6885376 32.126323 0.51535871
74.7042465 31.7956352 0.51269947
74.7199554 31.4814817 0.51016034
74.7356644 32.9447754 0.52188208
74.7513733 31.8535055 0.51316583
74.7670822 31.5972225 0.51109728
74.7827911 31.4897489 0.51022732
74.7985001 31.704696 0.51196575
74.8142166 31.6716272 0.51169869
74.8299255 31.9775135 0.51416375
74.8456345 31.9196431 0.5136983
74.8613434 32.2337965 0.51622002
74.8770523 32.7711643 0.52050517
74.8927612 32.5727516 0.51892708
74.9084701 32.043651 0.51469519
74.9241791 30.8118389 0.50470537
74.939888 31.9857807 0.51423021
74.9556046 32.4735452 0.51813623
74.9713135 32.9034394 0.52155458
74.9870224 32.9117066 0.5216201
75.0027313 31.5724209 0.51089665
75.0184402 32.9943786 0.52227482
75.0341492 32.2833997 0.51661706
75.0498581 31.9527119 0.51396432
75.065567 32.6471563 0.51951943
75.0812759 33.1018521 0.52312474
75.0969849 33.5069447 0.52631594
75.1127014 33.3664024 0.52521099
75.1284103 33.8458997 0.52897134
75.1441193 34.0525796 0.53058397
75.1598282 33.9285717 0.52961698
75.1755371 34.3501987 0.53289757
75.191246 34.3667331 0.53302581
75.206955 34.7635585 0.53609434
75.2226639 34.7800929 0.53622182
75.2383728 34.9371696 0.53743132
75.2540894 36.8055558 0.55161466
75.2697983 37.0783733 0.55365528
75.2855072 37.0287701 0.55328482
75.3012161 36.8468918 0.55192433
75.316925 37.4338627 0.55630304
75.332634 37.8554897 0.55942716
75.3483429 39.0211643 0.56797501
75.3640518 39.4758601 0.5712746
75.3797607 40.7490082 0.58041367
75.3954773 39.5667992 0.57193223
75.4111862 42.5677913 0.59322531
75.4268951 41.9146829 0.58865685
75.4426041 44.5436511 0.60683695
75.458313 44.8164686 0.60869247
75.4740219 45.4943787 0.61327884
75.4897308 46.2797623 0.6185498
75.5054398 46.0317464 0.61689015
75.5211487 47.238757 0.62492564
75.5368652 47.4454369 0.62629124
75.5525742 49.9090612 0.64234569
75.5682831 48.5532411 0.63356069
75.583992 48.9666009 0.6362519
75.5997009 50.363757 0.64526509
75.6154099 50.0330692 0.6431432
75.6311188 50.785384 0.64796043
75.6468277 50.1901459 0.64415197
75.6625366 50.8597887 0.64843491
75.6782455 50.1736115 0.64404586
75.6939621 51.1078046 0.65001402
75.709671 48.8095242 0.63523058
75.7253799 49.5701062 0.64016074
75.7410889 49.4957014 0.63968012
75.7567978 47.2552914 0.625035
75.7725067 48.5945771 0.63383033
75.7882156 48.2886908 0.63183231
75.8039246 46.0234792 0.61683476
75.8196335 45.5439818 0.61361308
75.83535 45.4530427 0.61300017
75.851059 44.8164686 0.60869247
75.8667679 43.8574739 0.60214477
75.8824768 43.5433204 0.5999843
75.8981857 42.6669977 0.59391618
75.9138947 41.1871696 0.58352583
75.9296036 41.8485453 0.58819225
75.9453125 41.2285056 0.58381858
75.9610214 41.3690479 0.58481281
75.976738 39.3849209 0.57061621
75.9924469 37.8720241 0.55954932
76.0081558 39.2443786 0.56959719
76.0238648 37.0949077 0.55377872
76.0395737 37.1031749 0.55384042
76.0552826 36.1855161 0.54694858
76.0709915 36.3673945 0.54832141
76.0867004 35.8300267 0.54425531
76.1024094 35.0529103 0.53832079
76.1181259 35.4001325 0.54098043
76.1338348 35.3835981 0.54085408
76.1495438 35.7225532 0.54343844
76.1652527 34.4990082 0.53405061
76.1809616 34.3005955 0.53251267
76.1966705 32.3247357 0.5169477
76.2123795 34.2923283 0.53244849
76.2280884 33.308532 0.52475533
76.2437973 33.2754632 0.52449478
76.2595062 33.0770505 0.52292873
76.2752228 33.0853177 0.52299407
76.2909317 32.9034394 0.52155458
76.3066406 32.5644844 0.51886122
76.3223495 32.4322092 0.51780636
76.3380585 33.0357145 0.52260188
76.3537674 32.1180558 0.5152924
76.3694763 34.0443124 0.53051955
76.3851852 33.2423944 0.52423409
76.4008942 32.2089949 0.51602138
76.4166107 33.7384262 0.52813083
76.4323196 32.3412701 0.51707989
76.4480286 32.0271166 0.51456238
76.4637375 31.4732145 0.51009335
76.4794464 31.8783071 0.51336557
76.4951553 32.4074077 0.51760833
76.5108643 33.2589288 0.52436445
76.5265732 32.3330029 0.5170138
76.5422821 31.9775135 0.51416375
76.5579987 32.2503309 0.5163524
76.5737076 32.6058204 0.51919043
76.5894165 32.6223547 0.51932205
76.6051254 32.969577 0.52207849
76.6208343 32.3908733 0.51747627
76.6365433 32.5644844 0.51886122
76.6522522 32.2668653 0.51648475
76.6679611 32.9117066 0.5216201
76.68367 32.3991405 0.51754231
76.6993866 33.5730823 0.52683512
76.7150955 32.6884923 0.51984822
76.7308044 33.5069447 0.52631594
76.7465134 33.5896167 0.52696484
76.7622223 32.7215611 0.5201111
76.7779312 33.5648151 0.52677025
76.7936401 34.1269844 0.53116331
76.8093491 33.4490743 0.52586124
76.825058 33.5069447 0.52631594
76.8407669 34.027778 0.53039071
76.8564835 33.391204 0.52540615
76.8721924 34.0939156 0.5309059
76.8879013 35.1025135 0.53870154
76.9036102 35.3670638 0.5407277
76.9193192 35.0115743 0.53800329
76.9350281 34.5155426 0.53417857
76.950737 36.7476855 0.55118083
76.9664459 35.5241405 0.54192714
76.9821549 35.1934526 0.53939889
76.9978714 36.2268521 0.54726089
77.0135803 36.855159 0.55198625
77.0292893 37.0618389 0.55353182
77.0449982 36.6650135 0.55056048
77.0607071 36.8634262 0.55204815
77.076416 38.5830029 0.56477716
77.0921249 37.6736114 0.55808165
77.1078339 37.8306881 0.55924387
77.1235428 37.8802913 0.55961039
77.1392593 38.037368 0.56076944
77.1549683 38.880622 0.56695125
77.1706772 38.9136908 0.5671923
77.1863861 38.9136908 0.5671923
77.202095 38.6904765 0.56556321
77.217804 40.2695109 0.57698868
77.2335129 39.6990744 0.57288744
77.2492218 39.7486775 0.57324524
77.2649307 39.8396167 0.57390061
77.2806396 39.9636246 0.5747931
77.2963562 40.145503 0.57609959
77.3120651 41.286376 0.58422817
77.3277741 39.599868 0.57217118
77.343483 41.2285056 0.58381858
77.3591919 40.7572754 0.58047255
77.3749008 40.5423283 0.57893987
77.3906097 39.7652119 0.57336445
77.4063187 40.2777781 0.5770479
77.4220276 40.4513892 0.5782902
77.4377441 41.286376 0.58422817
77.4534531 39.6742728 0.57270846
77.469162 40.0876326 0.57568421
77.4848709 41.1458336 0.58323294
77.5005798 40.4927252 0.57858559
77.5162888 41.1706352 0.58340869
77.5319977 39.8809527 0.57419826
77.5477066 41.3607807 0.58475437
77.5634155 40.36045 0.5776398
77.5791321 40.6994051 0.5800603
77.594841 40.484458 0.57852653
77.6105499 40.2033733 0.57651467
77.6262588 40.3439156 0.57752147
77.6419678 40.864749 0.58123737
77.6576767 41.9808204 0.58912109
77.6733856 42.1130956 0.59004848
77.6890945 41.5095903 0.58580535
77.7048035 41.5095903 0.58580535
77.72052 43.5102517 0.59975643
77.7362289 41.8568125 0.58825034
77.7519379 43.4854501 0.59958547
77.7676468 44.2873681 0.60508871
77.7833557 44.411376 0.60593526
77.7990646 45.4199739 0.61277714
77.8147736 45.7175929 0.6147815
77.8304825 46.6021829 0.62070071
77.8461914 46.6021829 0.62070071
77.8619003 48.1150797 0.63069548
77.8776169 49.9917332 0.64287748
77.8933258 51.3888893 0.65179906
77.9090347 52.1412041 0.65655277
77.9247436 55.7539687 0.6789175
77.9404526 55.8697094 0.67962183
77.9561615 58.7384264 0.69685154
77.9718704 61.3508602 0.71217945
77.9875794 63.3019185 0.72341507
78.0032883 68.4027783 0.75199678
78.0190048 71.2136249 0.76729198
78.0347137 75.5621699 0.79037159
78.0504227 80.4728842 0.8156501
78.0661316 84.9289028 0.83792832
78.0818405 89.9305562 0.86224911
78.0975494 94.2377653 0.88265625
78.1132584 99.4709002 0.90683263
78.1289673 105.067792 0.93199571
78.1446762 108.449075 0.94687367
78.1603928 111.259921 0.95906598
78.1761017 114.045966 0.97099966
78.1918106 115.352183 0.97654446
78.2075195 116.087964 0.97965399
78.2232284 115.906086 0.97888626
78.2389374 115.219908 0.9759844
78.2546463 111.450067 0.95988516
78.2703552 108.969908 0.94914465
78.2860642 106.167329 0.9368597
78.3017807 106.498017 0.93831762
78.3174896 105.076059 0.93203238
78.3331986 99.8925272 0.90875249
78.3489075 99.7106489 0.90792481
78.3646164 98.2721568 0.90135185
78.3803253 95.3951727 0.88806001
78.3960342 93.9153446 0.88114502
78.4117432 89.5337308 0.86034463
78.4274521 89.0707679 0.8581174
78.443161 86.5492731 0.84588403
78.4588776 82.4818128 0.82576831
78.4745865 80.6382281 0.81648761
78.4902954 77.298281 0.79939979
78.5060043 74.8759926 0.78677474
78.5217133 72.9001328 0.77632446
78.5374222 73.7681884 0.78093281
78.5531311 71.469908 0.7686714
78.56884 68.9484132 0.75499009
78.5845489 69.2956355 0.75688876
78.6002655 70.0231487 0.76085155
78.6159744 69.3287042 0.75706933
78.6316834 70.924273 0.76573158
78.6473923 70.6431884 0.76421271
78.6631012 69.0724212 0.75566873
78.6788101 70.3207677 0.76246676
78.694519 71.5112439 0.76889366
78.710228 74.4543656 0.78455645
78.7259369 76.5707678 0.79562902
78.7416534 76.2235455 0.79382301
78.7573624 77.8191144 0.80208844
78.7730713 78.6623683 0.80642247
78.7887802 82.0188498 0.82344757
78.8044891 84.2427255 0.83453646
78.8201981 86.3260588 0.84479254
78.835907 90.2777785 0.86391208
78.8516159 91.4186515 0.86935372
78.8673248 97.056879 0.89576125
78.8830414 99.5949082 0.90739771
78.8987503 105.464617 0.93375406
78.9144592 111.607144 0.96056135
78.9301682 122.825728 1.00768266
78.9458771 130.381945 1.0382163
78.961586 144.064155 1.09133248
78.9772949 157.886906 1.14248937
78.9930038 171.081351 1.18926996
79.0087128 192.972885 1.26306953
79.0244217 208.424274 1.31266305
79.0401382 228.736774 1.37514061
79.0558472 241.625333 1.41335202
79.0715561 255.720901 1.4539927
79.087265 255.811841 1.45425121
79.1029739 248.29696 1.43273151
79.1186829 229.844578 1.37846659
79.1343918 206.390544 1.3062431
79.1501007 189.153441 1.25050731
79.1658096 174.470901 1.20099338
79.1815262 166.980821 1.17493113
79.1972351 167.443784 1.17655878
79.212944 165.401787 1.16936263
79.2286529 170.502647 1.18725683
79.2443619 178.166337 1.21364575
79.2600708 181.605491 1.22530329
79.2757797 183.043983 1.23014652
79.2914887 183.812832 1.23272733
79.3071976 175.636575 1.20499874
79.3229141 166.922951 1.17472751
79.338623 154.365081 1.12967533
79.354332 142.807541 1.08656243
79.3700409 133.077051 1.04889182
79.3857498 130.067792 1.03696476
79.4014587 126.851853 1.02406499
79.4171677 123.933533 1.01221677
79.4328766 125.636575 1.01914777
79.4485855 126.612104 1.0230968
79.4642944 127.695107 1.02746312
79.480011 132.754631 1.04762041
79.4957199 131.241734 1.04163387
79.5114288 138.26885 1.06915652
79.5271378 143.328374 1.08854202
79.5428467 148.181218 1.10681667
79.5585556 152.21561 1.12178262
79.5742645 158.134922 1.14338636
79.5899735 166.228507 1.17228137
79.6056824 169.799935 1.18480771
79.6213989 177.670306 1.21195512
79.6371079 184.722224 1.23577296
79.6528168 190.095901 1.25361878
79.6685257 199.065808 1.28285464
79.6842346 205.200068 1.3024704
79.6999435 212.458666 1.32530653
79.7156525 220.254631 1.34940289
79.7313614 227.033732 1.3700118
79.7470703 233.581351 1.38962685
79.7627869 240.153772 1.40904161
79.7784958 247.982806 1.43182486
79.7942047 254.489089 1.45048652
79.8099136 260.59028 1.46777072
79.8256226 266.030095 1.48301143
79.8413315 268.973216 1.49119223
79.8570404 272.800928 1.50176519
79.8727493 274.487436 1.50640014
79.8884582 278.422621 1.51715996
79.9041748 278.339949 1.51693469
79.9198837 280.530756 1.52289287
79.9355927 278.546629 1.51749779
79.9513016 282.084989 1.52710571
79.9670105 277.174275 1.51375494
79.9827194 276.785716 1.51269353
79.9984283 275.562171 1.50934636
80.0141373 272.189156 1.50008035
80.0298462 267.328044 1.4866248
80.0455551 260.515875 1.46756116
80.0612717 253.290346 1.4470663
80.0769806 249.727184 1.43685195
80.0926895 245.717594 1.42527032
80.1083984 240.038031 1.40870203
80.1241074 231.16733 1.38242742
80.1398163 224.35516 1.36190603
80.1555252 219.915676 1.34836418
80.1712341 211.483137 1.32226038
80.186943 203.596232 1.29737039
80.2026596 198.768189 1.28189529
80.2183685 190.054565 1.25348247
80.2340775 181.90311 1.22630691
80.2497864 172.602515 1.19454543
80.2654953 169.204697 1.1827292
80.2812042 161.714618 1.15625534
80.2969131 157.407409 1.1407532
80.3126221 148.454036 1.10783509
80.328331 144.485782 1.09292829
80.3440475 139.442792 1.07368565
80.3597565 133.308533 1.04980367
80.3754654 126.537699 1.02279614
80.3911743 123.487104 1.01039204
80.4068832 117.964617 0.98754068
80.4225922 115.575398 0.97748885
80.4383011 108.060517 0.94517588
80.45401 106.035054 0.9362759
80.4697189 101.223546 0.91478679
80.4854355 97.4867732 0.89774286
80.5011444 94.4527124 0.88366231
80.5168533 91.4021171 0.8692751
80.5325623 90.1041673 0.86308099
80.5482712 86.5575403 0.84592443
80.5639801 83.4986779 0.8308429
80.579689 81.3574742 0.82012083
80.595398 78.8029107 0.80714255
80.6111069 78.1746038 0.80391838
80.6268158 76.2070112 0.79373691
80.6425323 74.6114424 0.7853836
80.6582413 73.1812175 0.77781968
80.6739502 71.9328709 0.77115701
80.6896591 70.4695773 0.76327308
80.705368 69.6676593 0.75891777
80.721077 69.8743391 0.76004266
80.7367859 68.8326725 0.75435614
80.7524948 68.8078709 0.75422022
80.7682037 66.8154767 0.74322045
80.7839203 67.3941804 0.7464321
80.7996292 66.3855825 0.74082563
80.8153381 66.5674608 0.74183976
80.8310471 67.4768524 0.74688979
80.846756 66.4269185 0.74105624
80.8624649 65.7986116 0.73754322
80.8781738 65.5340613 0.73605905
80.8938828 66.7576063 0.74289852
80.9095917 67.1378973 0.74501151
80.9253082 68.3779767 0.75186044
80.9410171 71.0317466 0.76631153
80.9567261 72.7430561 0.77548765
80.972435 76.835318 0.79700227
80.9881439 80.8283736 0.81744969
81.0038528 84.6230165 0.83641799
81.0195618 90.5175271 0.86505845
81.0352707 98.5284399 0.9025264
81.0509796 106.630292 0.93890016
81.0666962 119.320437 0.99319959
81.0824051 133.713625 1.05139751
81.098114 150.314155 1.11475403
81.1138229 176.512898 1.20800112
81.1295319 199.933864 1.28564863
81.1452408 224.743719 1.36308486
81.1609497 255.737436 1.4540397
81.1766586 282.903441 1.52931951
81.1923676 303.984791 1.58527657
81.2080765 321.99901 1.63157252
81.223793 319.866074 1.62615973
81.239502 305.877979 1.59020538
81.2552109 271.808864 1.49903206
81.2709198 236.582343 1.39852514
81.2866287 206.010253 1.30503912
81.3023376 186.17725 1.2406304
81.3180466 172.883599 1.1955177
81.3337555 166.534393 1.17335947
81.3494644 168.948414 1.18183316
81.365181 172.26356 1.19337194
81.3808899 182.481814 1.22825604
81.3965988 187.136245 1.24382152
81.4123077 190.071099 1.253537
81.4280167 189.417991 1.25138149
81.4437256 179.274142 1.21741301
81.4594345 165.286046 1.16895343
81.4751434 142.121364 1.08394887
81.4908524 122.486773 1.00629128
81.5065689 103.315146 0.92418967
81.5222778 89.541998 0.86038435
81.5379868 79.9520509 0.81300631
81.5536957 71.8750005 0.77084675
81.5694046 65.1785719 0.73405996
81.5851135 62.4503973 0.71853299
81.6008224 58.2341274 0.69385368
81.6165314 55.9110454 0.6798732
81.6322403 53.3730163 0.66426288
81.6479492 50.6035057 0.64679911
81.6636658 50.7357808 0.64764391
81.6793747 48.2721564 0.63172413
81.6950836 47.0982146 0.62399532
81.7107925 46.7592596 0.62174589
81.7265015 44.9322093 0.60947795
81.7422104 43.4854501 0.59958547
81.7579193 43.5019845 0.59969945
81.7736282 42.6421961 0.59374354
81.7893372 42.4355162 0.5923029
81.8050537 41.6005294 0.58644669
81.8207626 41.1789024 0.58346727
81.8364716 42.4768522 0.59259131
81.8521805 39.980159 0.574912
81.8678894 40.2777781 0.5770479
81.8835983 39.5006617 0.57145403
81.8993073 40.1124342 0.57586227
81.9150162 40.0049606 0.57509029
81.9307251 40.0462966 0.57538733
81.9464416 38.8062172 0.56640851
81.9621506 39.6742728 0.57270846
81.9778595 39.7900135 0.57354323
81.9935684 39.8230823 0.57378151
82.0092773 37.2602516 0.55501153
82.0249863 38.2688495 0.56247318
82.0406952 38.3267199 0.5628983
82.0564041 37.3263892 0.55550389
82.072113 37.0866405 0.553717
82.0878296 38.7896828 0.56628783
82.1035385 38.8723548 0.56689097
82.1192474 38.0869712 0.56113497
82.1349564 38.2936511 0.56265541
82.1506653 38.1035056 0.56125675
82.1663742 38.7483468 0.56598602
82.1820831 38.3928574 0.56338377
82.1977921 37.7645506 0.55875481
82.213501 38.3680558 0.56320177
82.2292099 38.3267199 0.5628983
82.2449264 37.1527781 0.55421051
82.2606354 37.9050929 0.55979356
82.2763443 37.5248019 0.55697835
82.2920532 37.6901458 0.5582041
82.3077622 38.0869712 0.56113497
82.3234711 37.8141537 0.55912165
82.33918 37.1610453 0.55427217
82.3548889 36.9460982 0.55266683
82.3705978 37.5826722 0.55740767
82.3863144 37.1610453 0.55427217
82.4020233 36.5823416 0.54993943
82.4177322 36.6484791 0.55043633
82.4334412 38.0291008 0.5607085
82.4491501 37.4421299 0.55636447
82.464859 36.7311511 0.55105682
82.4805679 36.5823416 0.54993943
82.4962769 38.078704 0.56107406
82.5119858 37.0535717 0.55347008
82.5277023 37.2437172 0.55488837
82.5434113 37.5661378 0.55728504
82.5591202 36.937831 0.552605
82.5748291 36.9957013 0.55303771
82.590538 37.5330691 0.5570397
82.6062469 37.0866405 0.553717
82.6219559 37.5248019 0.55697835
82.6376648 37.0039685 0.5530995
82.6533737 38.0539024 0.56089131
82.6690903 38.8888892 0.56701152
82.6847992 37.4421299 0.55636447
82.7005081 38.12004 0.56137851
82.716217 38.5168654 0.56429289
82.731926 39.4427913 0.57103527
82.7476349 39.1534395 0.56893686
82.7633438 39.723876 0.57306637
82.7790527 40.145503 0.57609959
82.7947617 40.5588627 0.57905791
82.8104706 41.1541008 0.58329153
82.8261871 41.0796961 0.58276401
82.8418961 41.4599871 0.58545524
82.857605 41.9064157 0.5885988
82.8733139 42.4189818 0.5921875
82.8890228 43.1134263 0.59701519
82.9047317 42.3776458 0.59189889
82.9204407 43.7500003 0.60140653
82.9361496 43.9236114 0.60259862
82.9518585 44.4775136 0.60638628
82.9675751 44.37004 0.60565321
82.983284 45.1223548 0.61076619
82.9989929 46.3872358 0.6192676
83.0147018 45.1388892 0.61087809
83.0304108 44.6097887 0.6072873
83.0461197 45.8002649 0.61533711
83.0618286 45.3125003 0.61205172
83.0775375 45.2215612 0.61143724
83.0932465 44.4196432 0.60599166
83.108963 46.5277781 0.62020501
83.1246719 46.1888231 0.61794178
83.1403809 45.9242728 0.61616958
83.1560898 45.1967596 0.61126955
83.1717987 45.8333337 0.61555921
83.1875076 44.9239421 0.60942188
83.2032165 44.2873681 0.60508871
83.2189255 44.4031088 0.60587886
83.2346344 45.634921 0.61422539
83.2503509 44.072421 0.60361853
83.2660599 43.7665347 0.60152017
83.2817688 43.5350532 0.59992734
83.2974777 43.3697093 0.59878701
83.3131867 42.5347225 0.59299484
83.3288956 43.2457014 0.59793033
83.3446045 41.5013231 0.58574701
83.3603134 42.9480823 0.59586929
83.3760223 40.7324738 0.58029591
83.3917313 40.6001987 0.57935291
83.4074478 40.2860453 0.57710712
83.4231567 39.5337305 0.57169318
83.4388657 39.2691802 0.56977715
83.4545746 39.4427913 0.57103527
83.4702835 39.4179897 0.57085571
83.4859924 38.79795 0.56634817
83.5017014 38.7070109 0.56568405
83.5174103 37.1197093 0.55396381
83.5331192 37.0039685 0.5530995
83.5488357 37.5826722 0.55740767
83.5645447 37.7232146 0.55844893
83.5802536 37.1445109 0.55414885
83.5959625 36.516204 0.54944209
83.6116715 35.0942463 0.5386381
83.6273804 35.8713627 0.54456917
83.6430893 36.4252648 0.5487575
83.6587982 34.7635585 0.53609434
83.6745071 35.9292331 0.54500826
83.6902237 34.7139553 0.53571174
83.7059326 34.9950399 0.53787624
83.7216415 34.8792992 0.53698603
83.7373505 34.4576722 0.53373057
83.7530594 33.7549606 0.52826023
83.7687683 34.9785056 0.53774916
83.7844772 34.5568786 0.53449835
83.8001862 35.0363759 0.53819381
83.8158951 34.3005955 0.53251267
83.831604 34.2592595 0.5321917
83.8473206 33.3994711 0.52547119
83.8630295 34.4328706 0.53353846
83.8787384 35.0115743 0.53800329
83.8944473 35.4745373 0.54154866
83.9101562 35.6646828 0.54299808
83.9258652 35.1190479 0.5388284
83.9415741 36.55754 0.54975298
83.957283 36.4252648 0.5487575
83.9729919 38.2523151 0.56235165
83.9887085 37.9877648 0.56040369
84.0044174 39.0459659 0.56815548
84.0201263 38.5085982 0.56423233
84.0358353 38.5251326 0.56435345
84.0515442 38.8888892 0.56701152
84.0672531 37.2519844 0.55494995
84.082962 36.4087304 0.54863294
84.098671 35.4001325 0.54098043
84.1143799 35.5654765 0.54224234
84.1300964 35.6812172 0.54312394
84.1458054 35.0198415 0.53806681
84.1615143 34.9289024 0.53736773
84.1772232 35.4249341 0.54116991
84.1929321 35.7308204 0.54350132
84.208641 37.0866405 0.553717
84.22435 36.5327384 0.54956647
84.2400589 36.3425929 0.54813441
84.2557678 35.9375003 0.54507096
84.2714844 35.2843918 0.54009534
84.2871933 35.0859791 0.53857466
84.3029022 35.4662701 0.54148555
84.3186111 33.730159 0.52806612
84.3343201 34.6808865 0.53545652
84.350029 34.408069 0.53334627
84.3657379 33.6144182 0.52715935
84.3814468 34.490741 0.53398662
84.3971558 34.11045 0.53103462
84.4128647 34.0939156 0.5309059
84.4285812 33.1101193 0.52319006
84.4442902 34.4742066 0.53385861
84.4599991 33.8045637 0.52864823
84.475708 33.7880294 0.52851893
84.4914169 34.2261907 0.53193479
84.5071258 35.0859791 0.53857466
84.5228348 34.3005955 0.53251267
84.5385437 35.7638892 0.54375277
84.5542526 34.0443124 0.53051955
84.5699692 34.8875664 0.53704967
84.5856781 34.6478177 0.53520117
84.601387 35.0115743 0.53800329
84.617096 35.8217595 0.54419252
84.6328049 35.5076061 0.54180101
84.6485138 35.9375003 0.54507096
84.6642227 36.4004632 0.54857065
84.6799316 37.4338627 0.55630304
84.6956406 36.1689818 0.54682361
84.7113571 38.7648813 0.56610676
84.727066 37.4421299 0.55636447
84.742775 38.417659 0.56356571
84.7584839 38.9136908 0.5671923
84.7741928 38.4672622 0.56392942
84.7899017 39.6246696 0.57235033
84.8056107 39.7652119 0.57336445
84.8213196 40.7159395 0.58017811
84.8370285 40.7159395 0.58017811
84.8527451 42.5181882 0.59287957
84.868454 42.1957675 0.59062736
84.8841629 42.4189818 0.5921875
84.8998718 41.8733469 0.58836652
84.9155808 43.4606485 0.59941446
84.9312897 43.5350532 0.59992734
84.9469986 42.6173945 0.59357084
84.9627075 44.6263231 0.60739983
84.9784164 44.5932543 0.60717474
84.9941254 45.6927914 0.61461472
85.0098419 45.9408072 0.6162805
85.0255508 46.4533734 0.61970891
85.0412598 47.1064818 0.62405009
85.0569687 48.3134924 0.63199454
85.0726776 48.4540348 0.6329131
85.0883865 49.0492729 0.63678878
85.1040955 50.2397491 0.6444702
85.1198044 51.8187835 0.65451969
85.1355133 51.3227517 0.65137949
85.1512299 52.2569448 0.65728106
85.1669388 54.6792332 0.67234212
85.1826477 53.869048 0.66734247
85.1983566 55.555556 0.67770839
85.2140656 58.9864423 0.69832118
85.2297745 60.2595904 0.70581714
85.2454834 61.2929899 0.71184349
85.2611923 62.4255957 0.7183903
85.2769012 65.7820772 0.73745055
85.2926178 64.4758603 0.73009216
85.3083267 67.4024476 0.74647789
85.3240356 70.0148815 0.76080664
85.3397446 70.6101196 0.76403383
85.3554535 74.1071434 0.7827249
85.3711624 73.5780429 0.77992569
85.3868713 76.5707678 0.79562902
85.4025803 77.4388233 0.80012619
85.4182892 79.0591937 0.80845398
85.4339981 80.9854503 0.81824359
85.4497147 81.8700403 0.82270022
85.4654236 81.3657414 0.82016249
85.4811325 82.4570112 0.82564415
85.4968414 82.6388895 0.82655422
85.5125503 84.3750006 0.83519139
85.5282593 79.704035 0.81174434
85.5439682 81.8452387 0.8225756
85.5596771 80.4563498 0.81556631
85.5753861 81.4980165 0.82082889
85.5911026 80.6134265 0.81636204
85.6068115 79.8776461 0.81262792
85.6225204 77.9679239 0.80285497
85.6382294 79.9107149 0.81279612
85.6539383 77.3561514 0.79969898
85.6696472 74.8015879 0.78638373
85.6853561 76.1078048 0.7932201
85.7010651 76.9675932 0.79768801
85.716774 73.6524476 0.78031994
85.7324905 73.2969582 0.77843452
85.7481995 72.2222228 0.77270645
85.7639084 70.6431884 0.76421271
85.7796173 70.7754635 0.76492785
85.7953262 69.0889555 0.75575917
85.8110352 69.6015217 0.75855745
85.8267441 68.9732148 0.75512587
85.842453 65.7820772 0.73745055
85.8581619 65.9970243 0.7386544
85.8738785 65.9060851 0.73814532
85.8895874 64.5337306 0.73041973
85.9052963 64.21131 0.7285928
85.9210052 65.0462968 0.73331472
85.9367142 61.4087306 0.71251526
85.9524231 60.160384 0.7052359
85.968132 60.2595904 0.70581714
85.9838409 58.8045639 0.69724375
85.9995499 59.3336645 0.70037349
86.0152588 57.5479502 0.68975371
86.0309753 55.8366406 0.67942067
86.0466843 55.7291671 0.67876648
86.0623932 54.8693787 0.67351013
86.0781021 53.8277121 0.66708638
86.093811 52.5793655 0.65930563
86.10952 52.6372359 0.65966835
86.1252289 51.3723549 0.65169419
86.1409378 50.8845903 0.64859299
86.1566467 49.5122358 0.63978696
86.1723633 48.3630956 0.63231889
86.1880722 48.3217596 0.63204861
86.2037811 47.3875665 0.62590917
86.2194901 46.8005956 0.62202065
86.235199 44.2542993 0.60486276
86.2509079 44.750331 0.60824317
86.2666168 43.3201062 0.59844448
86.2823257 44.031085 0.6033354
86.2980347 42.4851194 0.59264897
86.3137512 41.6005294 0.58644669
86.3294601 41.4517199 0.58539686
86.3451691 41.4434527 0.58533848
86.360878 41.1127649 0.58299852
86.3765869 40.3935188 0.5778764
86.3922958 38.8723548 0.56689097
86.4080048 41.0383601 0.58247074
86.4237137 39.8065479 0.57366238
86.4394226 39.3105162 0.57007696
86.4551392 39.4841273 0.57133441
86.4708481 39.1947754 0.56923711
86.486557 39.0542331 0.56821562
86.5022659 38.3597886 0.56314109
86.5179749 38.376323 0.56326244
86.5336838 39.0459659 0.56815548
86.5493927 37.996032 0.56046466
86.5651016 38.2936511 0.56265541
86.5808105 38.5251326 0.56435345
86.5965195 38.8144844 0.56646884
86.612236 39.4758601 0.5712746
86.6279449 38.4837966 0.5640506
86.6436539 39.5502648 0.57181272
86.6593628 39.6577384 0.57258911
86.6750717 38.0869712 0.56113497
86.6907806 38.7070109 0.56568405
86.7064896 40.5423283 0.57893987
86.7221985 40.484458 0.57852653
86.7379074 40.104167 0.57580292
86.753624 40.443122 0.5782311
86.7693329 40.021495 0.57520912
86.7850418 40.7655426 0.58053142
86.8007507 42.3280427 0.59155238
86.8164597 42.0800268 0.58981677
86.8321686 43.2787702 0.5981589
86.8478775 42.8654104 0.59529551
86.8635864 44.5519183 0.60689326
86.8792954 45.0562173 0.61031842
86.8950119 44.8412702 0.60886087
86.9107208 46.2301591 0.61821823
86.9264297 47.5281088 0.62683665
86.9421387 47.9249342 0.62944803
86.9578476 47.8091935 0.62868749
86.9735565 49.3138231 0.63850375
86.9892654 51.3888893 0.65179906
87.0049744 51.4880956 0.6524279
87.0206833 53.2324739 0.66338773
87.0363998 52.2238761 0.65707306
87.0521088 53.2986115 0.66379971
87.0678177 54.7371036 0.67269782
87.0835266 55.3240745 0.67629502
87.0992355 56.737765 0.68488117
87.1149445 56.696429 0.68463164
87.1306534 57.3330031 0.68846435
87.1463623 57.1428576 0.68732175
87.1620712 57.4074078 0.68891094
87.1777802 60.4580031 0.70697818
87.1934967 58.4490745 0.69513304
87.2092056 58.341601 0.69449366
87.2249145 58.2919978 0.69419836
87.2406235 58.3746698 0.69469045
87.2563324 58.8128311 0.69729276
87.2720413 57.8290348 0.69143615
87.2877502 57.7463629 0.69094174
87.3034592 58.341601 0.69449366
87.3191681 58.763228 0.69699865
87.3348846 55.4067464 0.67680014
87.3505936 57.8207676 0.69138673
87.3663025 57.6388893 0.69029848
87.3820114 56.7625666 0.68503084
87.3977203 57.6140877 0.69014994
87.4134293 55.8697094 0.67962183
87.4291382 57.2999343 0.68826578
87.4448471 56.0019846 0.68042588
87.460556 56.5393523 0.6836826
87.4762726 57.7215613 0.69079335
87.4919815 56.6302914 0.6842322
87.5076904 58.9616407 0.69817435
87.5233994 56.8700401 0.68567905
87.5391083 59.7387571 0.70276027
87.5548172 59.6808867 0.7024198
87.5705261 57.878638 0.69173263
87.586235 60.284392 0.70596237
87.601944 61.4500666 0.71275503
87.6176529 61.1937835 0.71126717
87.6333695 63.1944449 0.7228007
87.6490784 63.9632941 0.72718435
87.6647873 64.5254635 0.73037295
87.6804962 68.0142201 0.7498579
87.6962051 68.2374344 0.75108737
87.7119141 70.3869053 0.76282523
87.727623 71.387236 0.7682267
87.7433319 73.371363 0.77882952
87.7590408 73.9004635 0.78163265
87.7747574 76.0251329 0.79278917
87.7904663 79.9107149 0.81279612
87.8061752 80.6712969 0.81665501
87.8218842 82.3908736 0.82531296
87.8375931 84.7139557 0.83686729
87.853302 85.8465615 0.84244308
87.8690109 86.1111118 0.84374014
87.8847198 88.2771171 0.85428579
87.9004288 87.3263896 0.84967309
87.9161453 89.6164028 0.86074174
87.9318543 90.0793658 0.8629622
87.9475632 91.4269187 0.86939303
87.9632721 91.906416 0.87166986
87.978981 92.5099213 0.87452709
87.9946899 94.6097891 0.88439677
88.0103989 93.129961 0.87745292
88.0261078 92.8654108 0.87620576
88.0418167 92.7662044 0.87573762
88.0575333 95.7671965 0.88978996
88.0732422 94.4775139 0.88377831
88.0889511 93.4606489 0.87900938
88.10466 93.8326727 0.88075711
88.120369 94.2873684 0.88288852
88.1360779 96.1144187 0.89140155
88.1517868 94.1964293 0.88246265
88.1674957 94.2460325 0.88269497
88.1832046 93.1051594 0.87733607
88.1989136 90.8234134 0.86651887
88.2146301 91.567461 0.87006099
88.230339 91.6253314 0.87033589
88.246048 88.8475536 0.8570415
88.2617569 88.3184531 0.85448578
88.2774658 87.7728181 0.85184217
88.2931747 87.5826726 0.85091898
88.3088837 86.1772493 0.84406409
88.3245926 84.9950403 0.83825452
88.3403015 84.1683207 0.83416784
88.3560181 82.1759265 0.82423569
88.371727 81.1673287 0.81916189
88.3874359 79.0922625 0.80862304
88.4031448 80.5142202 0.81585956
88.4188538 77.719908 0.80157701
88.4345627 75.8515217 0.79188344
88.4502716 76.6121038 0.79584374
88.4659805 74.4378313 0.78446933
88.4816895 72.23049 0.77275067
88.497406 71.7592598 0.77022585
88.5131149 71.1061513 0.76671277
88.5288238 68.4854502 0.75245108
88.5445328 67.8323418 0.74885463
88.5602417 66.575728 0.74188583
88.5759506 64.8892201 0.73242876
88.5916596 63.9219582 0.72694934
88.6073685 61.5575402 0.71337805
88.6230774 61.1772491 0.71117108
88.6387939 61.0532412 0.71044993
88.6545029 59.2179237 0.69969005
88.6702118 59.5899475 0.70188444
88.6859207 58.7384264 0.69685154
88.7016296 56.2665348 0.68203113
88.7173386 54.4229501 0.67076463
88.7330475 55.935847 0.68002397
88.7487564 54.9520507 0.67401733
88.7644653 54.0095904 0.66821244
88.7801743 52.7612438 0.66044495
88.7958908 53.0505956 0.66225347
88.8115997 52.008929 0.65571945
88.8273087 51.7609131 0.65415411
88.8430176 50.9093919 0.64875104
88.8587265 50.9424607 0.64896171
88.8744354 51.2483469 0.65090715
88.8901443 50.6944448 0.64738003
88.9058533 52.5462967 0.65909827
88.9215622 53.6954369 0.66626623
88.9372788 52.1494713 0.65660482
88.9529877 52.8769845 0.66116895
88.9686966 53.8194448 0.66703515
88.9844055 55.175265 0.67538487
89.0001144 55.3406089 0.67639608
89.0158234 56.2913364 0.68218143
89.0315323 56.1838629 0.68152989
89.0472412 55.2083338 0.67558723
89.0629501 54.9603179 0.67406803
89.0786667 52.4636247 0.65857958
89.0943756 52.4140216 0.65826817
89.1100845 51.0416671 0.6495933
89.1257935 51.7774475 0.65425859
89.1415024 50.7192464 0.64753837
89.1572113 50.5373681 0.6463763
89.1729202 49.900794 0.64229249
89.1886291 49.900794 0.64229249
89.2043381 51.2152782 0.65069711
89.2200546 51.0664686 0.6497511
89.2357636 51.6121036 0.65321311
89.2514725 49.900794 0.64229249
89.2671814 51.587302 0.65305614
89.2828903 49.7685189 0.64144064
89.2985992 49.1650136 0.63753964
89.3143082 48.1564157 0.63096634
89.3300171 47.8587967 0.62901355
89.345726 47.6521168 0.62765387
89.3614349 47.3875665 0.62590917
89.3771515 45.593585 0.61394714
89.3928604 45.7175929 0.6147815
89.4085693 45.5026459 0.61333456
89.4242783 46.2549607 0.61838404
89.4399872 43.907077 0.60248519
89.4556961 44.4857808 0.60644263
89.471405 44.2377649 0.60474975
89.4871139 44.5849871 0.60711846
89.5028229 43.2787702 0.5981589
89.5185394 43.1299606 0.59712966
89.5342483 43.8657411 0.60220152
89.5499573 43.4358469 0.5992434
89.5656662 43.2870374 0.59821603
89.5813751 43.1712966 0.59741574
89.5970841 42.6091273 0.59351327
89.612793 43.4275797 0.59918637
89.6285019 42.4768522 0.59259131
89.6442108 42.2784395 0.59120567
89.6599274 41.3525135 0.58469593
89.6756363 41.0052913 0.58223601
89.6913452 42.0304236 0.58946903
89.7070541 41.9808204 0.58912109
89.7227631 42.2040347 0.59068521
89.738472 41.2285056 0.58381858
89.7541809 42.4851194 0.59264897
89.7698898 40.906085 0.58153127
89.7855988 41.4186511 0.58516331
89.8013077 41.0631617 0.58264672
89.8170242 41.1458336 0.58323294
89.8327331 40.6498019 0.57970671
89.8484421 40.5588627 0.57905791
89.864151 40.2860453 0.57710712
89.8798599 40.3521828 0.57758064
89.8955689 39.7817463 0.57348364
89.9112778 39.6164024 0.57229062
89.9269867 40.4348548 0.578172
89.9426956 39.68254 0.57276813
89.9584122 39.4841273 0.57133441
89.9741211 40.0297622 0.57526853
89.98983 39.2857146 0.56989709
}
	r_exp 1.119923764 r_exp_dash 1.305764471 r_wp 5.45422676 r_wp_dash 6.359303862 r_p 4.012738716 r_p_dash 4.855224798 weighted_Durbin_Watson 0.1225869408 gof 4.870176822
	x_calculation_step~ 0.02
	weight_percent_amorphous ~ 0
	original_weight_percent_amorphous ~ 0
	bkg @ 11.20508049 18.80589329
	LP_Factor( 0)
	Zero_Error(~@, 0)
	Specimen_Displacement(@, -0.0224862079)
	Mixture_LAC_1_on_cm( 199.3392271)
	mixture_MAC 11.25239748
	mixture_density_g_on_cm3 17.71526713
	One_on_X(@, 88.68305735)
	Rp 200.5
	Rs 200.5
	axial_conv ~
		filament_length  12
		sample_length  20
		receiving_slit_length  17.3
		primary_soller_angle  4.1
		secondary_soller_angle  4.1
		axial_n_beta  30
	_point_detector 0
	lpsd_th2_angular_range_degrees  4.113
		lpsd_equitorial_divergence_degrees ~ 15
		lpsd_equitorial_sample_length_mm  15
			lpsd_beam_spill_correct_intensity 1
	Finger_et_al(~ 2,  3)
	Simple_Axial_Model(@, 9.953202967)
	Absorption_With_Sample_Thickness_mm_Shape_Intensity(~@, 100,@, 10_LIMIT_MIN_1e-05)
	lam
		ymin_on_ymax  0.0001
		la  0.378 lo  1.7889847 lh  0.4633522
		la  0.144 lo  1.7892524 lh  0.6958819
		la  0.127 lo  1.7896946 lh  1.176738
		la  0.088 lo  1.7888515 lh  0.208542
		la  0.197 lo  1.7927905 lh  0.6237179
		la  0.095 lo  1.7930637 lh  0.7190761
		la  0.05 lo  1.7934738 lh  1.1578452
		la @ 0.001310562777_LIMIT_MIN_1e-05 lo  1.6207938 lh  0.6462327
		Lam ~ 0
	xy_yobs
		xy_color 0
		line_width 1
		pt_size 0
	xy_ydiff
		xy_color 8421504
		line_width 1
		pt_size 0
	xy_ycalc
		xy_color 255
		line_width 1
		pt_size 0
	str 
		_lvol ~ 87.45860629
		_lvolf ~ 122.2678952
		CS_L(@, 137.3796575 min =5; max =2000;)
		CS_G(~@, 2833.317493_LIMIT_MIN_0.3)
		_e0  2.182044474e-07
		Strain_L(~@, 0.0001000714836_LIMIT_MIN_0.0001)
		Strain_G(~@, 0.1)
		xy_pks
		xy_color 255
		line_width 1
		pt_size 0
		r_bragg  2.787524684
		phase_MAC 48.79227523
		Apply_Brindley_Spherical_R_PD(~ 1e-05, 0.4)
		phase_name "Corundum"
		MVW( 611.767656,~ 255.1163075, 21.0633667)
		space_group R-3c:H
		scale @ 0.001406001995
		Phase_LAC_1_on_cm( 194.2892429)
		Phase_Density_g_on_cm3( 3.981967268)
		Trigonal(a_COD_1000017_ 4.760827057 min =4.73679708957672; max =4.78440309047699;,c_COD_1000017_ 12.99698979 min =12.9290304327011; max =13.0589704370499;)
		site O2- num_posns 18 x  0.69365 y  0 z  0.25 occ O  1 beq  0.5
		site Al3+ num_posns 12 x  0 y  0 z  0.35217 occ Al  1 beq  0.5
		PO_Two_Directions(~@, 1,, ,~@, 1,, ,~@, 0.5)
is_amor 0
	str ~
gui_text "� Enter INP text 
 
"
		_lvol ~ 73.19396853
		_lvolf ~ 102.3258071
		CS_L(@, 114.9728169 min =5; max =2000;)
		CS_G(~@, 9167.169_LIMIT_MIN_0.3)
		_e0  0.0006060377694
		Strain_L(@, 0.08151947878_LIMIT_MIN_0.0001)
		Strain_G(@, 0.23072161)
		Stephens_triclinic(@, 0.999988084_LIMIT_MAX_1,~@, 28.88872832,~@, -16.94839804,~@, -2.769759382,~@, 893.4138389,~@, -0.9933431371,~@, 251.1296751,~@, -2814.075273,~@, 15.40950337,~@, -17.23855601,~@, 695.8615624,~@, -75.44199329,~@, -12.6899296,~@, 1469.444002,~@, 747.1854372,~@, -121.0102087)
		xy_pks
		xy_color 16711680
		line_width 1
		pt_size 0
		r_bragg  6.056675379
		phase_MAC 45.41502922
		Apply_Brindley_Spherical_R_PD(~ 1e-05, 0.4)
		phase_name "Clinochlore"
		MVW( 1143.48786,~ 693.7777952, 0)
		space_group C-1
		scale @ 0.0009274776173
		Phase_LAC_1_on_cm( 124.296859)
		Phase_Density_g_on_cm3( 2.736910251)
		a a_COD_9010129_d_x_by__ 5.313361633 min =5.30036514043808; max =5.35363514184952;
		b b_COD_9010129_d_x_by__ 9.204036551 min =9.18683480262756; max =9.27916480064392;
		c c_COD_9010129_d_x_by__ 14.29784714 min =14.2590945672989; max =14.4529045629501;
		al al_COD_9010129_d_x_by__ 90.33387084 min =89.748996963501; max =90.6509969329834;
		be be_COD_9010129_d_x_by__ 97.15019096 min =96.713996963501; max =97.6859969329834;
		ga ga_COD_9010129_d_x_by__ 89.95067931 min =89.5201512145996; max =90.4198512268066;
		site Mg num_posns 2 x  0 y  0 z  0 occ Mg  0.9 beq  0.544802163
		site Fe num_posns 2 x  0 y  0 z  0 occ Fe  0.1 beq  0.544802163
		site Mg num_posns 4 x  0.0009 y  0.33362 z  0 occ Mg  0.9 beq  0.552697846
		site Fe num_posns 4 x  0.0009 y  0.33362 z  0 occ Fe  0.1 beq  0.552697846
		site Mg num_posns 4 x  -0.0002 y  0.16677 z  0.5 occ Mg  0.9 beq  0.576384897
		site Fe num_posns 4 x  -0.0002 y  0.16677 z  0.5 occ Fe  0.1 beq  0.576384897
		site Al num_posns 2 x  0 y  0.5 z  0.5 occ Al  1 beq  0.529010796
		site Si num_posns 4 x  0.23108 y  0.16723 z  0.19144 occ Si  0.79 beq  0.544802163
		site Al num_posns 4 x  0.23108 y  0.16723 z  0.19144 occ Al  0.21 beq  0.544802163
		site Si num_posns 4 x  0.73088 y  0.00056 z  0.19143 occ Si  0.79 beq  0.536906479
		site Al num_posns 4 x  0.73088 y  0.00056 z  0.19143 occ Al  0.21 beq  0.536906479
		site O num_posns 4 x  0.1925 y  0.1669 z  0.07681 occ O  1 beq  0.639550365
		site O num_posns 4 x  0.6923 y  0.0003 z  0.07686 occ O  1 beq  0.663237416
		site O num_posns 4 x  0.2141 y  0.3339 z  0.23258 occ O  1 beq  1.239622313
		site O num_posns 4 x  0.5102 y  0.0994 z  0.23276 occ O  1 beq  1.231726629
		site O num_posns 4 x  0.0103 y  0.0686 z  0.23257 occ O  1 beq  1.239622313
		site O num_posns 4 x  0.6913 y  0.3335 z  0.07334 occ O  1 beq  0.773776985
		site O num_posns 4 x  0.1465 y  -0.0003 z  0.43043 occ O  1 beq  1.223830946
		site O num_posns 4 x  0.1418 y  0.3345 z  0.43035 occ O  1 beq  1.239622313
		site O num_posns 4 x  0.6419 y  0.1651 z  0.43078 occ O  1 beq  1.136978427
		site H num_posns 4 x  0.703 y  0.337 z  0.132 occ H  1 beq  4.263669101
		site H num_posns 4 x  0.122 y  0.001 z  0.374 occ H  1 beq  4.263669101
		site H num_posns 4 x  0.121 y  0.334 z  0.375 occ H  1 beq  4.263669101
		site H num_posns 4 x  0.607 y  0.156 z  0.377 occ H  1 beq  4.263669101
		PO_Two_Directions(@, 0.617250362,, 0 0 1,~@, 1,, ,~@, 0.5)
		PO_Spherical_Harmonics(~sh_681415b8_5, 6 )
	str 
		_lvol  31.83098862
		_lvolf ~ 44.5
		CS_L( 50_LIMIT_MIN_50 min =50; max =2000;)
		xy_pks
		xy_color 12632064
		line_width 1
		pt_size 0
		r_bragg  5.032396622
		phase_MAC 181.271902
		Apply_Brindley_Spherical_R_PD(~ 1e-05, 0.4)
		phase_name "Rutile"
		MVW( 159.7316, 62.52967046, 0.305512385)
		space_group P42/mnm
		scale  0.0003186652594
		Phase_LAC_1_on_cm( 768.9260732)
		Phase_Density_g_on_cm3( 4.241838172)
		Tetragonal(!a_COD_9004142_ 4.593294725 min =4.50998516321182; max =4.62601516485214;,!c_COD_9004142_ 2.963722348_LIMIT_MIN_2.95117008 min =2.9511700797081; max =2.98083008050919;)
		site Ti num_posns 2 x  0 y  0 z  0 occ Ti  1 beq  0.859839935
		site O num_posns 4 x  0.3045 y  0.3045 z  0 occ O  1 beq  0.810097129
	str 
		_lvol  31.83098862
		_lvolf ~ 44.5
		CS_L( 50_LIMIT_MIN_50 min =50; max =2000;)
		xy_pks
		xy_color 2153840
		line_width 1
		pt_size 0
		r_bragg  2.93547728
		phase_MAC 63.33001439
		Apply_Brindley_Spherical_R_PD(~ 1e-05, 0.4)
		phase_name "Mica"
		MVW( 874.7835037, 492.0349274, 0.6652351462)
		space_group C12/m1
		scale  1.610132254e-05
		Phase_LAC_1_on_cm( 186.9664288)
		Phase_Density_g_on_cm3( 2.952256219)
		a !a_COD_9000819_ 5.329344697_LIMIT_MIN_5.302355 min =5.30235499620438; max =5.35564499616623;
		b !b_COD_9000819_ 9.192693834_LIMIT_MIN_9.18384954 min =9.18384954452515; max =9.27614953994751;
		c !c_COD_9000819_ 10.18302084_LIMIT_MIN_10.1679049 min =10.1679048633575; max =10.2700948619843;
		be !be_COD_9000819_ 99.5_LIMIT_MIN_99.5 min =99.5; max =100.5;
		site Si num_posns 8 x  0.5749 y  0.1667 z  0.2255 occ Si  0.828 beq  0.5
		site Fe num_posns 8 x  0.5749 y  0.1667 z  0.2255 occ Fe  0.172 beq  0.5
		site Mg num_posns 2 x  0 y  0.5 z  0.5 occ Mg  0.888 beq  0.5
		site Li num_posns 2 x  0 y  0.5 z  0.5 occ Li  0.075 beq  0.5
		site Na num_posns 2 x  0 y  0.5 z  0.5 occ Na  0.037 beq  0.5
		site Mg num_posns 4 x  0 y  0.8337 z  0.5 occ Mg  0.888 beq  0.5
		site Li num_posns 4 x  0 y  0.8337 z  0.5 occ Li  0.075 beq  0.5
		site Na num_posns 4 x  0 y  0.8337 z  0.5 occ Na  0.037 beq  0.5
		site K num_posns 2 x  0 y  0 z  0 occ K  1 beq  0.5
		site O num_posns 8 x  0.8198 y  0.2355 z  0.1672 occ O  1 beq  0.5
		site O num_posns 4 x  0.5264 y  0 z  0.1669 occ O  1 beq  0.5
		site O num_posns 8 x  0.6298 y  0.167 z  0.3901 occ O  1 beq  0.5
		site F num_posns 4 x  0.1336 y  0 z  0.3992 occ F  1 beq  0.5
		ble 0
			clp 0
		cif_str 0
		fcf 0
		PO_Two_Directions(@, 1.262490685,, 0 0 1,~@, 1,, ,~@, 0.5)
	pk_grp phase_name "pks_CCa-2"
	xo_Is 
		xo @ 7.251171166
gui_text "prm_with_error !S_CCa_2  2878.998_40.299"
		_lvol ~ 91.67379519
		_lvolf ~ 128.1607661
		CS_L(@, 144.0008608)
		CS_G(~@, 338.2890141_LIMIT_MIN_0.3)
		_e0  0.0003142159668
		Strain_L(~@, 0.03519537111_LIMIT_MIN_0.0001)
		Strain_G(~@, 0.1240281889_LIMIT_MIN_0.0001)
		I @ 14.723138
		peak_type fp
	xo_Is 
		xo @ 14.49876921
gui_text "prm !mol_f2_CCa_2  4303.128`"
		_lvol ~ 71.9796275
		_lvolf ~ 100.6281477
		CS_L(@, 113.0653345)
		CS_G(~@, 9385.324848_LIMIT_MIN_0.3)
		_e0  0.0001344488644
		Strain_L(~@, 0.06164694894_LIMIT_MIN_0.0001)
		Strain_G(~@, 0.0001487792969_LIMIT_MIN_0.0001)
		I @ 62.70557498
		peak_type fp
	xo_Is 
		xo @ 21.81589817
gui_text "prm !M_CCa_2 = 16*AW(�H�)+4.753*AW(�Al�)+5.040*AW(�Si�)+36*AW(�O�)+0.022*AW(�Ca�)+3.682*AW(�Fe�)+5.650*AW(�Mg�)+0.117*AW(�Ti�)+0.022*AW(�Mn�)+0.013*AW(�K�)+0.039*AW(�Na�)+0.003*AW(�P�);"
		_lvol ~ 63.28550286
		_lvolf ~ 88.47368553
		CS_L(@, 99.40863543)
		CS_G(~@, 170.2963584)
		_e0  0.0002682068854
		Strain_L(~@, 0.04472573299_LIMIT_MIN_0.0001)
		Strain_G(~@, 0.09657783823_LIMIT_MIN_0.0001)
		I @ 109.2526476
		peak_type fp
	xo_Is 
		xo @ 22.57118392
gui_text "MVW(= M_CCa_2 S_CCa_2 �mol_f2_CCa_2;, 1.000, 77.966`_0.248)"
		_lvol ~ 17.57637843
		_lvolf ~ 24.5719305
		CS_L(@, 27.60891068)
		CS_G(~@, 5779.979443_LIMIT_MIN_0.3)
		_e0  0.001111316041
		Strain_L(~@, 0.0001732013121_LIMIT_MIN_0.0001)
		Strain_G(~@, 0.5092892473)
		I @ 8.874631032
		peak_type fp
	xo_Is 
		xo @ 23.85447301
		_lvol ~ 2.638982614
		_lvolf ~ 3.689320734
		CS_L(@, 4.145304196)
		CS_G(~@, 4.972464393)
		_e0  0.01071631439
		Strain_L(~@, 0.0001487792969_LIMIT_MIN_0.0001)
		Strain_G(~@, 4.91191036_LIMIT_MIN_0.0001)
		I @ 21.31260471
		peak_type fp
	xo_Is 
		xo @ 29.22519205
		_lvol ~ 60.60243883
		_lvolf ~ 84.72273859
		CS_L(@, 95.1940883)
		CS_G(~@, 159.5431529)
		_e0  0.0002671200695
		Strain_L(~@, 0.0414423533_LIMIT_MIN_0.0001)
		Strain_G(~@, 0.0981974267_LIMIT_MIN_0.0001)
		I @ 204.8301448
		peak_type fp
	xo_Is 
		xo @ 29.5565034
		_lvol ~ 0.657907871
		_lvolf ~ 0.9197609478
		CS_L(@, 1.033439267)
		CS_G(~@, 1.891824556)
		_e0  0.0006787453601
		Strain_L(~@, 0.001552921454_LIMIT_MIN_0.0001)
		Strain_G(~@, 0.3102011719_LIMIT_MIN_0.0001)
		I @ 92.51978351
		peak_type fp
	xo_Is 
		xo @ 36.75859611
		_lvol ~ 50.20941531
		_lvolf ~ 70.19320098
		CS_L(@, 78.86876514)
		CS_G(~@, 226.3244007_LIMIT_MIN_0.3)
		_e0  0.000277887821
		Strain_L(~@, 0.03462241215_LIMIT_MIN_0.0001)
		Strain_G(~@, 0.1075167848_LIMIT_MIN_0.0001)
		I @ 90.22600465
		peak_type fp
	xo_Is 
		xo @ 39.43092788
		_lvol ~ 53.08310201
		_lvolf ~ 74.21064008
		CS_L(@, 83.38274166_LIMIT_MIN_0.3)
		CS_G(~@, 75.98465457_LIMIT_MIN_0.3)
		_e0  0.0008261843983
		Strain_L(~@, 0.0001741085306_LIMIT_MIN_0.0001)
		Strain_G(~@, 0.378594003_LIMIT_MIN_0.0001)
		I @ 3.786485156
		peak_type fp
	xo_Is 
		xo @ 40.60074205
		_lvol ~ 38.27475086
		_lvolf ~ 53.50843588
		CS_L(@, 60.12183807)
		CS_G(~@, 110.8578619_LIMIT_MIN_0.3)
		_e0  0.001151682236
		Strain_L(~@, 0.0001487792969_LIMIT_MIN_0.0001)
		Strain_G(~@, 0.5278059196)
		I @ 28.27557828
		peak_type fp
	xo_Is 
		xo @ 41.31161688
		_lvol ~ 37.01949894
		_lvolf ~ 51.75358272
		CS_L(@, 58.15009295)
		CS_G(~@, 120.9154414_LIMIT_MIN_0.3)
		_e0  0.0004735112949
		Strain_L(~@, 0.01293592208)
		Strain_G(~@, 0.2101753392)
		I @ 71.46277895
		peak_type fp
	xo_Is 
		xo @ 43.09614246
		_lvol ~ 30.61956525
		_lvolf ~ 42.80641955
		CS_L(@, 48.09710062)
		CS_G(~@, 679.8808814_LIMIT_MIN_0.3)
		_e0  0.0008874234852
		Strain_L(~@, 0.05564732642_LIMIT_MIN_0.0001)
		Strain_G(~@, 0.3768605549)
		I @ 63.47640769
		peak_type fp
	xo_Is 
		xo @ 44.04333162_LIMIT_MIN_42.4137581
		_lvol ~ 0.265010701
		_lvolf ~ 0.3704872738
		CS_L(@, 0.4162778357)
		CS_G(~@, 12.22231267_LIMIT_MIN_0.3)
		_e0  0.006642289562
		Strain_L(~@, 1.88212275_LIMIT_MIN_0.0001)
		Strain_G(~@, 1.834956964_LIMIT_MIN_0.0001)
		I @ 216.1346218
		peak_type fp
	xo_Is 
		xo @ 44.30483319
		_lvol ~ 21.91257365
		_lvolf ~ 30.63396928
		CS_L(@, 34.4201902)
		CS_G(~@, 357.0063089_LIMIT_MIN_0.3)
		_e0  0.002116018102
		Strain_L(~@, 0.0001487792969_LIMIT_MIN_0.0001)
		Strain_G(~@, 0.969824921)
		I @ 39.1470836
		peak_type fp
	xo_Is 
		xo @ 46.74547243
		_lvol ~ 23.08834032
		_lvolf ~ 32.27770135
		CS_L(@, 36.26708017)
		CS_G(~@, 79.56836006_LIMIT_MIN_0.3)
		_e0  0.0007472814305
		Strain_L(~@, 0.0006471109911_LIMIT_MIN_0.0001)
		Strain_G(~@, 0.3421461472)
		I @ 37.95869265
		peak_type fp
	xo_Is 
		xo @ 51.38094196
		_lvol ~ 22.99916509
		_lvolf ~ 32.15303359
		CS_L(@, 36.12700404_LIMIT_MAX_50.8861696)
		CS_G(~@, 86.86572086_LIMIT_MIN_0.3)
		_e0  0.0005320570331
		Strain_L(~@, 0.0002493141988_LIMIT_MIN_0.0001)
		Strain_G(~@, 0.2437302206_LIMIT_MIN_0.0001)
		I @ 15.12228155
		peak_type fp
	xo_Is 
		xo @ 52.39015824
		_lvol ~ 45.70615037
		_lvolf ~ 63.89759728
		CS_L(@, 71.79505312)
		CS_G(~@, 213.6816513_LIMIT_MIN_0.3)
		_e0  0.0002385105418
		Strain_L(~@, 0.04043021396)
		Strain_G(~@, 0.08545411871)
		I @ 48.71828458
		peak_type fp
	xo_Is 
		xo @ 53.12331342
		_lvol ~ 20.4171056
		_lvolf ~ 28.54329188
		CS_L(@, 32.07111447)
		CS_G(~@, 3613.977386_LIMIT_MIN_0.3)
		_e0  0.001061067299
		Strain_L(~@, 0.02678129643_LIMIT_MIN_0.0001)
		Strain_G(~@, 0.4720921352)
		I @ 172.8009796
		peak_type fp
	xo_Is 
		xo @ 56.82040181
		_lvol ~ 19.64365706
		_lvolf ~ 27.46200408
		CS_L(@, 30.85618436)
		CS_G(~@, 268.2677594_LIMIT_MIN_0.3)
		_e0  0.001077840488
		Strain_L(~@, 0.01231345183_LIMIT_MIN_0.0001)
		Strain_G(~@, 0.4871821653_LIMIT_MIN_0.0001)
		I @ 70.94823472
		peak_type fp
	xo_Is 
		xo @ 58.81923611
		_lvol ~ 19.53639826
		_lvolf ~ 27.31205534
		CS_L(@, 30.68770263)
		CS_G(~@, 5792.153174_LIMIT_MIN_0.3)
		_e0  0.001113040079
		Strain_L(~@, 0.01304428219_LIMIT_MIN_0.0001)
		Strain_G(~@, 0.5029194291)
		I @ 86.6578141
		peak_type fp
	xo_Is 
		xo @ 60.58322798
		_lvol ~ 56.68990579
		_lvolf ~ 79.25298324
		CS_L(@, 89.04829578_LIMIT_MIN_0.3)
		CS_G(~@, 74.68181081_LIMIT_MIN_0.3)
		_e0  0.0006200504554
		Strain_L(~@, 0.0001487792969_LIMIT_MIN_0.0001)
		Strain_G(~@, 0.2841237528_LIMIT_MIN_0.0001)
		I @ 4.6222876
		peak_type fp
	xo_Is 
		xo @ 62.85208829
		_lvol ~ 7.339170276
		_lvolf ~ 10.26022412
		CS_L(@, 11.52834171)
		CS_G(~@, 9391.64624_LIMIT_MIN_0.3)
		_e0  1.809207921e-06
		Strain_L(~@, 0.0008008817917_LIMIT_MIN_0.0001)
		Strain_G(~@, 0.0001487792969_LIMIT_MIN_0.0001)
		I @ 51.02662312
		peak_type fp
	xo_Is 
		xo @ 65.20115013
		_lvol ~ 13.22617236
		_lvolf ~ 18.49030443
		CS_L(@, 20.77562295)
		CS_G(~@, 9391.64624_LIMIT_MIN_0.3)
		_e0  0.0001138635934
		Strain_L(~@, 0.05221143792_LIMIT_MIN_0.0001)
		Strain_G(~@, 0.0001487792969_LIMIT_MIN_0.0001)
		I @ 57.87134643
		peak_type fp
	xo_Is 
		xo @ 69.74508687
		_lvol ~ 15.40912616
		_lvolf ~ 21.54209291
		CS_L(@, 24.20459877)
		CS_G(~@, 88.78963896_LIMIT_MIN_0.3)
		_e0  0.0004080503188
		Strain_L(~@, 0.01993468209_LIMIT_MIN_0.0001)
		Strain_G(~@, 0.1764870428_LIMIT_MIN_0.0001)
		I @ 301.2500406
		peak_type fp
	xo_Is 
		xo @ 71.350787
		_lvol ~ 30.04008095
		_lvolf ~ 41.99629545
		CS_L(@, 47.18684882)
		CS_G(~@, 286.4756908_LIMIT_MIN_0.3)
		_e0  0.0001605075995
		Strain_L(~@, 0.03847430775)
		Strain_G(~@, 0.04967300024_LIMIT_MIN_0.0001)
		I @ 179.0567009
		peak_type fp
	xo_Is 
		xo @ 73.21535988
		_lvol ~ 18.28603759
		_lvolf ~ 25.5640402
		CS_L(@, 28.72364068)
		CS_G(~@, 9391.64624_LIMIT_MIN_0.3)
		_e0  0.0001132977022
		Strain_L(~@, 0.05195205398_LIMIT_MIN_0.0001)
		Strain_G(~@, 0.0001487792969_LIMIT_MIN_0.0001)
		I @ 70.10468773
		peak_type fp
	xo_Is 
		xo @ 75.60566525
		_lvol ~ 20.17954844
		_lvolf ~ 28.21118491
		CS_L(@, 31.69796057_LIMIT_MAX_37.8697144)
		CS_G(~@, 59.17821157_LIMIT_MIN_0.3)
		_e0  0.0005487424268
		Strain_L(~@, 0.0001929023206_LIMIT_MIN_0.0001)
		Strain_G(~@, 0.2514119588)
		I @ 24.55781013
		peak_type fp
	xo_Is 
		xo @ 78.2103813
		_lvol ~ 23.10715967
		_lvolf ~ 32.30401097
		CS_L(@, 36.29664153)
		CS_G(~@, 9391.64624_LIMIT_MIN_0.3)
		_e0  0.0001935897693
		Strain_L(~@, 0.0887545153_LIMIT_MIN_0.0001)
		Strain_G(~@, 0.0001487792969_LIMIT_MIN_0.0001)
		I @ 81.77968935
		peak_type fp
	xo_Is 
		xo @ 79.8806616
		_lvol ~ 15.69702533
		_lvolf ~ 21.94457847
		CS_L(@, 24.65682974)
		CS_G(~@, 62.42879173)
		_e0  0.0005691715859
		Strain_L(~@, 0.002137269864_LIMIT_MIN_0.0001)
		Strain_G(~@, 0.2596442911_LIMIT_MIN_0.0001)
		I @ 394.8412424
		peak_type fp
	xo_Is 
		xo @ 83.05879559
		_lvol ~ 32.03853697
		_lvolf ~ 44.79015441
		CS_L(@, 50.32601619_LIMIT_MIN_0.3)
		CS_G(~@, 5792.153174_LIMIT_MIN_0.3)
		_e0  0.001452773403
		Strain_L(~@, 0.0001487792969_LIMIT_MIN_0.0001)
		Strain_G(~@, 0.6658159445)
		I @ 12.33264508
		peak_type fp
	xo_Is 
		xo @ 85.51772425
		_lvol ~ 17.63023587
		_lvolf ~ 24.64722368
		CS_L(@, 27.69350975)
		CS_G(~@, 5792.153174_LIMIT_MIN_0.3)
		_e0  0.001642138293
		Strain_L(~@, 0.0001487792969_LIMIT_MIN_0.0001)
		Strain_G(~@, 0.7526144161)
		I @ 79.02128089
		peak_type fp
	xo_Is 
		xo @ 87.11630984
		_lvol ~ 69.57628916
		_lvolf ~ 97.2682597
		CS_L(@, 109.2901794_LIMIT_MIN_0.3)
		CS_G(~@, 95.09795093)
		_e0  0.0004707541366
		Strain_L(~@, 0.0001487792969_LIMIT_MIN_0.0001)
		Strain_G(~@, 0.215690796)
		I @ 8.058749984
		peak_type fp
	xo_Is 
		xo @ 88.05339373
		_lvol ~ 10.02365179
		_lvolf ~ 14.01315272
		CS_L(@, 15.74511542)
		CS_G(~@, 9391.64624_LIMIT_MIN_0.3)
		_e0  0.0001359199333
		Strain_L(~@, 0.06232122523_LIMIT_MIN_0.0001)
		Strain_G(~@, 0.0001487792969)
		I @ 156.4905891
		peak_type fp
	hide_peak_sticks 1
