# Supplementary material for: Incorporating the direct derivation method and molecular scattering power method into the Rietveld quantitative phase analysis routine in TOPAS
Source: J Appl Crystallogr. 2025 Jun 16;58(Pt 4):1159–73. doi: 10.1107/S1600576725004054 (PMC12321032; doi:10.1107/S1600576725004054)
Supplement: Supplementary file 2 [file j-58-01159-sup2.zip › Cpd-1g_MSP_xo_Is.pro]

r_exp 9.106569673 r_exp_dash 9.429100874 r_wp 10.71261971 r_wp_dash 11.09203306 r_p 7.609943662 r_p_dash 8.097640357 weighted_Durbin_Watson 1.518359934 gof 1.176361692
iters 100000
do_errors
version 4
xdd "cpd-1g.raw"
{
5 0.0199999996 149.999997
174
190
161
184
153
151
144
139
144
196
187
179
158
176
153
148
156
136
158
146
144
151
158
153
132
146
139
136
141
129
136
153
136
146
129
166
136
141
106
136
132
127
125
139
136
125
158
132
134
132
118
148
136
129
129
148
132
123
94
141
134
136
134
121
114
132
127
118
129
114
116
114
121
121
102
118
127
112
121
102
110
125
112
104
123
123
127
94
106
116
108
110
136
102
114
92
104
100
110
108
104
118
98
96
104
106
90
112
123
121
114
121
75
88
123
104
90
100
94
106
102
70
121
98
88
70
104
116
98
112
94
121
94
100
96
100
98
84
96
86
108
92
79
108
92
96
100
82
86
84
86
86
102
90
98
86
108
88
88
84
84
106
112
104
72
96
88
81
98
77
77
100
96
94
92
92
86
82
82
77
72
79
92
86
108
77
98
77
96
88
108
94
72
90
92
90
81
81
104
72
104
84
81
67
75
86
88
96
77
84
79
65
64
82
81
88
70
79
67
72
84
98
77
79
77
56
70
75
79
65
84
79
72
77
77
72
75
79
88
60
72
70
79
79
68
82
79
77
86
47
75
70
72
90
77
70
67
75
81
72
62
64
70
73
67
75
72
72
67
72
68
72
64
67
72
70
64
62
68
72
57
72
67
67
62
64
77
67
84
73
79
72
65
65
57
60
53
62
59
73
72
65
62
65
59
59
70
70
84
59
72
62
84
84
56
72
70
65
72
62
77
62
70
64
65
81
67
73
73
65
62
70
50
86
53
46
72
50
50
43
59
67
60
44
60
70
49
64
68
70
53
59
56
59
53
67
77
56
53
59
51
59
59
50
70
43
50
75
56
65
75
60
72
60
56
47
65
50
77
59
62
50
56
50
65
60
42
65
50
46
50
56
67
57
67
65
65
70
70
56
65
77
59
65
77
67
59
56
64
62
59
40
70
47
53
43
49
62
47
59
59
47
51
53
59
53
62
47
67
67
50
53
44
56
62
53
56
47
50
62
34
53
47
50
53
53
57
56
57
57
53
49
43
36
51
56
46
43
42
53
49
36
50
62
56
60
47
57
54
64
56
53
43
59
51
47
47
40
56
49
37
46
57
47
51
43
51
42
53
47
62
49
47
50
54
43
40
34
50
59
51
47
38
43
43
49
56
44
43
37
47
39
50
49
59
46
50
47
57
49
47
43
50
53
39
53
44
47
54
43
46
49
46
43
46
38
50
47
32
44
43
47
46
31
56
39
50
44
39
44
39
50
43
47
49
46
47
36
44
50
43
42
44
46
43
32
38
37
37
53
44
38
49
59
30
38
40
40
42
49
50
44
47
42
46
38
39
40
43
33
33
36
47
50
50
33
50
38
51
42
54
49
37
40
34
53
47
38
42
38
43
37
28
53
27
56
44
47
49
43
34
32
38
40
37
47
37
53
39
49
38
43
44
39
38
36
53
38
42
37
50
38
33
47
38
47
39
39
39
32
43
42
24
36
43
32
36
47
38
44
40
34
38
32
36
43
36
40
37
36
40
44
33
34
42
34
34
33
43
38
54
34
39
37
28
40
43
40
37
29
43
36
43
38
29
38
40
44
33
50
29
33
37
37
38
38
36
39
38
38
27
43
43
31
39
36
38
33
50
38
27
32
32
38
37
43
46
40
38
40
30
38
32
28
34
31
49
32
36
39
31
38
32
36
36
46
34
40
32
42
32
34
42
36
42
28
34
36
50
28
32
37
44
28
39
31
32
30
33
43
31
33
36
34
34
44
31
32
27
33
47
27
38
37
37
50
32
32
30
30
37
39
30
38
38
34
37
32
30
34
38
29
38
27
32
44
39
36
28
32
24
25
38
33
26
38
38
44
31
26
42
27
34
28
32
33
40
28
25
50
23
28
33
33
38
42
32
36
32
33
36
37
30
30
46
34
38
37
38
42
31
30
32
36
26
28
27
29
38
40
33
39
32
33
32
32
32
33
28
38
27
32
38
31
16
32
36
31
36
39
32
29
32
38
32
33
31
37
33
29
27
34
37
30
26
32
43
38
36
33
27
36
24
25
43
26
33
24
34
30
24
34
37
36
34
26
36
30
37
31
32
31
31
28
27
27
37
32
31
38
32
37
28
28
28
29
26
36
29
33
37
38
31
28
39
20
31
38
24
32
33
26
37
25
29
28
29
33
30
27
33
32
32
32
36
36
29
32
26
32
29
33
30
37
26
30
36
29
30
32
39
39
29
25
36
28
29
24
46
29
36
32
26
28
39
34
36
38
37
38
27
26
53
38
27
54
39
38
43
36
47
47
47
51
59
57
56
67
96
100
129
141
171
216
275
384
529
645
767
829
876
784
640
492
353
302
171
98
88
86
64
47
49
56
42
50
49
49
43
50
38
43
29
53
27
33
28
38
24
30
43
28
22
34
36
38
30
37
26
28
40
27
32
38
31
28
36
37
36
28
32
28
38
24
29
31
38
28
26
30
26
25
37
38
44
32
31
33
38
29
34
25
38
38
37
46
28
43
36
38
36
25
28
33
47
43
42
33
26
43
32
43
46
39
32
37
50
39
53
49
44
37
33
42
57
59
54
57
64
77
73
79
79
86
81
106
121
112
127
136
166
193
262
313
357
519
655
936
1239
1747
2381
3410
4569
5343
5640
5387
4678
3757
2714
1936
1288
795
470
285
240
196
187
144
125
116
104
90
82
70
79
88
65
67
51
62
56
50
50
39
50
50
46
47
39
37
38
33
43
37
38
33
43
27
47
38
59
47
30
30
47
26
37
49
37
36
34
32
29
31
29
37
38
26
38
29
25
36
34
32
40
34
25
32
36
32
32
32
37
33
32
36
36
42
37
47
31
38
36
34
37
38
27
47
37
27
37
32
37
33
38
38
37
32
32
42
36
32
43
39
37
37
37
36
38
39
33
38
33
43
37
38
31
43
47
38
44
34
46
43
46
46
47
53
51
53
38
64
59
57
47
49
44
56
62
47
59
65
77
51
81
73
79
88
84
82
102
94
118
139
153
144
163
187
262
345
428
547
681
1056
1317
1927
2601
3457
4225
4422
4290
3868
3169
2500
1971
1406
942
580
392
262
225
201
151
141
123
114
112
77
94
72
60
77
70
59
39
43
38
56
40
47
51
59
53
57
50
43
57
54
56
62
53
62
53
65
64
44
73
70
73
75
56
59
53
49
57
43
43
32
39
34
42
47
38
36
38
38
32
47
32
43
38
32
53
44
43
44
38
40
50
38
43
47
43
46
46
53
42
40
36
43
43
43
43
43
53
51
51
43
54
40
43
50
49
60
53
57
50
67
64
64
59
81
84
70
79
84
104
116
125
121
161
158
231
299
376
552
718
1017
1391
2034
2840
3214
3260
2970
2611
2256
1772
1505
1004
729
364
278
190
166
158
153
129
125
106
104
106
104
94
88
94
98
129
132
139
166
201
231
316
441
580
778
1128
1296
1324
1303
1162
973
835
712
547
388
272
190
134
125
116
104
96
100
56
94
86
82
94
82
88
82
82
70
98
92
82
102
94
110
123
102
134
141
146
166
201
184
201
231
278
316
372
449
585
795
1056
1459
2016
2809
4083
5461
6773
7259
7123
6241
5580
4637
3757
3036
2294
1505
912
615
484
361
306
282
207
198
144
163
141
132
136
114
104
77
90
54
75
57
67
70
53
50
75
50
56
47
51
59
51
47
60
51
46
53
47
49
44
32
59
39
49
53
47
50
62
33
44
50
53
47
51
53
54
64
62
62
79
110
102
129
171
216
313
404
445
542
533
501
432
384
327
268
216
158
110
86
72
44
46
50
42
47
38
43
38
38
34
32
36
36
46
47
28
37
33
43
37
32
29
27
30
28
37
40
28
42
31
38
30
36
32
32
27
31
26
32
33
42
47
33
39
40
27
37
39
39
39
38
31
30
25
36
26
29
30
32
34
27
29
25
32
31
28
31
29
27
22
24
28
30
29
32
32
31
26
27
27
26
31
30
33
33
32
42
25
34
32
27
32
34
22
25
27
25
29
32
28
30
37
30
31
28
30
23
25
29
31
26
28
32
28
38
30
28
26
36
29
36
27
26
33
33
28
32
22
32
37
31
25
30
24
43
34
32
37
28
28
31
23
25
37
20
37
27
23
32
42
28
38
26
22
34
30
16
29
31
29
31
26
25
30
28
30
31
32
32
37
34
31
34
30
30
44
31
25
25
34
38
47
43
37
50
49
46
38
43
25
39
39
34
37
37
32
30
26
38
27
42
27
32
43
34
39
34
38
43
36
37
37
42
40
49
38
32
29
33
34
30
30
38
23
38
37
27
38
39
43
38
38
33
38
39
38
47
50
28
34
38
53
33
49
39
51
43
62
56
51
43
53
56
62
65
98
118
123
151
148
225
302
380
556
789
1017
1274
1303
1281
1197
985
924
795
729
615
479
309
216
153
121
88
67
75
67
62
59
50
46
56
43
47
32
43
46
34
43
27
50
34
33
27
32
32
32
38
39
33
39
27
25
31
22
44
33
33
28
36
36
38
32
37
37
32
29
29
28
37
29
27
36
30
26
36
32
26
37
26
34
36
28
32
40
32
29
38
46
38
38
37
29
38
32
38
42
31
26
32
39
32
37
32
27
44
31
32
34
27
31
46
38
32
32
38
34
28
42
43
37
40
46
37
47
43
36
30
39
36
37
49
38
39
43
40
47
42
49
27
49
38
49
50
56
39
65
53
47
68
62
54
75
59
62
50
65
62
57
53
64
67
60
67
67
72
75
64
98
77
84
92
110
108
129
144
141
151
169
210
231
259
345
361
524
681
924
1274
1840
2662
3696
4610
5155
5372
4610
4044
3398
3036
2970
2693
2275
1632
1108
712
497
376
306
285
268
262
234
237
306
342
453
566
795
1062
1346
1536
1474
1428
1267
1036
985
894
784
702
538
376
259
210
163
118
118
94
84
88
68
65
50
67
59
57
42
65
56
56
56
53
39
46
50
46
47
44
50
29
43
43
47
43
31
38
38
37
39
32
43
47
34
24
27
43
36
44
43
21
32
42
29
38
31
25
25
27
38
38
24
28
43
38
38
38
26
31
36
27
37
46
36
24
30
33
32
29
37
29
30
42
34
37
26
33
38
32
38
30
32
30
30
34
30
29
40
32
32
30
27
39
21
26
32
22
23
27
33
31
34
30
27
37
33
32
28
32
30
32
30
23
22
32
32
30
32
27
32
24
28
32
36
28
34
34
28
27
33
16
37
28
20
29
37
20
28
30
37
31
30
38
30
25
32
39
28
33
27
21
25
32
24
23
27
28
27
26
32
31
29
23
33
25
30
27
33
21
27
30
29
37
36
30
27
32
32
28
28
32
33
32
17
36
32
36
31
31
38
26
33
30
39
30
33
30
38
27
30
29
31
40
37
30
27
38
36
42
39
23
38
31
34
38
47
36
34
51
54
40
56
54
65
75
118
127
153
207
278
357
470
547
600
576
524
424
384
372
338
334
275
249
179
144
98
86
59
53
70
39
43
40
47
39
46
39
32
38
33
34
28
34
34
25
32
46
32
27
40
32
32
31
26
44
36
34
36
22
40
33
32
42
27
32
23
32
36
43
25
31
37
31
29
32
34
31
26
27
27
23
39
30
37
37
25
31
33
37
39
40
43
43
32
37
31
40
33
53
43
32
38
26
38
37
38
34
30
32
30
42
33
38
32
38
38
36
34
29
33
43
32
38
32
34
34
50
37
30
32
42
36
28
47
40
34
51
32
37
38
40
57
38
38
42
53
39
43
53
50
56
57
54
49
70
67
62
79
72
84
100
94
112
102
146
184
240
320
441
615
912
1260
1497
1616
1536
1346
1062
906
852
823
930
882
729
542
396
302
190
161
116
102
94
102
88
88
88
84
90
94
96
102
106
127
125
158
151
153
193
243
299
462
556
846
1135
1584
1989
2323
2143
2007
1576
1281
1135
1115
1218
1190
1095
841
676
424
313
225
163
125
123
116
94
100
79
92
73
92
90
90
90
84
92
75
79
90
118
102
96
146
171
198
252
357
475
605
858
1069
1204
1211
1075
942
761
635
615
734
605
645
506
388
292
187
153
114
100
75
84
84
67
57
59
47
50
49
56
50
56
46
34
36
47
54
50
39
38
32
34
36
50
53
39
43
43
36
47
43
50
57
53
43
36
47
43
39
43
42
44
43
36
44
27
29
36
42
34
30
29
49
43
32
28
25
36
42
32
36
32
43
36
36
24
26
32
32
26
42
33
34
33
38
29
42
26
36
36
36
29
30
38
29
32
34
42
30
36
47
46
59
49
53
67
72
65
50
56
42
49
46
47
50
32
36
26
46
33
24
34
38
40
30
30
33
40
27
32
27
37
40
26
34
34
30
25
24
37
23
36
32
32
31
34
43
38
32
38
44
28
39
40
34
38
36
38
30
33
44
30
50
38
53
30
47
32
39
43
47
56
53
67
60
79
88
79
81
84
96
121
125
121
144
134
123
88
92
90
90
88
81
77
73
62
53
39
30
47
43
30
36
32
24
49
39
38
42
49
42
44
43
47
29
32
36
36
49
38
33
46
36
39
36
29
36
44
50
36
56
39
47
46
56
43
64
46
50
62
65
68
64
81
75
102
72
98
112
125
121
158
182
176
259
364
524
707
1049
1369
1730
1927
1998
1738
1391
1043
852
823
912
985
1043
942
789
576
372
299
198
134
129
114
96
79
82
59
68
70
47
56
36
54
47
44
46
39
57
46
40
57
38
47
53
40
42
36
37
36
37
39
21
38
43
46
28
42
25
40
37
31
38
36
46
42
37
43
32
46
40
37
32
40
43
49
34
32
37
34
24
29
36
43
32
36
32
33
27
28
42
32
28
34
20
27
32
34
27
34
50
32
37
32
37
24
30
38
36
28
38
32
46
16
34
38
32
29
36
28
30
43
43
26
39
37
36
30
31
32
36
36
43
31
46
32
31
25
49
38
26
28
30
32
34
34
51
28
32
32
43
38
43
47
43
34
47
39
38
38
42
38
53
46
64
59
59
56
65
40
64
62
70
90
88
125
112
158
210
289
349
408
441
428
404
412
466
501
552
585
580
445
345
338
275
249
282
285
256
240
201
166
108
96
84
73
53
62
65
59
60
47
44
40
49
47
50
46
51
50
42
50
50
47
57
53
42
43
53
53
51
53
47
64
56
57
79
47
62
72
72
68
79
86
88
104
96
92
123
139
144
166
234
265
372
475
676
954
1296
1536
1656
1544
1428
1142
841
723
745
829
992
1128
1218
1296
1156
1049
876
718
529
441
361
353
412
436
453
404
388
342
252
256
196
243
252
306
384
462
645
630
585
510
453
331
299
272
278
316
353
349
380
313
285
219
225
219
309
408
566
600
772
817
823
645
556
408
338
306
349
453
436
432
408
320
234
184
139
125
84
72
72
53
60
72
65
38
50
49
50
40
38
38
49
50
44
26
46
31
36
38
39
36
42
38
37
38
36
39
28
39
32
32
38
32
34
29
31
32
31
31
34
34
31
32
36
43
32
34
40
44
53
30
43
39
33
46
38
40
38
34
47
36
24
26
22
33
32
25
34
22
29
36
31
27
37
25
29
30
30
44
24
28
30
27
38
32
27
43
26
32
20
29
30
30
27
19
24
34
25
27
22
37
27
22
29
24
26
30
30
34
26
25
32
30
26
28
23
27
23
30
29
32
36
26
33
32
31
26
27
36
32
23
26
32
28
29
42
26
36
23
25
24
27
28
34
36
32
37
49
40
59
62
94
108
144
158
158
153
114
84
56
53
64
88
77
82
90
79
73
64
44
44
38
31
36
29
34
31
26
28
21
22
36
29
47
25
37
28
34
28
16
26
24
20
29
25
21
38
16
32
27
28
23
21
24
22
20
22
27
28
25
23
27
16
37
37
20
23
27
37
24
26
30
29
27
32
25
30
26
23
29
32
26
32
25
31
24
38
43
43
47
51
38
36
37
38
43
37
36
39
38
38
32
33
38
34
26
38
27
43
22
27
23
23
26
33
22
24
21
21
40
40
26
27
30
20
30
23
32
25
26
37
26
21
27
36
26
27
32
29
30
37
34
26
30
37
43
32
36
44
47
39
39
54
47
51
59
53
75
84
94
127
139
163
228
299
380
432
466
436
396
289
262
225
204
210
161
228
237
249
259
228
190
129
106
84
65
56
46
50
37
46
39
38
34
36
42
37
47
34
44
34
36
43
53
34
44
57
46
59
38
62
70
79
88
118
118
163
196
249
295
327
372
364
361
364
331
302
249
213
219
216
237
207
272
268
256
259
228
201
158
134
100
102
84
67
70
84
94
90
82
70
70
67
46
47
42
43
38
27
30
37
26
32
28
33
29
28
27
30
26
29
30
30
28
32
32
34
33
44
42
39
42
50
67
56
62
56
56
47
38
43
40
34
30
40
51
32
38
33
38
32
37
32
31
16
42
33
19
30
27
31
32
26
29
29
28
26
31
29
34
30
23
26
25
24
32
24
19
23
20
29
30
30
25
27
25
25
28
22
20
19
28
30
17
28
31
23
24
31
23
30
25
20
20
26
21
30
25
20
27
25
27
26
28
36
23
31
17
16
19
24
17
16
27
31
21
21
19
22
34
32
27
25
31
32
30
24
27
23
27
30
30
31
29
33
23
30
34
40
32
36
39
44
32
38
50
56
65
90
67
79
90
90
70
53
56
51
50
40
50
47
56
59
54
49
39
43
38
46
43
32
39
38
31
26
29
39
38
46
67
62
72
84
100
148
158
151
129
102
86
51
50
70
53
64
86
70
82
77
65
59
54
49
39
26
30
33
34
32
30
34
24
25
15
17
17
23
26
32
29
32
32
29
25
19
24
21
28
16
21
15
19
26
24
28
19
21
21
24
22
25
32
27
19
30
32
24
27
15
27
22
20
28
36
26
21
27
31
27
32
15
36
31
32
26
31
24
30
28
25
25
29
40
36
36
32
16
30
31
32
40
26
24
19
25
28
24
24
38
34
30
20
20
25
31
20
29
23
24
23
26
22
26
23
32
28
23
25
26
24
25
27
26
28
31
34
21
37
30
28
27
27
27
30
29
38
37
34
40
47
56
50
68
79
67
62
67
42
43
56
37
38
40
50
42
50
56
49
43
38
28
40
37
38
24
24
21
24
19
21
24
22
32
26
20
28
27
37
26
30
39
16
29
33
32
23
16
17
23
22
23
31
33
27
30
21
30
30
23
31
24
32
26
29
26
27
30
20
26
33
20
24
23
27
27
30
24
23
26
31
27
39
16
33
30
28
33
33
29
25
32
32
34
38
51
38
39
51
47
53
65
56
65
62
72
73
53
57
79
64
64
77
82
82
73
70
54
59
67
64
56
47
50
47
50
54
53
59
64
42
56
56
51
53
53
51
57
59
70
53
57
60
81
88
125
156
166
190
256
327
392
538
691
795
812
789
681
561
432
353
295
268
234
262
285
331
368
392
412
357
349
262
182
151
129
106
88
75
56
49
72
42
44
60
39
56
38
38
44
29
43
36
24
38
34
25
38
32
32
31
36
20
38
38
37
37
38
29
28
30
36
34
33
25
38
28
22
42
31
34
32
31
31
29
43
38
38
62
53
40
59
64
75
81
108
108
100
92
92
106
75
72
67
65
56
82
62
79
84
84
79
73
79
88
72
73
77
84
98
84
104
163
222
256
349
484
561
538
488
392
357
252
179
156
179
134
151
196
204
225
268
268
262
213
182
148
125
68
65
72
64
44
56
46
40
47
39
34
38
32
32
42
43
32
22
33
50
29
31
33
27
31
32
25
25
47
33
38
37
47
43
38
46
54
53
57
34
43
28
33
30
46
43
46
39
38
47
56
65
73
59
75
79
104
118
118
118
79
79
84
59
47
64
47
59
56
53
65
72
67
84
62
62
39
37
40
26
38
38
28
39
30
32
26
20
29
38
32
21
25
26
32
36
26
33
28
32
22
26
28
36
36
22
37
32
32
29
29
26
32
29
39
32
34
27
31
32
20
38
30
28
43
38
34
40
44
38
53
65
64
64
94
129
144
196
201
187
201
158
136
118
88
77
56
51
67
72
96
90
102
100
96
108
102
82
77
53
50
47
42
38
30
43
26
37
36
38
34
42
30
31
33
32
27
25
28
30
24
38
39
30
50
37
38
47
43
38
32
42
49
37
42
50
46
62
51
70
77
88
102
127
176
219
243
295
313
349
289
285
207
196
153
118
110
108
134
121
134
156
156
169
182
198
146
151
94
88
90
65
64
62
50
59
53
47
47
59
57
47
67
49
54
65
57
65
47
56
77
70
82
88
114
151
184
256
275
384
432
576
605
645
681
630
600
432
357
278
210
193
171
182
219
234
275
292
353
338
357
262
225
193
144
118
98
81
56
67
57
43
51
57
30
50
43
42
43
46
37
31
31
39
47
32
34
26
34
36
27
27
38
32
38
20
27
32
37
30
29
34
27
28
34
31
22
27
31
19
16
29
33
31
27
31
23
28
21
12
27
38
24
32
31
31
29
37
25
28
36
28
28
23
32
31
23
32
19
28
28
31
33
25
39
40
28
21
30
31
33
31
21
32
29
33
25
30
25
21
21
21
28
37
36
34
32
22
30
29
36
24
31
39
32
31
27
42
25
26
31
30
36
29
38
44
38
33
43
29
43
43
38
47
54
47
49
65
77
59
81
90
77
106
121
139
139
225
282
272
342
289
249
222
156
134
118
88
96
79
77
94
110
98
106
158
166
163
136
134
104
82
57
70
57
47
42
43
46
36
37
32
44
33
28
32
32
30
36
34
28
30
33
26
32
37
31
28
21
24
29
28
30
32
26
34
28
27
22
25
29
26
32
21
28
38
29
30
29
37
27
27
36
27
26
38
30
31
27
32
36
25
28
28
24
31
32
20
30
24
33
31
28
38
32
28
33
46
29
40
23
43
19
31
27
28
38
32
40
42
30
47
40
49
54
62
64
70
70
123
129
136
156
163
153
144
100
90
84
59
70
62
56
47
59
68
77
67
84
100
102
88
82
72
79
47
56
46
49
33
40
43
37
31
42
24
17
28
20
24
36
27
43
28
31
26
40
26
20
32
33
32
21
29
31
33
31
31
29
26
36
29
32
43
32
27
27
30
26
39
24
30
36
34
34
24
34
43
38
29
34
34
46
43
43
43
53
43
77
77
84
102
139
182
176
213
237
222
201
141
108
86
88
62
81
62
65
75
73
100
94
127
127
156
153
144
144
123
90
92
73
65
53
47
47
49
56
43
53
43
46
47
50
47
51
50
46
56
43
43
47
43
56
62
60
59
65
72
102
114
129
171
210
278
309
353
412
342
306
246
187
148
118
98
75
84
90
88
86
100
112
151
176
201
240
179
182
158
129
110
90
75
62
40
43
38
50
30
43
39
42
38
30
44
32
36
33
39
32
38
28
42
47
36
34
30
32
36
40
49
28
38
38
38
40
42
43
28
33
37
42
47
40
29
56
49
51
47
67
86
82
98
116
125
156
193
240
225
243
256
228
196
171
153
108
96
104
77
77
84
88
106
90
98
118
132
127
158
125
125
110
81
94
67
67
51
42
50
53
50
40
49
33
37
43
31
32
42
32
32
28
43
27
32
42
34
32
26
37
32
34
47
33
43
31
34
37
22
24
29
27
30
26
47
34
30
31
33
30
29
43
32
36
33
29
36
47
38
79
70
84
96
90
84
75
53
42
47
38
40
36
40
37
32
38
32
49
43
62
43
51
50
49
42
37
25
32
28
40
32
29
38
32
33
25
30
29
34
32
31
36
32
32
33
36
27
29
31
24
29
31
29
31
26
32
29
26
32
32
32
36
32
28
26
16
32
32
25
29
37
32
32
23
40
28
29
25
28
30
20
33
30
24
33
31
32
22
30
33
30
17
27
27
31
29
23
28
32
27
31
36
27
34
37
39
32
43
31
36
27
36
39
32
31
37
37
43
25
33
36
37
32
37
38
34
32
37
49
43
43
31
38
50
46
40
51
59
37
60
49
70
84
102
110
125
139
193
222
240
256
243
231
182
144
127
100
67
84
79
62
56
67
56
82
72
104
94
139
146
141
153
151
110
106
108
96
79
88
92
70
77
67
67
51
47
51
39
40
32
49
46
31
50
47
53
36
37
53
42
47
46
50
51
43
47
47
38
39
28
28
32
29
38
32
28
22
25
32
23
33
29
32
28
34
33
29
37
30
17
30
34
32
33
34
34
38
32
29
37
36
42
28
33
33
33
33
20
39
33
40
37
40
38
38
36
43
37
42
44
38
46
47
43
59
56
53
59
59
56
59
86
104
92
121
141
153
210
231
259
331
316
361
320
316
268
234
204
151
110
123
104
110
98
88
92
108
94
114
118
136
163
163
176
196
176
132
136
110
94
82
65
56
56
59
46
50
54
44
62
47
54
32
39
37
43
53
43
39
59
53
70
72
50
54
49
59
51
56
43
39
37
27
30
37
34
34
32
39
37
44
47
34
34
50
38
38
59
32
40
50
42
29
37
38
32
29
43
38
31
44
27
27
30
27
40
43
31
33
29
25
38
31
42
37
39
37
34
32
39
39
47
37
43
46
47
47
43
46
62
62
49
43
56
79
75
68
73
68
62
62
70
54
50
59
62
65
56
56
57
62
60
56
57
84
79
98
114
127
112
148
158
171
171
213
246
246
306
285
342
384
445
519
585
566
645
519
488
388
316
243
216
187
158
174
187
176
176
198
196
207
237
246
275
275
285
327
299
320
272
272
213
174
141
132
112
96
90
81
65
72
82
81
68
72
65
53
75
60
60
54
59
51
38
43
39
34
31
44
32
47
38
39
37
44
40
46
54
50
38
33
42
47
44
49
50
39
54
75
84
75
79
102
86
77
70
82
65
70
60
44
44
59
43
40
42
42
42
38
30
43
56
53
47
54
56
65
67
65
56
50
57
50
44
36
51
47
24
43
47
38
43
36
40
30
27
30
29
34
37
20
32
29
36
47
31
32
27
26
27
32
30
27
28
28
33
33
31
27
38
21
23
30
24
30
21
27
42
34
32
27
32
23
27
24
32
36
32
20
29
26
27
28
31
25
26
28
24
32
31
38
17
24
33
37
22
15
33
28
37
32
29
30
26
47
32
27
30
33
38
24
38
38
32
29
32
34
38
46
29
32
28
32
23
32
30
37
37
34
36
36
28
30
37
30
38
34
32
37
40
42
30
38
38
27
31
43
30
42
30
36
39
31
38
43
51
34
36
40
37
38
46
43
43
46
44
62
62
60
70
67
112
127
144
166
182
246
262
353
342
324
285
237
193
163
163
108
114
88
62
86
77
84
82
81
82
84
90
102
106
151
156
187
201
204
213
182
182
153
139
112
88
96
60
60
51
65
44
53
47
38
43
65
43
53
54
43
47
50
60
43
47
50
34
36
34
36
28
37
40
29
30
36
34
38
38
32
21
27
33
40
26
29
37
29
36
32
34
33
34
29
27
38
36
37
38
26
33
23
26
38
42
28
32
32
32
24
32
30
27
30
32
34
42
29
29
30
25
32
38
33
36
28
26
29
32
27
26
34
36
33
37
32
30
30
33
23
20
46
34
40
36
27
32
38
33
39
32
32
44
37
38
34
36
43
43
53
51
56
65
65
51
40
60
51
49
39
29
46
44
28
40
39
28
47
40
43
36
46
47
34
53
56
50
49
51
84
81
92
90
84
77
92
70
75
51
50
57
37
46
38
67
46
39
43
38
43
43
50
50
47
62
56
56
65
70
65
75
79
81
82
73
62
67
98
67
98
136
102
100
176
161
196
246
240
285
364
357
400
376
353
324
338
216
240
210
204
141
132
121
118
90
82
88
81
86
132
79
114
121
125
148
148
169
174
179
201
213
176
193
184
148
121
116
88
100
88
72
70
56
47
59
51
49
46
51
33
65
49
53
53
43
43
49
42
50
43
56
46
50
50
56
54
75
68
75
59
84
77
96
110
121
153
156
158
171
136
141
116
110
94
104
72
67
82
56
56
56
60
65
53
64
56
51
59
50
56
70
62
72
79
75
86
96
88
92
104
84
62
62
72
53
50
53
46
43
31
43
42
31
42
30
31
38
32
43
44
28
43
30
39
32
42
31
38
40
21
36
32
38
40
32
32
23
34
33
37
31
32
32
32
22
32
28
30
34
25
36
29
39
29
19
33
29
38
32
32
33
40
32
38
44
34
34
64
56
51
56
53
53
68
75
82
77
100
92
92
86
72
82
62
62
46
53
38
36
43
39
39
38
32
38
36
38
38
33
50
43
53
49
47
64
53
47
54
53
47
59
51
59
46
50
56
40
37
30
46
40
42
47
34
40
38
44
44
38
59
43
40
77
73
59
65
84
75
70
88
84
90
67
65
75
49
50
67
56
47
50
38
38
39
33
43
50
36
39
43
42
40
38
50
49
56
44
44
60
65
54
56
65
59
53
56
49
40
33
50
32
44
50
43
37
38
33
38
29
40
40
38
38
39
43
32
36
38
43
33
43
50
38
38
49
40
31
42
28
39
39
33
42
39
28
36
33
33
43
47
38
29
43
43
43
38
28
39
44
29
36
26
40
32
33
43
27
30
34
38
33
43
34
38
30
34
34
34
56
30
46
43
32
37
43
39
40
37
38
37
43
47
39
51
57
59
53
43
54
73
86
72
100
114
129
148
171
204
243
252
262
320
272
222
237
174
158
132
114
110
106
86
72
65
73
73
59
65
56
56
60
57
60
67
50
62
72
84
94
82
100
136
136
146
158
144
148
153
144
98
96
94
88
96
67
82
79
65
67
79
65
86
81
88
110
112
90
123
118
129
156
163
158
151
144
163
121
151
136
121
106
114
96
75
77
82
70
73
90
65
82
73
77
68
75
68
86
75
67
90
90
112
100
98
121
136
144
146
139
148
184
176
198
198
237
231
249
246
262
259
210
219
171
146
134
121
132
84
108
96
94
86
100
106
77
92
84
110
112
110
121
132
125
98
108
94
121
127
118
112
121
141
148
136
118
148
127
129
102
98
106
75
106
59
75
65
54
75
51
67
53
62
62
72
62
54
73
72
75
68
67
50
67
44
43
34
38
43
43
38
39
64
46
42
30
38
40
43
32
44
39
32
32
47
40
38
42
42
44
30
49
38
42
32
38
37
43
39
38
40
38
38
43
38
47
53
57
50
50
50
67
73
73
82
84
82
121
114
129
146
134
129
132
134
118
102
94
86
75
67
62
67
54
59
46
36
47
42
62
43
56
39
40
47
50
56
44
38
51
59
50
50
65
72
75
75
67
88
84
94
94
88
70
70
84
60
50
65
70
50
46
54
43
47
32
53
40
36
38
38
32
50
38
32
32
40
39
38
43
38
32
33
38
27
38
19
38
31
37
32
43
31
27
46
38
23
36
43
26
34
32
37
38
39
38
30
43
34
29
38
27
34
33
38
32
27
36
37
43
38
28
49
33
42
49
34
32
47
32
44
50
43
34
32
42
33
51
47
34
38
32
47
34
36
36
42
29
50
33
32
31
33
32
37
32
49
33
46
36
42
38
33
29
34
31
43
38
33
34
43
37
47
43
47
43
43
39
47
43
47
28
40
33
38
50
43
36
50
44
40
53
43
54
59
43
64
50
47
72
65
86
70
67
67
79
60
59
49
62
50
43
59
50
56
43
44
49
50
60
65
79
81
75
94
108
112
129
153
187
187
213
213
176
213
210
174
148
134
123
108
118
98
92
67
60
88
65
73
68
59
70
59
54
51
56
50
49
57
53
47
75
51
56
50
56
65
79
72
65
88
98
112
102
123
88
121
121
96
86
88
94
67
73
64
56
67
62
47
46
54
43
47
43
37
39
43
47
40
44
46
46
36
37
43
40
33
46
40
42
38
31
33
40
40
38
37
38
38
39
44
47
38
47
50
38
56
57
39
56
49
54
68
56
65
72
56
79
82
72
90
110
106
98
104
123
112
92
94
84
88
84
57
75
56
65
62
67
50
47
50
29
38
40
53
51
44
42
49
40
37
38
36
38
30
50
50
38
46
50
50
47
50
56
67
54
75
68
72
79
56
75
77
59
64
62
54
65
56
54
43
59
47
50
43
42
34
32
43
36
43
31
42
39
44
38
44
32
31
39
34
38
28
33
39
39
26
32
32
47
43
34
28
39
36
27
37
40
29
38
25
30
31
25
43
32
38
43
36
53
40
38
36
49
43
37
33
34
36
34
33
36
37
27
23
36
47
40
42
38
33
49
33
40
32
38
32
30
38
34
44
30
26
43
50
29
32
43
31
32
37
33
30
28
38
32
38
42
33
32
21
36
38
32
42
37
33
53
33
43
44
36
22
40
40
40
34
43
32
42
34
43
32
43
33
38
62
51
38
53
43
54
44
39
60
67
72
62
53
56
65
77
77
88
79
82
108
77
88
62
84
90
79
56
75
62
59
64
67
57
53
50
70
56
59
47
50
53
39
67
43
53
72
50
68
64
57
56
62
73
65
100
92
79
}
gui_text "� Enter INP text 
 
  "
	r_exp 9.106569673 r_exp_dash 9.429100874 r_wp 10.71261971 r_wp_dash 11.09203306 r_p 7.609943662 r_p_dash 8.097640357 weighted_Durbin_Watson 1.518359934 gof 1.176361692
	weight_percent_amorphous ~ 0
	original_weight_percent_amorphous ~ 0
	bkg @ 2.290375963 30.16977962 -13.95738314 9.235907877 -4.130426355 -0.2429958247
	LP_Factor( 26.6)
	Zero_Error(@, 0.02205667128)
	One_on_X(@, 1106.744956)
	Mixture_LAC_1_on_cm( 184.3498824)
	mixture_MAC 27.35016539
	mixture_density_g_on_cm3 6.740357134
	Rp 173
	Rs 173
	axial_conv 
		filament_length  12
		sample_length  15
		receiving_slit_length  12
		primary_soller_angle  4.6
		secondary_soller_angle  4.6
		axial_n_beta  30
	_point_detector 1
	Slit_Width( 0.3)
	Divergence( 1)
	lam
		ymin_on_ymax  0.001
		la  0.0159 lo  1.534753 lh  3.6854
		la  0.5791 lo  1.540596 lh  0.437
		la  0.0762 lo  1.541058 lh  0.6
		la  0.2417 lo  1.54441 lh  0.52
		la  0.0871 lo  1.544721 lh  0.62
	xy_yobs
		xy_color 0
		line_width 0
		pt_size 2
	xy_ydiff
		xy_color 8421504
		line_width 1
		pt_size 0
	xy_ycalc
		xy_color 255
		line_width 1
		pt_size 0
	str 
		_lvol ~ 153.9701395
		_lvolf ~ 215.2515993
		CS_L(@, 241.8557296)
		_e0  3.466589169e-05
		Strain_L(@, 0.01589824247)
		xy_pks
		xy_color 16711680
		line_width 1
		pt_size 0
		r_bragg  3.917458322
		phase_MAC 31.59080442
		phase_name "Corundum"
		MVW( 611.767656, 254.8611458, 33.52339012)
		space_group R_-3_C
		scale @ 0.0003604666093
		Phase_LAC_1_on_cm( 125.919491)
		Phase_Density_g_on_cm3( 3.98595393)
		Trigonal(@ 4.759282138,@ 12.99242137)
		site Al num_posns 12 x  0 y  0 z  0.35227 occ Al  1 beq  0.2952
		site O num_posns 18 x  0.30617 y  0 z  0.25 occ O  1 beq  0.1641
	str ~
		_lvol ~ 394.9398486
		_lvolf ~ 552.1293565
		CS_L(@, 620.3700635)
		_e0  0.0001185229672
		Strain_L(@, 0.05435622103)
		xy_pks
		xy_color 32768
		line_width 1
		pt_size 0
		r_bragg  1.525464436
		phase_MAC 94.71784672
		phase_name "Fluorite"
		MVW( 312.2992256, 163.1500938, 0)
		space_group F_M_-3_M
		scale @ 0.001142413167
		Phase_LAC_1_on_cm( 301.0681332)
		Phase_Density_g_on_cm3( 3.178578733)
		Cubic(@ 5.464231736)
		site Ca num_posns 4 x  0 y  0 z  0 occ Ca  1 beq  0.4856
		site F num_posns 8 x  0.25 y  0.25 z  0.25 occ F  1 beq  0.72
	str 
		_lvol ~ 149.3727964
		_lvolf ~ 208.8244735
		CS_L(@, 234.6342399)
		xy_pks
		xy_color 8388736
		line_width 1
		pt_size 0
		r_bragg  2.157605236
		phase_MAC 48.66441779
		phase_name "Zincite"
		MVW( 162.8168, 47.62363031, 34.43965332)
		space_group P_63_M_C
		scale @ 0.007446364854
		Phase_LAC_1_on_cm( 276.2724904)
		Phase_Density_g_on_cm3( 5.677094331)
		Hexagonal(@ 3.249859264,@ 5.206702434)
		site Zn num_posns 2 x =1/3; :  0.3333333333 y =2/3; :  0.6666666667 z  0.00357 occ Zn+2  1 beq  0.5728
		site O num_posns 2 x =1/3; :  0.3333333333 y =2/3; :  0.6666666667 z  0.37903 occ O-2  1 beq  0.5257
	pk_grp phase_name "pks_fluorite"
	xo_Is 
		xo @ 28.27141851
gui_text "prm_with_error !S_flo 572.993_2.333"
		_lvol ~ 295.9933719
		_lvolf ~ 408.4442106
		CS_L(csl, 476.1849093)
		CS_G(csg, 2483.20298)
		_e0  0.0001678684003
		Strain_L(msl, 0.03763371254)
		Strain_G(msg, 0.05383775407)
		I @ 36.73925581
		peak_type fp
	xo_Is 
		xo @ 32.73732702
gui_text "prm !mol_f2_flo 832.917"
		_lvol ~ 295.9933719
		_lvolf ~ 408.4442106
		CS_L(csl, 476.1849093)
		CS_G(csg, 2483.20298)
		_e0  0.0001678684003
		Strain_L(msl, 0.03763371254)
		Strain_G(msg, 0.05383775407)
		I @ 0.3978871954
		peak_type fp
	xo_Is 
		xo @ 46.99518579
gui_text "prm !M_flo =AW(�Ca�)+2*AW(�F�);:78.0748064"
		_lvol ~ 295.9933719
		_lvolf ~ 408.4442106
		CS_L(csl, 476.1849093)
		CS_G(csg, 2483.20298_LIMIT_MIN_0.3)
		_e0  0.0001678684003
		Strain_L(msl, 0.03763371254)
		Strain_G(msg, 0.05383775407)
		I @ 124.8108103
		peak_type fp
	xo_Is 
		xo @ 55.74805427
gui_text "MVW(=M_flo S_flo � mol_f2_flo;, 1.000, 32.037`_0.105)"
		_lvol ~ 295.9933719
		_lvolf ~ 408.4442106
		CS_L(csl, 476.1849093)
		CS_G(csg, 2483.20298)
		_e0  0.0001678684003
		Strain_L(msl, 0.03763371254)
		Strain_G(msg, 0.05383775407)
		I @ 58.22678468
		peak_type fp
	xo_Is 
		xo @ 58.46684396
		_lvol ~ 295.9933719
		_lvolf ~ 408.4442106
		CS_L(csl, 476.1849093)
		CS_G(csg, 2483.20298)
		_e0  0.0001678684003
		Strain_L(msl, 0.03763371254)
		Strain_G(msg, 0.05383775407)
		I @ 0.8182868971_LIMIT_MIN_1e-15
		peak_type fp
	xo_Is 
		xo @ 68.64915235
		_lvol ~ 295.9933719
		_lvolf ~ 408.4442106
		CS_L(csl, 476.1849093)
		CS_G(csg, 2483.20298)
		_e0  0.0001678684003
		Strain_L(msl, 0.03763371254)
		Strain_G(msg, 0.05383775407)
		I @ 34.39736185
		peak_type fp
	xo_Is 
		xo @ 75.82187701
		_lvol ~ 295.9933719
		_lvolf ~ 408.4442106
		CS_L(csl, 476.1849093)
		CS_G(csg, 2483.20298)
		_e0  0.0001678684003
		Strain_L(msl, 0.03763371254)
		Strain_G(msg, 0.05383775407)
		I @ 35.78164013
		peak_type fp
	xo_Is 
		xo @ 78.17044719
		_lvol ~ 295.9933719
		_lvolf ~ 408.4442106
		CS_L(csl, 476.1849093)
		CS_G(csg, 2483.20298)
		_e0  0.0001678684003
		Strain_L(msl, 0.03763371254)
		Strain_G(msg, 0.05383775407)
		I @ 2.672437417
		peak_type fp
	xo_Is 
		xo @ 87.35751141
		_lvol ~ 295.9933719
		_lvolf ~ 408.4442106
		CS_L(csl, 476.1849093)
		CS_G(csg, 2483.20298)
		_e0  0.0001678684003
		Strain_L(msl, 0.03763371254)
		Strain_G(msg, 0.05383775407)
		I @ 85.10160158
		peak_type fp
	xo_Is 
		xo @ 94.1872996
		_lvol ~ 295.9933719
		_lvolf ~ 408.4442106
		CS_L(csl, 476.1849093)
		CS_G(csg, 2483.20298)
		_e0  0.0001678684003
		Strain_L(msl, 0.03763371254)
		Strain_G(msg, 0.05383775407)
		I @ 37.74916511
		peak_type fp
	xo_Is 
		xo @ 105.774513
		_lvol ~ 295.9933719
		_lvolf ~ 408.4442106
		CS_L(csl, 476.1849093)
		CS_G(csg, 2483.20298)
		_e0  0.0001678684003
		Strain_L(msl, 0.03763371254)
		Strain_G(msg, 0.05383775407)
		I @ 32.77470472
		peak_type fp
	xo_Is 
		xo @ 113.0261454
		_lvol ~ 295.9933719
		_lvolf ~ 408.4442106
		CS_L(csl, 476.1849093)
		CS_G(csg, 2483.20298)
		_e0  0.0001678684003
		Strain_L(msl, 0.03763371254)
		Strain_G(msg, 0.05383775407)
		I @ 45.65267742
		peak_type fp
	xo_Is 
		xo @ 115.5107344
		_lvol ~ 295.9933719
		_lvolf ~ 408.4442106
		CS_L(csl, 476.1849093)
		CS_G(csg, 2483.20298)
		_e0  0.0001678684003
		Strain_L(msl, 0.03763371254)
		Strain_G(msg, 0.05383775407)
		I @ 4.829186876
		peak_type fp
	xo_Is 
		xo @ 126.1543611
		_lvol ~ 295.9933719
		_lvolf ~ 408.4442106
		CS_L(csl, 476.1849093)
		CS_G(csg, 2483.20298)
		_e0  0.0001678684003
		Strain_L(msl, 0.03763371254)
		Strain_G(msg, 0.05383775407)
		I @ 50.05051328
		peak_type fp
	xo_Is 
		xo @ 135.1828707
		_lvol ~ 295.9933719
		_lvolf ~ 408.4442106
		CS_L(csl, 476.1849093)
		CS_G(csg, 2483.20298)
		_e0  0.0001678684003
		Strain_L(msl, 0.03763371254)
		Strain_G(msg, 0.05383775407)
		I @ 17.94148266
		peak_type fp
	xo_Is 
		xo @ 138.5637742
		_lvol ~ 295.9933719
		_lvolf ~ 408.4442106
		CS_L(csl, 476.1849093)
		CS_G(csg, 2483.20298)
		_e0  0.0001678684003
		Strain_L(msl, 0.03763371254)
		Strain_G(msg, 0.05383775407)
		I @ 4.493635683
		peak_type fp
fit_zoomed 0
